# Supplementary material for: Influence of midgut microbiota in Anopheles stephensi on Plasmodium berghei infections
Source: Malar J. 2018 Oct 25;17:385. doi: 10.1186/s12936-018-2535-7 (PMC6203276; doi:10.1186/s12936-018-2535-7)
Supplement: Supplementary file 1 — Additional file 1. The Greengene final annotation summary contains OTU ids, cumulative V3 read count, sample-wise read count, consensus V3 sequence fasta sequence, taxonomy representation from phylum to species level. [file 12936_2018_2535_MOESM1_ESM.xls]

## Sheet: Sheet1
		GreenGenes Final annotation summary
						Sample-WiseReadCount
	OTU_Table_id	TotalReadCount	AS-B	AS-C	AS-M	Bacterial_Sequence	Phylum	Class	Order	Family	Genus	Species
	denovo0	31	31	0	0	GCGGCTGCTGGCACGTAGTTGGCCGGTGCTTCTTCTGTAGGTACCGTCACTTGCGCTTCGTCCCTACTGAAAGAGGTTTACAACCCGAAGGCCGTCATCCCTCACGCGGCGTTGCTGGATCAGGCTTCCGCCCATTGCGCAATATTCCCCACTGCTGCCTC	Actinobacteria	Actinobacteria	Actinomycetales
	denovo1	2	0	0	2	GGAGGCAGCAGTTAGGAATCTTCCCCAATGGACGAAAGTCTGAGGGAGCGACGCCGCGTGAGGGATGAAGGTCCTCGGATCGTAAACCTCTGAACGAGTGACGAAAGGCCCCCTTGAGGGGAGATGACGGTAGCTCGGTAATAGCACCGGCTAACTCCGTGCCAGCAGCCG	[Thermi]	Deinococci	Deinococcales	Deinococcaceae	Deinococcus
	denovo2	4	2	0	2	CGGCCAGTACGGCCTACGGGAGGCAGCAGCAGTTCCAAATATGTGCCCCCACGTAAGGTTTAACTTTCCATAGATGCGCTAGAGAAGGAGCTGCCAAACAATGTGCCACTGCCAGCAGCCGCGGTAATGTCCGGTCATA	Unclassified
	denovo3	533	86	415	32	GGAGGCAGCAGTGGGGAATATTGCACAATGGGCGGAAGCCTGATGCAGCGACGCCGCGTGGGGGATGACGGCCTTCGGGTTGTAAACTCCTTTCGACAGGGACGAAGCGTAAGTGACGGTACCTGTATAAGAAGCACCGGCTAACTACGTGCCAGCAGCCG	Actinobacteria	Actinobacteria	Actinomycetales
	denovo4	7	0	4	3	GCGGCTGCTGGCACGAAGTTAGCCGGGGCTTATTCTCCAGGTACAGTCATCATCTTCCCTGGCAAAAGAGCTTTACAACCCTAAGGCCTTCATCACTCACGCGGCATTGCTGGATCAGGGTTGCCCCCATTGTCCAATATTCCCCACTGCTGCCTC	Proteobacteria	Alphaproteobacteria
	denovo5	477	166	179	132	CAATCCCGGCACGGGGAGGTAGTGACGAGAAATAACAATATGGACCTCTCTAACGATGGTCCATAATTGGAATGAATTGAGCATAAATCCTTCAATAAGGATCAAGTGGAGGGCAAGTCTGGTGCCAGCAGCCGCGGTAAT	Unclassified
	denovo6	320	58	153	109	GCGGCTGCTGGCACGGAGTTAGCCGGAGCTTATTCTCCCGGTACTGTCATTATCATCCCGGGTAAAAGAGCTTTACAACCCTAAGGCCTTCATCACTCACGCGGCATTGCTGGATCAGGCTTTCGCCCATTGTCCAATATTCCCCACTGCTGCCTC	Proteobacteria	Alphaproteobacteria	Sphingomonadales	Sphingomonadaceae
	denovo7	177	69	79	29	GGAGGCAGCAGTGAGGAATATTGGTCAATGGGCGGAAGCCTGAACCAGCCAAGTAGCGTGCAGGAAGACGGCCCTCCGGGTTGTAAACTGCTTTTAGTTGGGAATAAAACGGGGCTCGTGAGCCCCCTTGCATGTACCATCAGAAAAAGGACCGGCTAATTCCGTGCCAGCAGCCG	Bacteroidetes	Bacteroidia	Bacteroidales	[Paraprevotellaceae]	[Prevotella]
	denovo9	25	0	25	0	GGAGGCAGCAGTAGGGAATATTGCGCAATGGGGGAAACCCTGACGCAGCGACGCCGCGTGAGTGATGAAGGCCTTCGGGTCGTAAAGCTCTGTCGTATGGGAATAACACAATGAATGTACCATGCAAGAAAGGATCGGCTAACTTCGTGCCAGCAGCCG	Proteobacteria	Deltaproteobacteria	Bdellovibrionales	Bdellovibrionaceae	Bdellovibrio
	denovo10	4	2	0	2	GGCCAGTGCAGCCTACGGGAGGCAGCAGCAGTACCAAATATGTGCCCCCACGTAAGGTTTAACTTTCCATAGATGCACTAGAGAAGGAGCTGCCAAACAATGTGCCACTGCCAGCAGCCGCGGTAATCCCAAGGTCAT	Unclassified
	denovo11	8	3	4	1	GGAGGCAGCAGGCGCGTAAATTACCCAATCCCGGCACGGGGAGGTAGTGACGAGAAATAACAATATGGACCATCGTTAGAGAGGTCCATATTGTTATTTCTCGTCACTACCTCCCCGTGCCGGGATTGGGTAATTTACGCGCCTGCTGCCTC	Unclassified
	denovo12	20	1	10	9	GGAGGCAGCAGTGGGGAATATTGGACAATGGGCGGAAGCCTGATCCAGCCATGCCGCGTGTGTGAAGAAGGCCTTTTGGTTGTAAAGCACTTTAAGCGAGGAGGAGGCTACTAGTATTAATACTACTGGATAGTGGACGTTACTCGCAGAATAAGCACCGGCTAACTCTGTGCCAGCAGCCG	Proteobacteria	Gammaproteobacteria	Pseudomonadales	Moraxellaceae	Acinetobacter
	denovo13	2	0	2	0	GCGGCTGCTGGCACGGAGTTAGCCGGTGCTTCTTCTGTGAGTGATGTCCTTCCTGCCGGCTATTAACCCGCAGGCCTTCCTCCTCGCTGAAAGTGCTTTACAACCCGAAGGCCTTCTTCACACACGCGGCATGGCTGCATCAGGCTTGCGCCCATTGTGCAATATTCCCCACTGCTGCCTC	Proteobacteria	Gammaproteobacteria
	denovo16	41	24	9	8	GGAGGCAGCAGTAGGGAATTTTGCGCAATGGGCGAAAGCCTGACGCAGCAACGCCGCGTGAACGAGACGCCCTTCGGGGTGTAAAGTTTTGTCAGTAGGGACGAAAGATGACGGTACCTACAGAGGAAGCACCGGCTAACTCCGTGCCAGCAGCCG	Cyanobacteria	4C0d-2	YS2
	denovo17	2	0	0	2	GCGGCTGCTGGCACGGAGTTAGCCGGAGCTTATTCTCCCGGTACTGTCATTATCATCCCGGGTAAAAGAGCTTTACAACCCGAAGGCCTTCTTCACACACGCGGCATGGCTGCATCAGGGTTTCCCCCATTGTGCAATATTCCCCACTGCTGCCTC	Proteobacteria
	denovo18	309	97	147	65	GCGGCTGCTGGCACGTAGTTAGCCGTCCCTTTCTGGTAAGCTACCGTCACAGTGTGAACTTTCCACTCTCACACTCGTTCTTGACTTACAACAGAGCTTTACGATCCGAAAACCTTCTTCACTCACGCGGCGTTGCTCGGTCAGGGTTGCCCCCATTGCCGAAGATTCCCTACTGCTGCCTC	Firmicutes	Bacilli	Lactobacillales	Streptococcaceae	Streptococcus
	denovo21	2	0	2	0	GCGGCTGCTGGCACAGAGTTAGCCGATGCTTATTCCTCAGATACCGTCATTGCTTCTTCTCCGAGAAAAGAAGTTCACGACCCGTGGGCCTTCTACCTCCACGCGGCATTGCTCCGTCAGGCTTTCGCCCATTGTCCAATATTCCCCACTGCTGCCTC	Cyanobacteria	Chloroplast	Streptophyta
	denovo23	3	1	0	2	GCGGCTGCTGGCACGGAGTTAGCCGATGCTTATTCATACGGTACATGCAGGGAGCCACACGTGGCTCTTGTTATTCCCGTATAAAAGAAGTTTACAATCCATAAGACAGTCATCCTTCACGCGACTTGGCTGGTTCAGGCTCTCGCCCATTGACCAATATTCCTCACTGCTGCCTC	Bacteroidetes	Bacteroidia	Bacteroidales	Porphyromonadaceae	Porphyromonas
	denovo24	2816	922	1288	606	GGAGGCAGCAGTGGGGAATCTTCCGCAATGGACGAAAGTCTGACGGAGCAACGCCGCGTGAACGATGACGGCCTTCGGGTTGTAAAGTTCTGTTATACGGGACGAATGGCGTAACGGTCAATACCCGTTACGAGTGACGGTACCGTAGGAGAAAGCCACGGCTAACTACGTGCCAGCAGCCG	Firmicutes	Clostridia	Clostridiales	Veillonellaceae	Megasphaera
	denovo25	4	0	2	2	GCGGCTGCTGGCACAGAGTTAGCCGGTGCTTATTCTGTCGGTAACGTCAAAACAGCAAGGTATTAGCTTACTGCCCTTCCTCCCAACTTAAAGTGCTTTACAACCATGAGGCCTTCTTCACACACGCGGCATGGCTGGATCAGGCTTGCGCCCATTGTCCAATATTCCCCACTGCTGCCTC	Proteobacteria	Gammaproteobacteria	Pseudomonadales	Pseudomonadaceae
	denovo26	7	0	7	0	GGAGGCAGCAGTAGGGAATATTGGGCAATGGACGAGAGTCTGACCCAGCCATGCCGCGTGCAGGAAGACGGCGTTCTGCGTTGTAAACTGCTTTTATCTGGGAAGAAAATGCCCTTGCGAGGGAAATTGCCGGTACCAGATGAATAAGCACCGGCTAACTCCGTGCCAGCAGCCG	Bacteroidetes	Cytophagia	Cytophagales	Cyclobacteriaceae
	denovo27	4	0	4	0	GGAGGCAGCAGTGGGGAATATTGGACAATGGGCGCAAGCCTGACGGAGCAATGCCGCGTGGAGGTGGAAGGCCCACGGGTCGTCAACTTCTTTTCTCGGAGAAGAAACAATGACGGTATCTGAGGAATAAGCATCGGCTAACTCTGTGCCAGCAGCCG	Cyanobacteria	Chloroplast	Streptophyta
	denovo28	8	0	4	4	GGAGGCAGCAGTGGGGAATATTGGACAATGGGGGGAACCCTGATCCAGCCATGCCGCGTGTGTGAAGAAGGCCTTATGGTTGTAAAGCACTTTAAGCGAGGAGGAGGCTTACCTAGTTAATACCTTGCTGTTTTGACGTTACCGACAGAATAAGCACCGGCTAACTCTGTGCCAGCAGCCG	Proteobacteria	Gammaproteobacteria	Pseudomonadales
	denovo31	20	20	0	0	GGAGGCAGCAGTGGGGAATATTGGACAATGGGCGCAAGCCTGATCCAGCCATGCCGCGTGAGTGATGAAGGCCTTAGGGTTGTAAAGCTCTTTTGGCAGGGACGATAATGACTGTACCTGCAGAATAAGCCCCGGCCAACTTCGTGCCAGCAGCCG	Proteobacteria	Alphaproteobacteria	Rhizobiales
	denovo32	4	0	4	0	GGAGGCAGCAGTGGGGAATCTTCCGCAATGGACGAAAGTCTGACGGAGCAACGCCGCGTGAGTGATGACGGCCTTCGGGTTGTAAACCGCTTTCGCCTGTGACGAAGCGTGAGTGACGGTAATGGGTAAAGAAGCACCGGCTAACTACGTGCCAGCAGCCG	Unclassified
	denovo33	10	0	10	0	GGAGGCAGCAGTGGGGAATATTGGGCAATGGGCGCAAGCCTGACCCAGCCACGCCGCGTGAGTGATGAAGGCCTTCGGGTCGTAAAGCTCTGTGGGGAGGGACGAAACCTGGCGACCTAACACGTCGTTAGCTGACGGTACCTCCTTAGCAAGCACCGGCTAACTCCGTGCCAGCAGCCG	Proteobacteria	Deltaproteobacteria	Myxococcales
	denovo35	15	7	0	8	GCGGCTGCTGGCACGTAGTTAGCCGTGGCTTTCTAACAAGGTACCGTCAAGGTAGCGCCAGTTACTACGCTACTTGTTCTTCCCTTGCAACAGAGTTTTACGAACCGAAATCCTTCTTCACTCACGCGGCGTTGCTCCATCAGACTTTCGTCCATTGTGGAAGATTCCCTACTGCTGCCTC	Firmicutes	Bacilli	Bacillales	Planococcaceae	Solibacillus
	denovo36	2	1	1	0	GCGGCTGCTGGCACAGAGTTAGCCGATGCTTATTCCTCAGATACCGTCATTGTTTCTTCTCCGAGAAAAGAAGTTGACGACCCGTGGGCCTTCCACCTCCACGCGGCATTGCTGCATCAGGCTTGCGCCCATTGTGCAATATTCCCCACTGCTGCCTC	Cyanobacteria	Chloroplast
	denovo37	3	0	1	2	GGAGGCAGCAGTGGGGAATATTGCACAATGGGGGAAACCCTGATGCAGCAATGCCGCGTGAGTGATGAAGGCCTTAGGGTTGTAAAGCTCTTTTACCAGGGATGATAATGACAGTACCTGGAGAATAAGCTCCGGCTAACTCCGTGCCAGCAGCCG	Proteobacteria	Alphaproteobacteria	Sphingomonadales
	denovo38	26	0	11	15	GCGGCTGCTGGCACGTAGTTAGCCGTGGCTTTCTAATAAGGTACCGTCAAGGTGCGTTCATTACCTAACGCACTTGTTCTTCCCTTACAACAGAGTTTTACGATCCGAAAACCTTCATCACTCACGCGGCGTTGCTCCATCAGACTTTCGTCCATTGTGGAAGATTCCCTACTGCTGCCTC	Firmicutes	Bacilli	Bacillales	Planococcaceae	Rummeliibacillus
	denovo39	4	0	4	0	GGAGGCAGCAGTGAGGAATATTGGTCAATGGGCGAGAGCCTGAACCAGCCAAGTAGCGTGCAGGATGACGGCCCTATGGGTTGTAAAGCACTTTAAGTTGGGAGGAAGGGCAGTAAGTTAATACCTTGCTGTTTTGACGTTACCAACAGAATAAGCACCGGCTAACTTCGTGCCAGCAGCCG	Unclassified
	denovo41	23	0	4	19	GGAGGCAGCAGTAGGGAATCTTCCACAATGGGTGCAAACCTGATGGAGCAATGCCGCGTGAATGAAGAAGGTCTTCGGATCGTAAAGTTCTGTTATTAGAGAAGAACAAGTTGAGGAGTAACTGCCTCAACCTTGACAGTATCTAACCAGAAAGTCACGGCTAACTACGTGCCAGCAGCCG	Firmicutes	Bacilli	Lactobacillales	Aerococcaceae
	denovo42	2	0	0	2	GCGGCTGCTGGCACGGAGTTAGCCGGTGCTTCCTTTGGAGGTACCGTCAAACAGGGGCTGATTAGCACCCCTGCACTTCTTCCCTCCTGACAGAGGTTTACGACCCGAAGGCCTTCATCCCTCACGCGGCGTCGCTGCGTCAGGCTTTCGCCCATTGCGCAATATTCCCCACTGCTGCCTC	Proteobacteria	Deltaproteobacteria	Desulfovibrionales	Desulfovibrionaceae
	denovo45	27	0	26	1	GCGGCTGCTGGCACGTAGTTAGCCGGGGCTTCTTGGTCAGGTACCGTCATTGCTTTCTTCCCTGCTGACAGAGCTTTACATACCGAAATACTTCTTCACTCACGCGGCGTCGCTGGATCAGGGTTCCCCCCATTGTCCAATATCCCCCACTGCTGCCTC	Firmicutes	Clostridia	Clostridiales
	denovo46	3	0	3	0	GCGGCTGCTGGCACGGAGTTAGCCGGTGCTTCTTATGCAAGTAACGTCAAATTATAATGTTATTAACATAATAACTTTCTTCCTTGCTGAAAGTGCTTTACAACCCTAAGGCCTTCTTCACACACGCGGCATAGCTGCATCAGGGTTTCCCCCATTGTGCAATATTCCCCACTGCTGCCTC	Proteobacteria	Gammaproteobacteria
	denovo47	5	0	3	2	GGAGGCAGCAGTGGGGAATATTGCGCAATGGGGGAAACCCTGACGCAGCAACGCCGCGTGATTGAAGAAGGCCTTCGGGTTGTAAAGATCTTTAATTCGGGACGAAATTTGACGGTACCGAAAGAATAAGCTCCGGCTAACTACGTGCCAGCAGCCG	Unclassified
	denovo48	1293	276	682	335	GGAGGCAGCAGTGGGGAATATTGCACAATGGGCGAAAGCCTGATGCAGCGACGCCGCGTGAGGGATGACGGCCTTCGGGTTGTAAACCTCTTTCAGTAGGGAAGAAGCGAGAGTGACGGTACCTGCAGAAGAAGCGCCGGCTAACTACGTGCCAGCAGCCG	Actinobacteria	Actinobacteria	Actinomycetales
	denovo49	6	1	0	5	GCGGCTGCTGGCACGAAGTTAGCCGTGGCTGCTTCTGGAGGTACCGTCCGAATGGGTTACCCCATCCCATCTTCCCTCCCGAAAGGGGTTTACAATCCGAAGACCTTCATCCCCCACGCGGCGTCGCTGCGTCAGGCTTTCGCCCATTGCGCAATATTCCTTACTGCTGCCTC	Nitrospirae	Nitrospira	Nitrospirales	Nitrospiraceae	Nitrospira
	denovo50	18	5	12	1	GCGGCTGCTGGCACGAAGTTAGCCGGTGCTTATTCTTTGGGTACCGTCAGAACAACCGAGTATTAATCGACTGCTTTTCTTTCCCAACAAAAGGGCTTTACAACCCGAAGGCCTTCTTCACCCACGCGGTATGGCTGGATCAGGCTTGCGCCCATTGTCCAATATTCCCCACTGCTGCCTC	Proteobacteria	Gammaproteobacteria	Xanthomonadales	Xanthomonadaceae
	denovo54	10	0	0	10	GCGGCTGCTGGCACGTAGTTGGCCGGTCCTTCTTCTGTGGGTACCGTCAATTTCGTTCCCACTGAAAGGGGTTTACGACCCGAGAGCCTTCATCCCCCACGCGGCGTTGCTGCGTCAGGCTTTCGCCCATTGCGCAAGATTCCCCACTGCTGCCTC	Actinobacteria	Acidimicrobiia	Acidimicrobiales
	denovo56	14	0	8	6	GGAGGCAGCAGTGGGGAATTTTGCGCAATGGGCGGAAGCCTGACGCAGCGACGCCGCGTGGGGGAGGACGGCCTTCGGGTTGTAAACCTCTTTCGGTTCTGACGAAGCTCTGCGTGTTCGTGGGGTGACGGTAGGGACAGAAGAAGCACCGGCTAACTACGTGCCAGCAGCCG	Actinobacteria	Actinobacteria	Actinomycetales
	denovo57	66	19	35	12	GCGGCTGCTGGCACAGAGTTAGCCGGTGCTTATTCTGCGAGTAACGTCCACTATCCAAGAGTATTAGTCTCAGTAGCCTCCTCCTCGCTTAAAGTGCTTTACAACCATAAGGCCTTCTTCACACACGCGGCATGGCTGGATCAGGGTTCCCCCCATTGTCCAATATTCCCCACTGCTGCCTC	Proteobacteria	Gammaproteobacteria	Pseudomonadales	Moraxellaceae	Acinetobacter
	denovo59	3	0	3	0	GCGGCTGCTGGCACGGAATTAGCCGGTCCTTATTCATATGGTACCTGCAAAAGGGAACACGTTCCCCACTTTATCCCCATATAAAAGCAGTTTACAACCCATAGGGCCGTCATCCTGCACGCTACTTGGCTGGTTCAGACTTGCGTCCATTGACCAATATTCCTCACTGCTGCCTC	Bacteroidetes	Bacteroidia	Bacteroidales	Prevotellaceae	Prevotella
	denovo60	3	0	3	0	GCGGCTGCTGGCACGGAGTTAGCCGATGCTTATTCCTACGATACCTTCAGCTCGGGACACGTCCCGAGGTTTATTCCCGTAGAAAAGAAGTTTACAACCCATAGGGCCTTCATCCTTCACGCGGCGTGGCTGGTTCAGGCTTTCGCCCATTGACCAATATTCCTTACTGCTGCCTC	Bacteroidetes	VC2_1_Bac22
	denovo61	26	0	12	14	GCGGCTGCTGGCACGTAGTTAGCCGGGGCTTTCTTGGAGGGTACCGTCGATGTCTTCCCCTCCGACAGTGGTTTACATCCCGAAAGACTTCATCCCACACGCGGCGTCGCTCCGTCAGGCTTTCGCCCATTGCGGAAGATTCCTCACTGCTGCCTC	AD3	ABS-6
	denovo62	49	16	18	15	GCGGCTGCTGGCACAGAGTTAGCCGGTGCTTATTCTGCGAGTAACGTCCACTCACTTTAGGTATTAACTAAAGGAGCCTCCTCCTCGCTTAAAGTGCTTTACAACCAAAAGGCCTTCTTCACACACGCGGCATGGCTGGATCAGGCTTGCGCCCATTGTCCAATATTCCCCACTGCTGCCTC	Proteobacteria	Gammaproteobacteria	Pseudomonadales	Moraxellaceae	Acinetobacter	schindleri
	denovo63	5	0	5	0	GCGGCTGCTGGCACGGAGTTAGCCGGGGCTTCTTCTTGGGGTACAGTCATTATCTTCCCCCACGAAAGAGCTTTACAACCCGAAGGCCTTCATCGCTCACGCGGCATGGCTGGATCAGGGTTGCCCCCATTGTCCAAGATTCCCCACTGCTGCCTC	Proteobacteria	Alphaproteobacteria	Rhodobacterales	Rhodobacteraceae
	denovo65	6	4	0	2	GGAGGCAGCAGTGGGGAATCTTCCGCAATGGACGAAAGTCTGACGGAGCAACGCCGCGTGAGTGATGAAGGTCTTCGGATTGTAAAGCTCTGTTAATCGGGACGAAAGAGTTCTGTGTGAATAATGCAGAAAAGTGACGGTACCGGAATAGAAAGCCACGGCTAACTACGTGCCAGCAGCCG	Firmicutes	Clostridia	Clostridiales	Veillonellaceae	Veillonella
	denovo66	7	5	2	0	GCTCTTCCGATCTTGTAAAACGACGGCCAGTGTGGCCTACGGGAGGCAGCAGCAGCAGCAGCAGGAACATCCACCGGACGGGCAACAGCAGCAGCTGGAGCAGCATCCGCACCAGCAGCCGCGGTAATTGTCGGTCATAGCTGTTTCCTGAGATCGGAAGAG	Unclassified
	denovo67	5	1	3	1	GCGGCTGCTGGCACGGAGTTAGCCGGTGCTTCTTCTGCGGGTAACGTCAATCGCCAAGGTTATTAACCTTAACGCCTTCCTCCCCGCTGAAAGTGCTTTACAACCCGAAGGCCTTCTTCACACTCGCGGCATGGCTGCATCATGCTTGCGCCCATTGTGCAATATTCCCCACTGCTGCCTC	Proteobacteria	Gammaproteobacteria	Enterobacteriales	Enterobacteriaceae
	denovo68	5	0	0	5	GCGGCTGCTGGCACGTAGTTAGCCGGTGCTTCTTCTTCCACTACCGTCACTCTCGCTTCGTCATGGATGAAAGCGGTTTACAACCCGAAGGCCGTCATCCCGCACGCGGCGTTGCTGCATCAGGCTTCCGCCCATTGTGCAATATTCCCCACTGCTGCCTC	Actinobacteria	Actinobacteria	Actinomycetales	Propionibacteriaceae
	denovo69	5	0	5	0	GGAGGCAGCAGTGGGGAATATTGGACAATGGGGGGAACCCTGATCCAGCCATGCCGCGTGTGTGATGACGGCCTTCGGGTTGTAAAGCTCTGTTAATCGGGACGAAAGGCCTTCTTGCGAATAGTGAGAAGGATTGATGGTACCGGAATAGAAAGCCACGGCTAACTACGTGCCAGCAGCCG	Unclassified
	denovo70	2	1	1	0	GCGGCTGCTGGCACGTAGTTAGCCGGGGCTTCTTCTGCAGGTACCGTCACCTTGCGGCCTCGTCCCTGCTGAAAGCGGTTTACAACCCGAAGGCCGTCATCCCTCACGCGGCGTTGCTGCATCAGGCTTGCGCCCATTGTGCAATATTCCCCACTGCTGCCTC	Actinobacteria
	denovo71	3	0	3	0	GGAGGCAGCAGTGGGGAATATTGGACAATGGGGGGAACCCTGATCCAGCCATGCCGCGTGTGTGAAGAAGGCCTTATGGTTGTAAAGCACTTTAAGCGAGGAGGAGGCTCTTTTGGTTAATAACCACAGCGACTGACGTTACTCGCAGAAGAAGCACCGGCTAACTCCGTGCCAGCAGCCG	Proteobacteria	Gammaproteobacteria
	denovo72	114	73	15	26	GCGGCTGCTGGTAGATGTACCGCGAATGTGGATACTTGACGTCCTCGTAGCGGTTCACGTATCGCACCGGTTCCTCGCCATCGTTCTTGTACTCCACATAGATGGTCTGCGTTTGGACGGGTATGATGGTGGTTTCTGATGCGCTGTTTGCTGCTGCCGCTGCTGCCTC	Unclassified
	denovo73	4	4	0	0	GGCCAGTGAGCCTACGGGAGGCAGCAGATCAGCAACAGATGCTAATGTGTGAACGATGTAACGCGATTGTGTGTCACCTTCGTTGCTTGATCCGGGTCTTTGATAGGATCGCCAGCAGCCGCGGTAATGGCCGGTCATA	Unclassified
	denovo74	102	17	74	11	GGAGGCAGCAGTGGGGAATATTGGACAATGGGGGGAACCCTGATCCAGCCATGCCGCGTGTGTGAAGAAGGCCTTATGGTTGTAAAGCACTTTAAGCGAGGAGGAGGCTACTCTAGTTAATACCTAGGGATAGTGGACGTTACTCGCAGAATAAGCACCGGCTAACTCTGTGCCAGCAGCCG	Proteobacteria	Gammaproteobacteria	Pseudomonadales	Moraxellaceae	Acinetobacter
	denovo75	59	9	37	13	GGAGGCAGCAGTGGGGAATTTTGGACAATGGGCGCAAGCCTGATCCAGCCATGCCGCGTGCAGGATGAAGGCCTTCGGGTTGTAAACTGCTTTTGTACGGAACGAAAAGACTCCTTCTAATAAAGGGGGTCCATGACGGTACCGTAAGAATAAGCACCGGCTAACTACGTGCCAGCAGCCG	Proteobacteria	Betaproteobacteria	Burkholderiales	Comamonadaceae	Acidovorax
	denovo76	123	54	7	62	GATCTCAGGAAACAGCTATGACCGATTACCGCGGCTGCTGGGTGAGACTAGAATCTGAATCACAGCGCCAATAGTGCGTGTTTCGTTGATATGCATCGCACGTTTTTCTCAAGCTGCTGCCTCCCGTAGGCCACTGGCCGTCGTTTTACAAGAT	Unclassified
	denovo77	3	0	0	3	GGAGGCAGCAGTGGGGAATATTGGACAATGGGGGGAACCCTGATCCAGCAATGCCGCGTGTGTGAAGAAGGCCTGAGGGTTGTAAAGCACTTTCAGTGGGGAGGAGGGTTACTTGGTTAAGAGCTGAGTGATTGGACGTTACCCACAGAAGAAGCACCGGCTAACTCCGTGCCAGCAGCCG	Proteobacteria	Gammaproteobacteria	Legionellales	Legionellaceae
	denovo78	8	0	8	0	GGAGGCAGCAGTGGGGAATATTGCGCAATGGGCGAAAGCCTGACGCAGCAACGCCGCGTGAGCGATGAAGGCCTTCGGGTTGTAAAGCTCTTTCGGTTGGGAAGAAGGGTGCTCGGGCTAATATCCCGTGCATTTGATGGTACCAAAAGAAGAAGCACCGGCTAACTTCGTGCCAGCAGCCG	Proteobacteria
	denovo79	104	19	70	15	GGAGGCAGCAGTGGGGAATATTGGACAATGGGCGCAAGCCTGATCCAGCCATGCCGCGTGAGTGACGAAGGTCTTCGGATTGTAAAGCTCTTTTGGCGGGGACGATAATGACGGTACCCGCAGAATAAGCCCCGGCTAACTTCGTGCCAGCAGCCG	Proteobacteria	Alphaproteobacteria	Rhizobiales	Hyphomicrobiaceae
	denovo80	4	0	4	0	GGAGGCAGCAGTGGGGAATATTGGACAATGGGGGGAACCCTGATCCAGCCATGCCGCGTGTGTGAAGAAGGCCTTATGGTTGTAAAGCACTTTAAGCGAGGAGGAAGGGCAGTAAGCTAATACCTAGGATAAGTGGACGTTACTCGCAGAATAAGCACCGGCTAACTCTGTGCCAGCAGCCG	Proteobacteria	Gammaproteobacteria	Pseudomonadales	Moraxellaceae	Acinetobacter
	denovo81	22	7	15	0	GCGGCTGCTGGCACGTAGTTAGCCGGGGCTTCTTCTACTGGTACCGTCACCCCTCTTGCGAGGTATTCTTCCCAGTCGAAAGGGGTTTACACACCGAAATGCTTCATCCCCCACGCGGCGTCGCTGCATCAGGCTTTCGCCCATTGTGCAAGATTCCCCACTGCTGCCTC	Acidobacteria	DA052	Ellin6513
	denovo82	30	0	4	26	GCGGCTGCTGGCACGTAGTTAGCCGTGGCTTTCTAATGAGGTACCGTCAAGGTACAAGCAGTTACTCTTGTACTTGTTCTTCCCTCATAACAGAGCTTTACGATCCGAAAACCTTCTTCGCTCACGCGGCATTGCACCATCAGACTTTCGTCCATTGTGGATGATTCCCTACTGCTGCCTC	Firmicutes	Bacilli	Bacillales	Planococcaceae	Sporosarcina
	denovo83	10	0	9	1	GGAGGCAGCAGTGGGGAATATTGGACAATGGGCGAAAGCCTGATCCAGCCATGCCGCGTGTGTGAAGAAGGTCTTCGGATTGTAAAGCTCTTTTACCAGGGATGATAATGACAGTACCTGGAGAATAAGCTCCGGCTAACTCCGTGCCAGCAGCCG	Proteobacteria	Alphaproteobacteria	Sphingomonadales
	denovo84	11	2	9	0	GGAGGCAGCAGTGGGGAATTTTGCACAATGGGCGCAAGCCTGATGCAGCGACGCCGCGTGAGGGATGGAGGCCTTCGGGTTGTGAACCTCTGTCGCCGGTGATGTAGGCTCTGCTTTGTGGGTGGGGTTGACGGTAGCCGGGGTATGAAGTGCCGGCTAACTACGTGCCAGCAGCCG	Actinobacteria	Actinobacteria	Actinomycetales	Actinomycetaceae	Actinomyces
	denovo85	8	0	7	1	GGAGGCAGCAGTGGGGAATTTTGCACAATGGGCGGAAGCCTGATGCAGCGACGCCGTGTGGGGGATGAAGGCCTTCGGGTTGTAAACTCCTTTCGTCAGGGACGAAGTTTTTTTGACGGTACCTGGATAAGAAGCACCGGCTAACTACGTGCCAGCAGCCG	Actinobacteria	Actinobacteria	Actinomycetales
	denovo86	4	0	4	0	GCGGCTGCTGGCACGGAGTTAGCCGGTGCTTCTTCTGTGAGTAACGTCAATCACGATGCGTATTAAGCATCACGCCTTCCTCCTCACTGAAAGTACTTTACAACCCGAAGGCCTTCTTCATACACGCGGCATGGCTGCATCAGGCTTGCGCCCATTGTGCAATATTCCCCACTGCTGCCTC	Proteobacteria	Gammaproteobacteria	Enterobacteriales	Enterobacteriaceae
	denovo87	3	0	0	3	GGAGGCAGCAGTAGGGAATCTTGCGCAATGGGGGAAACCCTGACGCAGCGACGCCGCGTGAGTGATGAAGGCCTTCGGGTTGTAAAACTCTGTCCTCAGGGAAGAAAACAATGACGGTACCTGAGGAGGAAGCCCCGGCTAACTACGTGCCAGCAGCCG	Firmicutes
	denovo88	3	2	0	1	TCTTCCGATCTACGACGGCCAGTCGCCTACGGGAGGCAGCAGCTTGAGAAAAACGTGCGATGCATATCAACGAAACACGCACTATTGGCGCTGTGATTCAGATTCTAGTCTCACCCAGCAGCCGCGGTAATCGGTCATAGCTGTTTCCTGAGATCGGAAG	Unclassified
	denovo89	22	22	0	0	GGAGGCAGCAGTGGGGAATCTTGCGCAATGGGCGAAAGCCTGACGCAGCGACGCCGCGTGGAGGATGAAGTCCCTTGGGATGTAAACTCCTTTCGATCGGGACGATAATGACGGTACTGGTGGAAGAAGCACCGGCTAACTCTGTGCCAGCAGCCG	Unclassified
	denovo90	3	0	3	0	GGAGGCAGCAGTAGGGAATTTTCCACAATGGGCGAAAGCCTGATGGAGCAACGCCGCGTGCAGGATGAAGGCTTTCGGGTCGTAAACTGCTTTTATATGTGACGAATATGACGGTAGCATATGAATAAGGATCGGCTAACTCCGTGCCAGCAGCCG	TM7	TM7-1
	denovo91	124	40	69	15	GCGGCTGCTGGCACGTAGTTAGCCGTCCCTTTCTGGTAAGCTACCGTCACTGTGTGAACTTTCCACTCTCACACACGTTCTTGACTTACAACAGAGCTTTACGATCCGAAAACCTTCTTCACTCACGCGGCGTTGCTCGGTCAGACTTTCGTCCATTGCCGAAGATTCCCTACTGCTGCCTC	Firmicutes	Bacilli	Lactobacillales	Streptococcaceae
	denovo92	11	0	4	7	GGAGGCAGCAGTGGGGAATATTGCACAATGGGCGAAAGCCTGATGCAGCGACGCCGCGTGCGGGATGACGGCCTTCGGGTTGTAAACCGCTTTCAGCTCTGACGAAGCGCAAGTGACGGTAGGAGCAGAAGAAGCACCGGCTAACTACGTGCCAGCAGCCG	Actinobacteria	Actinobacteria	Actinomycetales
	denovo93	59	0	42	17	GGAGGCAGCAGTGGGGAATTTTGGACAATGGGCGCAAGCCTGATCCAGCCATGCCGCGTGCGGGAAGAAGGCCTTCGGGTTGTAAACCGCTTTTGTCAGGGAAGAAACGGTCTGAACTAATACTTTGGGCTAATGACGGTACCTGAAGAATAAGCACCGGCTAACTACGTGCCAGCAGCCG	Proteobacteria	Betaproteobacteria	Burkholderiales	Comamonadaceae
	denovo95	4	1	2	1	GCGGCTGCTGGCACGTAGTTAGCCGTGACTTTCTAGGTGATTACCGTCAAATAAAGGCCAGTTACTACCTCTATCTTTCTTCACCACCAACAGAGCTTTACGAGCCGAAACCCTTCTTCACTCACGCGGCGTTGCTCCATCAGACTTTCGTCCATTGTGGAAGATTCCCTACTGCTGCCTC	Firmicutes	Bacilli	Lactobacillales	Lactobacillaceae	Lactobacillus
	denovo97	37	8	21	8	GGAGGCAGCAGTAGGGAATCTTCCGCAATGGACGCAAGTCTGACGGAGCAACGCCGCGTGAGTGAAGAAGGTTTTCGGATCGTAAAACTCTGTTGTTAGAGAAGAACAAGTGCTAGAGTAACTGTTAGCGCCTTGACGGTATCTAACCAGAAAGCCACGGCTAACTACGTGCCAGCAGCCG	Firmicutes	Bacilli	Lactobacillales	Carnobacteriaceae	Granulicatella
	denovo98	36	20	12	4	CGACGCTCTTCCGATCTCAGGAAACAGCTATGACCGGATTACCGCGGCTGCTGGTGCGGATGCTGCTCCAGCTGCTGCTGTTGCCCGTCCGGTGGATGTTCCTGCTGCTGCTGCTGCTGCCTCCCGTAGGGCACTGGCCGTCGTTTTACAAGATCGGAAGAGCACA	Unclassified
	denovo99	7	0	7	0	GGAGGCAGCAGTGGGGAATATTGGACAATGGGGGGAACCCTGATCCAGCCATGCCGCGTGGGGGATGACGGCCTTCGGGTTGTAAACTCCTTTCACCATCGACGAAGGGTTTCTGACGGTAGATGGAGAAGAAGCACCGGCTAACTACGTGCCAGCAGCCG	Unclassified
	denovo100	2	0	2	0	GCGGCTGCTGGCACGTAGTTAGCCGGTGCTTATTCTTCAGGTACCGTCATCAGACAGGGGTATTAACCCCGCCCTTTTCTTCCCTGACAAAAGTCCTTTACAACCCGAAGGCCGTCATCCCTCACGCGGCGTCGCTGCATCAGGCTTGCGCCCATTGTGCAATATTCCCCACTGCTGCCTC	Unclassified
	denovo101	7	0	7	0	GGAGGCAGCAGTGGGAATTTTTCGCAATGGGCGGAAGCCTGACGGAGCAATGCCGCATGGAGATAGAAGGCCCATGGGTCATGAACTTCTTTTCTTAGAGAAGAAGTAATGACGGTATCTGAGGAATAAGCATCGGCTAACTCTGTGCCAGCAGCCG	Cyanobacteria	Chloroplast
	denovo102	58	13	33	12	GGAGGCAGCAGTGGGGAATATTGGACAATGGGGGGAACCCTGATCCAGCCATGCCGCGTGTGTGAAGAAGGCCTTATGGTTGTAAAGCACTTTAAGCGAGGAGGAGGCTACTGAGACTAATACTCTTGGATAGTGGACGTTACTCGCAGAATAAGCACCGGCTAACTCTGTGCCAGCAGCCG	Proteobacteria	Gammaproteobacteria	Pseudomonadales	Moraxellaceae	Acinetobacter
	denovo103	3	0	3	0	GACGCTCTTCCGATCTCAGGAAACAGCTATGACCGTATTACCGCGGCTGCTGGCACCAGACTTGCCCCCCTATTTCTCGTCACTACCTCCCCGTGCCGGGATTGGGTAATTTACGCGCCTGCTGCCTCCCGTAGGCTCTGACTGGCCGTCAGATCGGAAGAGCAC	Unclassified
	denovo104	11	0	0	11	GGAGGCAGCAGTGGGGAATATTGGACAATGGGGGAAACCCTGATCCAGCCATGCCGCGTGTGTGAAGAAGGTCTTCGGATTGTAAAGCACTTTAAGTTGGGAGGAAGGGTTGTTGGCTAATATCCAGCAATTTTGACGTTACCGACAGAATAAGCACCGGCTAACTCTGTGCCAGCAGCCG	Proteobacteria	Gammaproteobacteria	Pseudomonadales	Pseudomonadaceae
	denovo106	47	31	12	4	GGAGGCAGCAGTGGGGAATATTGCACAATGGGGGAAACCCTGATGCAGCGACGCCGCGTGAACGAAGAAGGTATTCGTATCGTAAAGTTCTGTCCTATGGGAAGATAATGACAGTACCATAGAAGAAAGCTCCGGCTAAATACGTGCCAGCAGCCG	Firmicutes	Clostridia	Clostridiales	[Tissierellaceae]	Finegoldia
	denovo108	408	13	369	26	GGAGGCAGCAGTGGGGAATTTTGGACAATGGGCGCAAGCCTGATCCAGCCATACCGCGTGCGGGAAGAAGGCCTTCGGGTTGTAAACCGCTTTTGTCAGGGAAGAAATCTTCTGGGCTAATACCTCGGGAGGATGACGGTACCTGAAGAATAAGCACCGGCTAACTACGTGCCAGCAGCCG	Proteobacteria	Betaproteobacteria	Burkholderiales	Comamonadaceae
	denovo109	4	0	0	4	GGAGGCAGCAGTGGGGAATATTGCACAATGGGGGAAACCCTGATGCAGCGACGCCGCGTGAGTGAAGAAGTATCTCGGTATGTAAAGCTCTGTCAGCAGGGAAGAAACAGGCATGTATGCCTGTAATGACGGTACCTGACCAAGAAGCCCCGGCTAACTACGTGCCAGCAGCCG	Firmicutes	Clostridia	Clostridiales
	denovo110	2	0	0	2	GCGGCTGCTGGCACGTAGTTAGCCGGCGCTTCTTATCCAGCTACCGTCACCACCCCCAAGAAGAAGGCGGCTGCTTCACTGGCGAAAGAGGTTTACAACCCGAAGGCCGTCATCCCTCACGCGGCGTCGCTGCATCAGGCTTGCGCCCATTGTGCAATATTCCCCACTGCTGCCTC	Actinobacteria	Actinobacteria	Actinomycetales	Actinomycetaceae	Actinomyces
	denovo112	21	9	2	10	GATCTTGTAAAACGACGGCCAGTGGGGCCTACGGGAGGCAGCAGCAGTTCCAAATATGTGCCCCCACGTAAGGTTTAACTTTCCATAGATGCGCTAGAGAAGGAGCTGCCAAACAATGTGCCACTGCCAGCAGCCGCGGTAATCGGTCATAGAT	Unclassified
	denovo113	5	4	1	0	GCGGCTGCTGGCACAGAGTTAGCCGGTGCTTTTTCTGTGGGTTAGGTCAAAGTACAGAGGTATTAACCCTGCACATTTCATCCCCACTAAAAGTGCTTTACAACCCGCAGGCCTTCTTCACACACGCGGCGTCGCTGGATCAGGGTTTCCCCCATTGTCCAATATTCCCCACTGCTGCCTC	Proteobacteria	Gammaproteobacteria	Xanthomonadales
	denovo116	61437	56225	3550	1662	GGAGGCAGCAGTGGGGAATATTGCACAATGGGCGCAAGCCTGATGCAGCAACGCCGCGTGAGGGATGACGGCCTTCGGGTTGTAAACCTCTTTTAGTAGGGAAGAAGCGAAAGTGACGGTACCTGCAGAAAAAGCACCGGCTAACTACGTGCCAGCAGCCG	Actinobacteria	Actinobacteria	Actinomycetales	Microbacteriaceae
	denovo118	1227	604	460	163	GGAGGCAGCAGTGGGGAATATTGCACAATGGGGGAAACCCTGATGCAGCCATGCCGCGTGTGTGAAGAAGGCCTTCGGGTTGTAAAGCACTTTCAGCGAGGAGGAAAGGGTGTAAGTTAATACCTTACATCTGTGACGTTACTCGCAGAAGAAGCACCGGCTAACTCCGTGCCAGCAGCCG	Proteobacteria	Gammaproteobacteria	Alteromonadales	Shewanellaceae	Shewanella	algae
	denovo119	50308	45905	3023	1380	GCGGCTGCTGGCACGTAGTTAGCCGGTGCTTTTTCTGCAGGTACCGTCACTTTCGCTTCTTCCCTACTAAAAGAGGTTTACAACCCGAAGGCCGTCATCCCTCACGCGGCGTTGCTGCATCAGGCTTGCGCCCATTGTGCAATATTCCCCACTGCTGCCTC	Actinobacteria	Actinobacteria	Actinomycetales	Microbacteriaceae
	denovo120	902697	325056	303035	274606	GGAGGCAGCAGGCGCGTAAATTACCCAATCCCGGCACGGGGAGGTAGTGACGAGAAATAACAATATGGACCTCTCTAACGATGGTCCATAATTGGAATGAATTGAGCATAAATCCTTCAATAAGGATCAAGTGGAGGGCAAGTCTGGTGCCAGCAGCCG	Unclassified
	denovo121	742796	269581	255355	217860	GCGGCTGCTGGCACCAGACTTGCCCTCCACTTGATCCTTATTGAAGGATTTATGCTCAATTCATTCCAATTATGGACCATCGTTAGAGAGGTCCATATTGTTATTTCTCGTCACTACCTCCCCGTGCCGGGATTGGGTAATTTACGCGCCTGCTGCCTC	Unclassified
	denovo123	5	1	2	2	GGAGGCAGCAGTGGGGAATTTTCCACAATGGGCGAAAGCCTGATGGAGCAACGCCGCGTGTGTGATGAAGGTCTTCGGATCGTAAAGCACTTTCGACCGGGACGAAAAACCTTTGGCTAACATCCAGGGGCCTGACGGTACCGGGAGAAGAAGCACCGGCTAACTCTGTGCCAGCAGCCG	Proteobacteria	Deltaproteobacteria	Myxococcales
	denovo126	2	0	2	0	GCGGCTGCTGTCACGTAGTTAGCCGTGGCTTTCTGGTTAGGTACCGTCAAGGTACCGCCCTATTTGAACGGTACTTGTTCTTCCCTAACAACAGAGCTTTACGATCCGAAGACCTTCTTCGCTCACGCGGCGTTGCTCCGTCAGACTTTCGTCCATTGCGGAAGATTCCCTACTGCTGCCTC	Firmicutes	Bacilli	Bacillales	Bacillaceae	Bacillus	humi
	denovo127	32	32	0	0	GCGGCTGCTGGCACAGAGTTAGCCGGTGCTTCCTCTCGAGGTACCGTCACCCTTTCGGTTTCTTCCCTCGCGACAGTGCTTTACGATCCGAAGACCTTCATCGCACACGCGGCGTCGCTGCGTCAGGCTTTCGCCCATTGCGCAAGATTCCCCACTGCTGCCTC	Proteobacteria	Deltaproteobacteria	Myxococcales	Myxococcaceae
	denovo128	2	1	0	1	AGGAAACAGCTATGACCTAGGGATTACCGCGGCTGCTGGGTGAGACTAGAATCTGAATCACAGCGCCAATAGTGCGTGTTTCGTTGATATGCATCGCACGTTTTTCTCAAGCTGCTGCCTCCCGTAGGTCGCACTGGCCATCGTTTTA	Unclassified
	denovo129	2	2	0	0	GGAGGCAGCAGTGGGGAATATTGCACAATGGGCGCAAGCCTGATGCAGCAACGCCGCGTGAGGGATGACGGTCTTCGGATTGTAAAGCTCTGTTAATCGGGACGAATGGTCGGTGTGCAAATAGTGCATGGACATGACGGTACCGGAATAGAAAGCCACGGCTAACTACGTGCCAGCAGCCG	Unclassified
	denovo130	22	1	0	21	GGAGGCAGCAGTGGGGAATTTTGGACAATGGGGGAAACCCTGATCCAGCCATCCCGCGTGTGTGATGAAGGCCTTCGGGTTGTAAAGCACTTTTGACAGGGAAGAAACAGCACCGGCTAATACCCAGTGCCAATGACGGTACCTGTAGAATAAGCACCGGCTAACTACGTGCCAGCAGCCG	Proteobacteria	Betaproteobacteria	Burkholderiales	Alcaligenaceae
	denovo131	2	0	1	1	TGACCGATTACCGCGGCTGCTGGCACAGAGTTAGCCGGTGCTTATTGAAGGATTTATGCTCAATTCATTCCAATTATGGACCATCGTTAGAGAGGTCCATATTGTTATTTCTCGTCACTACCTCCCCGTGCCGGGATT	Unclassified
	denovo132	22	14	7	1	GGAGGCAGCAGTGGGGAATATTGGACAATGGGGGAAACCCTGATCCAGCGACGCCGCGTGTGTGAAGAAGGCCTGCGGGTTGTAAAGCACTTTTAGTGGGGATGAAAAGCTCAGGGATAACACCTCTGGGTCTTGACCTAACCCACAGAAAAAGCACCGGCTAACTCTGTGCCAGCAGCCG	Proteobacteria	Gammaproteobacteria	Xanthomonadales	Sinobacteraceae
	denovo136	2	0	2	0	GGAGGCAGCAGTGGGGAATATTGGACAATGGGCGAAAGCCTGATCCAGCCATGCCGCGTGTGTGAAGAAGGTCTTCGGATTGTAAAGCACTTTCAGTTGTGAGGGAAAGTTAGTAGTTAATACCTGCTAGCCGTGACGTCAACAACAGAAGAAGCACCGGCTAACTCCGTGCCAGCAGCCG	Proteobacteria	Gammaproteobacteria
	denovo137	2	0	1	1	GCGGCTGCTGGCACAGAGTTAGCCGGTGCTTATTCTGTCGGTAACGTCATCATCGTCCCATCTGAAAGAGCTTTACAACCCGAAGGCCTTCATCACTCACGCGGCATGGCTGGATCAGGCTTGCGCCCATTGTCCAATATTCCCCACTGCTGCCTC	Proteobacteria
	denovo139	2	0	0	2	GCGGCTGCTGGCACGTAGTTAGCCGTGGCTTCCTCCTTGGGTACCGTCATTATCGTCCCAAAAGACAGAGTTTTACAACCCGAAGGCCGTCATCACTCACGCGGCGTTGCTGCATCAGGGTTTCCCCCATTGTGCAATATTCCCCACTGCTGCCTC	Firmicutes	Clostridia	Clostridiales	Clostridiaceae	Clostridium
	denovo140	13	3	8	2	GGAGGCAGCAGTGGGGAATATTGCACAATGGGCGAAAGCCTGATGCAGCGACGCCGCGTGAGGTATGACGGCCTTCGGGTTGTAAACCTCTTTCAGCAGGGAAGAAGCGAAAGTGACGGTACCTGCAGAAAAAGCACCGGCTAACTACGTGCCAGCAGCCG	Actinobacteria	Actinobacteria	Actinomycetales
	denovo141	40	0	25	15	GGAGGCAGCAGTGGGGAATCTTGCGCAATGGGCGAAAGCCTGACGGAGCGACACCGCGTGTGGGATGAAGTCTTTCGGGATGTAAACCACTGTCGGAGGGGAAGACATCGACGGTACCCTCCAAGAAAGCCCCGGCTAACTACGTGCCAGCAGCCG	AD3	ABS-6
	denovo142	4	0	2	2	GCGGCTGCTGGCACGTAGTTGGCCGGTGCTTCTTCTGTACCTACCGTCACTTGCGCTTCGTCGGTACTGAAAGAGGTTTACAACCCGAAGGCCGTCATCCCTCACGCGGCGTTGCTGGATCAGGGTTCCCCCCATTGTCCAATATTCCCCACTGCTGCCTC	Actinobacteria	Actinobacteria	Actinomycetales	Nocardioidaceae
	denovo146	59	41	3	15	GGAGGCAGCAGTGGGGAATATTGCACAATGGGCGCAAGCCTGATGCAGCGACGCCGCGTGCGGGATGACGGCCTTCGGGTTGTAAACCGCTTTTGACTGGGAGCAAGCCCTTCGGGGTGAGTGTACCTTTCGAATAAGCACCGGCTAACTACGTGCCAGCAGCCG	Actinobacteria	Actinobacteria	Bifidobacteriales	Bifidobacteriaceae	Bifidobacterium	adolescentis
	denovo147	9	1	1	7	GGAGGCAGCAGTAGGGAATCTTCCGCAATGGGCGAAAGCCTGACGGAGCGACGCCGCGTGAGCGAGGAAGGCCTTCGGGTCGTAAAGCTCTGTTGTCAGGGAAGAAGGCGCGCCGTTCGAATAGGGCGGCGCGGTGACGGTACCTGACGAGGAAGCCCCGGCTAACTACGTGCCAGCAGCCG	Firmicutes	Bacilli	Bacillales
	denovo149	10	0	10	0	GCGGCTGCTGGCACGTAGTTAGCCGTGGCTTATTCACCAGGTACCTTCAATTTCCCACGCATGGGCTTTTTATCCCCTGGCAAAAGCAGTTTACAACCCAGAAGGCCTTCTTCCTGCACGCGGCATGGCTGGATCAGGCTTGCACCCATTGTCCAATATTCCCTACTGCTGCCTC	Bacteroidetes	Cytophagia	Cytophagales	Cytophagaceae
	denovo150	2	0	0	2	GGAGGCAGCAGTGGGGAATATTGGACAATGGGGGCAACCCTGATCCAGCCATGCCGCGTGTGTGAAGAAGGCCTTCGGGTTGTAAAGCACTTTCAGAGGGGAGGAAGGCTTGATGGCTAATACCCATCAAGATTGACGTTACCCTCAGAAGAAGCACCGGCTAACTCCGTGCCAGCAGCCG	Proteobacteria	Gammaproteobacteria
	denovo152	8	0	0	8	GGAGGCAGCAGTGAGGAATATTGGACAATGGGCGCAAGCCTGATCCAGCCATGCCGCGTGCAGGAAGACGCATCTATGGTGTGTAAACTGCTTTTGTACGGGAAGAAACACTCCCTCGTGAGGGAGCTTGACGGTACCGTAAGAATAAGGATCGGCTAACTCCGTGCCAGCAGCCG	Bacteroidetes	Flavobacteriia	Flavobacteriales	Flavobacteriaceae	Flavobacterium
	denovo153	95	26	49	20	GGAGGCAGCAGTGGGGAATTTTGCGCAATGGGGGAAACCCTGACGCAGCAACGCCGCGTGGAGGATGAAGTCCCTTGGGATGTAAACTCCTTTCGATCGGGACGATTATGACGGTACCGGAAGAAGAAGCACCGGCTAACTCTGTGCCAGCAGCCG	Acidobacteria	Acidobacteriia	Acidobacteriales	Koribacteraceae	Candidatus
	denovo154	2	0	2	0	GGAGGCAGCAGTGGGGAATATTGGACAATGGGCGCAAGCCTGATCCAGCCATGCCGCGTGAGTGATGAAGGCCTTAGGGTTGTAAAGCTCTTTTATCCGGGAGGAAGGGCAGTAAGCTAATACCTTGCTGTTTTGACGTTACCGACAGAATAAGCACCGGCTAACTCTGTGCCAGCAGCCG	Proteobacteria
	denovo156	5	2	2	1	GGAGGCAGCAGGCACGCAAATTACCCACTGGCCGAAGGCCGAGGTAGTGACGAAAAATAACGATACCGGACTCATCCGAGGCCCGGTAATCGGAATGAGTACACTTTAAATCCTTTAACGAGGAACAATTGGAGGGCAAGTCTGGTGCCAGCAGCCG	Unclassified
	denovo159	8	0	7	1	GGAGGCAGCAGTGGGGAATTTTGCACAATGGAGGAAACTCTGATGCAGCGACGCCGCGTGAACGAAGAAGGTCTTCGGATTGTAAAGTTCTGTCCTGGGTGAAGATAATGACGGTAACTCAGGAGGAAGCCCCGGCTAACTACGTGCCAGCAGCCG	Firmicutes	Clostridia	Clostridiales	[Tissierellaceae]	ph2
	denovo160	2	2	0	0	GCGGCTGCTGGCACGTAGTTAGCCGGTGCTTCTTCTGCAGGTACCGTCACTTTCGCTTCTTCCCTACTGAAAGAGGTTTACAACCCGAAGGCCTTCATCCCGCACGCGGCGTTGCTCCGTCAGGCTTTCGCCCATTGCGGAAAATTCCCCACTGCTGCCTC	Actinobacteria	Actinobacteria	Actinomycetales
	denovo161	3	0	3	0	GGAGGCAGCAGTGGGGAATATTGGACAATGGGCGAAAGCCTGATCCAGCCATGCCGCGTGTGTGAAGAAGGTCTTCGGGTTGTAAAGCACTTTCGGAGGGGAGGAAAAAAATGACGTTACCCTCAGAAGAAGCACCGGCTAACTCTGTGCCAGCAGCCG	Proteobacteria	Gammaproteobacteria
	denovo164	11	6	2	3	GCTATGACCGGGAATTACCGCGGCTGCTGGCAGTGGCACATTGTTTGGCAGCTCCTTCTCTAGCGCATCTATGGAAAGTTAAACCTTACGTGGGGGCACATATTTGGAACTGCTGCTGCCTCCCGTAGGCCGAACTGGCC	Unclassified
	denovo166	4	0	4	0	GCGGCTGCTGGCACGAAGTTAGCCGGTGCTTGCTAAGGAGGTACCGTCATGCCGGATGGTATTAATACCCGGCGGTTCGTCCCTCCCCACAGAGCTTTACGACCCGAAGGCCTTCATCACTCACGCGGCGTGGCTGGATCAGGCTTGCGCCCATTGTCCAATATTCCCCACTGCTGCCTC	Proteobacteria	Deltaproteobacteria	Myxococcales	Haliangiaceae
	denovo167	3	0	3	0	GGAGGCAGCAGTGGGGAATATTGGACAATGGGGGGAACCCTGATCCAGCCATGCCGCGTGTGTGAAGAAGGCCTTATGGTTGTAAAGCACTTTTGTCAGGGAAGAAATCTTCTGGGCTAATACCTCGGGAGGATGACGGTACCTGAAGAATAAGCACCGGCTAACTACGTGCCAGCAGCCG	Proteobacteria
	denovo168	4	0	4	0	GCGGCTGCTGGCACGGAGTTAGCCGGGGCTTCTTCTACGGGTACCGTCAACCTTGCGGTTTCGTCCCCGTCGAAAGGATTTTACGTACCGAGATACTTCATCATCCACGCGGCGTTGCTTGGTCAGGGTTGCCCCCATTGCCAAAAATTCCCCACTGCTGCCTC	Acidobacteria	Acidobacteria-5
	denovo175	39	19	3	17	GACGCTCTTCCGATCTTGTAAAACGACGGCCAGTGGCCTACGGGAGGCAGCAGTAACGGCGGTAACGGCGGCGTCGGCGGTTCCGTCGGCGTCGGAGACTTTACGACGACGGCCAGCAGCCGCGGTAATTCCGGTCATAGCTGTTTCCTGAGATCGGAAGAGCAC	Unclassified
	denovo176	2	0	2	0	GCGGCTGCTGGCACAGAGTTAGCCGGTGCTTATTCTTGGGGTAACGTCAATCTTGCCGCTTATTCAGCAGCAAGCCTTCCTCCCCCACTAAAGTGCTTTACAACCCGCAGGCCTTCTTCACACACGCGGCATTGCTGGATCAGGGTTCCCCCCATTGTCCAATATTCCCCACTGCTGCCTC	Proteobacteria	Gammaproteobacteria	Legionellales
	denovo177	7	0	0	7	GGAGGCAGCAGTAGGGAATCTTCCGCAATGGACGCAAGTCTGACGGAGCAACGCCGCGTGTGTGAAGAAGGTTTTCGGATCGTAAAGCACTGTTATTAGAGAAGAACACCCACTAGAGTAACTGTTAGTGGATTGACGGTATCTAACCAGAAAGCCACGGCTAACTACGTGCCAGCAGCCG	Firmicutes	Bacilli	Lactobacillales	Aerococcaceae	Facklamia
	denovo179	8	0	4	4	GGAGGCAGCAGTGGGGAATATTGCACAATGGGCGCAAGCCTGATGCAGCGACGCCGCGTGGGGGATGACGGCCTTCGGGTTGTAAACTCCTTTCGCTACCGACGAAGCCCCTTTTTGGGGGTGACGGTAGGTGGAGAAGAAGCACCGGCTAACTACGTGCCAGCAGCCG	Actinobacteria	Actinobacteria	Actinomycetales
	denovo180	12	0	12	0	GCGGCTGCTGGCACGTAGTTAGCCGGAGCTTCTTGTGGAGGTACCGTCAATCCGCACGGCTATTCACCGGCGAACCTTCGTCCCTCCTGAAAGGGGTTTACAACCCGAAGGCCGTCTTCCCCCACGCGGCGTTGCTGCGTCACGCTTTCGCGCATTGCGCAAGATTCCCCACTGCTGCCTC	Actinobacteria	Thermoleophilia	Solirubrobacterales
	denovo182	54	16	24	14	GGAGGCAGCAGCCGCGGTAATTCGGTCATAGCTGTTTCCTGCAGGCGCGTAAATTACCCAATCCCGGCACGGGGAGGTAGTGACGAGAAATAACAATATGGACCTCTCTAACGATGGTCCATAATTGGAATGAATTGAGCATAAATCCTTCAATAAGGATCAAGTGGAGGGCAAGTCTGGTGCCAGCAGCCG	Unclassified
	denovo183	5	0	5	0	GCGGCTGCTGGCACGTAGTTAGCCGTGGCTTTCTGGTAAGGTACCGTCAACCAGCGATTCTCTCGCTGTCTTTCTTCCCTTACAACAGAGCTTTACAACCCGAAGGCCGTCTTCACTCACGCGGCGTTGCTCGGTCAGAGTTTCCTCCATTGCCGAAAATTCCCTACTGCTGCCTC	Firmicutes	Erysipelotrichi	Erysipelotrichales	Erysipelotrichaceae
	denovo184	8	0	8	0	GGAGGCAGCAGTGGGGAATATTGCACAATGGGCGCAAGCCTGATGCAGCCATGCCGCGTGTGTGAAGAAGGCCTTCGGGTTGTAAAGCACTTTCAGCGAGGAGGAAGGTGGTGAGCTTAATACGCTCATCAATTGACGTTACCGACAGAATAAGCACCGGCTAACTCTGTGCCAGCAGCCG	Proteobacteria	Gammaproteobacteria	Enterobacteriales	Enterobacteriaceae
	denovo185	9	9	0	0	GGAGGCAGCAGTGGGGAATTTTGCGCAATGGGCTAACGCCTGACGCAGCAACGCCGCGTGGAGGATGAAGGTCTTTGGATTGTAAACTCCTGTCGGCAGGGAAAAAGCGACTGCATCTAATACATGCGGGAGTTGATTGTACCTGCGGAGGAAGCCCCGGCTAACTCTGTGCCAGCAGCCG	Acidobacteria	iii1-8	DS-18
	denovo187	3	3	0	0	GCGGCTGCTGGCACGGAGTTAGCCGGGGTTTCTTTACCAGGTACTGTCATTATCATCCCTGGCGAAAGAGCTTTACGACCCTAAGGCCTTCATCACTCACGCGGCATGGCTAGATCAGGCTTGCGCCCATTGTCTAAGATTCCTCACTGCTGCCTC	Proteobacteria	Alphaproteobacteria	Rhodobacterales	Rhodobacteraceae
	denovo188	46	0	22	24	GGAGGCAGCAGTGGGGAATATTGCACAATGGGCGGAAGCCTGATGCAGCGACGCCGCGTGAGGGATGACGGCCTTCGGGTTGTAAACCTCTTTCGACAGGGACGAAGCGTGAGTGACGGTACCTGTAGAAGAAGCACCGGCCAACTACGTGCCAGCAGCCG	Actinobacteria	Actinobacteria	Actinomycetales
	denovo189	7	3	3	1	GCGGCTGCTGGCACGGAGTTAGCCGGTGCTTCTTCTGCGAGTGATGTCTTTCCTGCCGGGTATTAACCGACAGGCGTTCTTCCTCGCTGAAAGTGCTTTACAACCCGAGGGCCTTCTTCACACACGCGGCATGGCTGGATCAGGGTTGCCCCCATTGTCCAATATTCCCCACTGCTGCCTC	Proteobacteria	Gammaproteobacteria	Oceanospirillales	Halomonadaceae	Halomonas
	denovo191	24	0	19	5	GGAGGCAGCAGTAGGGAATCTTCCGCAATGGGCGAAAGCCTGACGGAGCAATGCCGCGTGAGTGAAGAAGGCCTTCGGGTCGTAAAACTCTGTTATAAGAGAAGAACAAATTGTAGAGTAACTGCTACAGTCTTGACGGTATCTTATCAGAAAGCCACGGCTAACTACGTGCCAGCAGCCG	Firmicutes	Bacilli	Lactobacillales	Aerococcaceae	Aerococcus
	denovo193	10	10	0	0	GCGGCTGCTGGCACGGAGTTAGCCGATCCTTATTCTTACCGTACATTCAGCTTGATATACATATCAAGGTTTATTCCGGTACAAAAGCAGTTTACAACCCGTAGGGCCGTCTTCCTGCACGCGGCATGGCTGGTTCAGGCTTGCGCCCATTGACCAATATTCCTTACTGCTGCCTC	Bacteroidetes	Sphingobacteriia	Sphingobacteriales	Sphingobacteriaceae
	denovo196	10	0	0	10	GCGGCTGCTGGCACGTAGTTAGCCGTGGCTTCCTCCTCTGGTACCGTCATTATCGTCCCAGAAGACAAGAGTTTACAACCCGAAGGCCTTCATCCTCCACGCGGCGTTGCTGCATCAGGCTTTCGCCCATTGTGCAATATTCCCCACTGCTGCCTC	Firmicutes	Clostridia	Clostridiales
	denovo198	4	0	4	0	TCTTCCGATCTTGTAAAACGACGGCCAGTCGACCTACGGGAGGCAGCAGCAGCAGCGGCAGGATCTCCTGCACCATGCACCCAAAAGAAGGCAAAACACGCCGGTGTGTCGCCACCAGCAGCCGCGGTAATGGGTCATAGCTGTTTCCTGAGATCGGAAG	Unclassified
	denovo199	16	8	1	7	GGAGGCAGCAGTGGGGAATATTGCACAATGGGCGCAAGCCTGATGCAGCAACGCCGCGTGAAGGAAGACGGTTTTCGGATTGTAAACTTCTGTTCTTAGTGAAGAATAATGACGGTAGCTAAGGAGCAAGCCACGGCTAACTACGTGCCAGCAGCCG	Firmicutes	Clostridia	Clostridiales
	denovo203	2	0	1	1	GCGGCTGCTGGCACGTAGTTAGCCGGTGCTTATTCTTCAGGTACCGTCATGAACCCCCAGTATTAGTAGGAGTCTTTTCTTCCCTGACAAAAGTGCTTTACAACCATAAGGCCTTCTTCACACACGCGGCATGGCTGGATCAGGGTTCCCCCCATTGTCCAATATTCCCCACTGCTGCCTC	Proteobacteria
	denovo206	14	0	8	6	GCGGCTGCTGGCACGTAGTTAGCCGTGGCTTCCTCGATAGGTACCGTCATTACAAAGGATTATTCACCCTTCGCACGTTCGTCCCCATCAACAGAGCTTTACGATCCGAAGACCTTCTTCACTCACGCGGCGTTGCTCCGTCAGGCTTGCGCCCATTGCGGAAGATTCCCCACTGCTGCCTC	Firmicutes	Clostridia	Clostridiales	Veillonellaceae	Selenomonas
	denovo207	9	7	1	1	GCGGCTGCTGGCACGTAGTTAGCCGTGGCTTTCTCCTACGGTACCGTCACTCGTAACGGGTATTGACCGTTACGCCATTCGTCCCGTATAACAGAACTTTACAACCCGAAGGCCGTCATCCCTCACGCGGCGTTGCTGCATCAGGCTTGCGCCCATTGTGCAATATTCCCCACTGCTGCCTC	Unclassified
	denovo209	2	1	0	1	GCTATGACCGGATTACCGCGGCTGCTGGCAGTGGCACATTGTTTGGCAGCTCCTTCTCTAGTGCATCTATGGAAAGTTAAACCTTACGTGGGGGCACATATTTGGTACTGCTGCTGCCTCCCGTAGGAATAAACTGGCCG	Unclassified
	denovo211	47	20	21	6	GGAGGCAGCAGTGGGGAATCTTCCGCAATGGGCGAAAGCCTGACGGAGCAACGCCGCGTGAGTGAAGAAGGTCTTCGGATCGTAAAGCTCTGTTGTCGGGGACGAATGTTGAGATCTAGAATATAGATTTCAAATGACGGTACCTGACGAGGAAGCCACGGCTAACTACGTGCCAGCAGCCG	Firmicutes	Clostridia	Clostridiales	Veillonellaceae
	denovo212	2	0	2	0	GGAGGCAGCAGTGGGGAATATTGGACAATGGGCTGAAGCCTGACGGAGCAACGCCGCGTGAGGGATGAAGGCCTTAGGGTTGTAAAGCTCTTTCAGCTGGGAAGATAATGACGGTACCAGCAGAAGAAGCCCCGGCTAACTCCGTGCCAGCAGCCG	Proteobacteria	Alphaproteobacteria
	denovo213	11	0	0	11	GGAGGCAGCAGTAGGGAATCTTCCGCAATGGACGAAAGTCTGACGGAGCAACGCCGCGTGTGTGAAGAAGGTTTTCGGATCGTAAAGCACTGTTGTTAGAGAAGAACAAGGATAAGAGTCACTGCTTGTCCCTTGACGGTATCTAACCAGAAAGCCACGGCTAACTACGTGCCAGCAGCCG	Firmicutes	Bacilli	Bacillales	Listeriaceae	Listeria
	denovo214	2	0	0	2	GCGGCTGCTGGCACGAAGTTAGCCGGGGCTTATTCCTCCGGTACCGTCATTATCGTCCCGGATAAAAGTGCTTTACAACCCGAAGGCCTTCTTCACACACGCGGCATGGCTGCATCAGGGTTTCCCCCATTGTGCAATATTCCCCACTGCTGCCTC	Proteobacteria
	denovo215	16	0	13	3	GCGGCTGCTGGCACGAAGTTAGCCGGGGCTTCTTCTCACGCTACCGTCATTATCGTCGCGTGCGAAAGAGCTTTACAACCCTAGGGCCTTCATCACTCACGCGGCATGGCTGGATCAGGCTTGCGCCCATTGTCCAATATTCCCCACTGCTGCCTC	Proteobacteria	Alphaproteobacteria	Rhizobiales
	denovo216	81	40	23	18	GCGGCTGCTGGCACGGAATTAGCCGGTCCTTATTCATAAGGTACATGCAAAAAGTCACACGTGACCCACTTTATTCCCTTATAAAAGCAGTTTACAACCCATAGGGCCGTCTTCCTGCACGCTACTTGGCTGGTTCAGGCTCTCGCCCATTGACCAATATTCCTCACTGCTGCCTC	Bacteroidetes	Bacteroidia	Bacteroidales	Prevotellaceae	Prevotella	copri
	denovo217	69	28	24	17	GGAGGCAGCAGTGGGGAATTTTGGACAATGGGCGCAAGCCTGATCCAGCAATGCCGCGTGAGTGAAGAAGGCCTTCGGGTTGTAAAGCTCTTTTGTCAGGGAAGAAACGGCTGTGGCTAATATCCACGGCTAATGACGGTACCTGAAGAATAAGCACCGGCTAACTACGTGCCAGCAGCCG	Proteobacteria	Betaproteobacteria	Burkholderiales	Oxalobacteraceae
	denovo218	6	0	5	1	GCGGCTGCTGGCACAGAGTTAGCCGATGCTTATTCCTCAGATACCGTCATTGCTTCTTCTCCGAGAAAAGAAGTTCACGACCCGTGGGCCTTCTACCTCCACGCGGCATTGCTCCGTCAGGCTTTCGCCCATTGCGGAAGATTCCCTACTGCTGCCTC	Cyanobacteria	Chloroplast	Streptophyta
	denovo219	26	4	8	14	GGAGGCAGCAGTGGGGAATCTTGGACAATGGGGGCAACCCTGATCCAGCCATGCCGCGTGATCGATGAAGGCCTTAGGGTTGTAAAGATCTTTCAGCTGGGAAGATAATGACGGTACCAGCAGAAGAAGCCCCGGCTAACTCCGTGCCAGCAGCCG	Proteobacteria	Alphaproteobacteria	Rhodobacterales	Rhodobacteraceae	Amaricoccus
	denovo220	9	0	9	0	GCGGCTGCTGGCACGTAGTTAGCCGTGACTTTCTCACAAGGTACCGTCACTGTCTTCTTCCCTTGCGACAACAGTTTACAATCCGAAAACCTTCTTCCTGCACGCGGCGTCGCTGCATCAGGGTTTCCCCCATTGTGCAATATCCCCCACTGCTGCCTC	Firmicutes	Clostridia	Clostridiales
	denovo223	16	9	6	1	GGAGGCAGCAGTGGGGAATTTTGGACAATGGGGGCAACCCTGATCCAGCCATGCCGCGTGCAGGATGAAGGCCTTCGGGTTGTAAACTGCTTTTGTCAGGGACGAAAAGGACCGTGTTAATACCATGGTCTGCTGACGGTACCTGAAGAATAAGCACCGGCTAACTACGTGCCAGCAGCCG	Proteobacteria	Betaproteobacteria	Burkholderiales	Alcaligenaceae	Sutterella
	denovo224	2	0	2	0	GGAGGCAGCAGTGGGGAATATTGGACAATGGGGGGAACCCTGATGCAGCCATGCCGCGTGTGTGAAGAAGGCCTTCGGGTTGTAAAGCACTTTCAGCGGGGAGGAAGGCGGTGAGGTTAATACCCAAGATGAGTGGACGTTACTCGCAGAATAAGCACCGGCTAACTCTGTGCCAGCAGCCG	Proteobacteria	Gammaproteobacteria	Pseudomonadales	Moraxellaceae
	denovo225	4	0	4	0	GGAGGCAGCAGTGGGGAATCTTGCACAATGCGCGAAAGCGTGATGCAGCAACGCCGCGTGCAGGAAGAAGGCCTTAGGGTTGTAAACCGCTTTCAGTTGGGACGAGGCTTCGATCGTGAATAGCGGTTTGGAGTGACGGTACCTTCAGAAGAAGCGCCGGCTAACTACGTGCCAGCAGCCG	Actinobacteria	Thermoleophilia	Solirubrobacterales	Patulibacteraceae	Patulibacter
	denovo226	4	4	0	0	GGAGGCAGCAGTGGGGAATATTGCACAATGGGGGAAACCCTGATGCAGCGACGCAGCGTGCGGGATGACGGCCTTCGGGTTGTAAACCGCTTTTAGTAGGGAAGAAGCGAAAGTGACGGTACCTGCAGAAAAAGCACCGGCTAACTACGTGCCAGCAGCCG	Actinobacteria	Actinobacteria	Actinomycetales
	denovo230	2	0	0	2	GGAGGCAGCAGTGGGGAATTTTGGACAATGGGGGCAACCCTGATCCAGCCATCCCGCGTGTGCGATGAAGGCCTTCGGGTTGTAAAGCACTTTTGGCAGGGAAGAAAAGGCGCGGGTTAATACCCTGTGCCGCTGACGGTACCTGCAGAATAAGCACCGGCTAACTACGTGCCAGCAGCCG	Proteobacteria	Betaproteobacteria	Burkholderiales	Alcaligenaceae
	denovo231	2	2	0	0	GCGGCTGCTGGCACGTAGTTAGCCGTGGCTTATTCAAGAGGTACCGTCATTATCGTCCCTCTTAAAAGAAGTTTACAATCCGAAAACCGTCTTCCTTCACGCGGCGTTGCTGGGTCAGGCTTGCGCCCATTGCCCAATATTCCTCACTGCTGCCTC	Firmicutes	Clostridia	Clostridiales	Ruminococcaceae
	denovo232	75	61	8	6	GGAGGCAGCAGTGAGGAATATTGGTCAATGGACGGAAGTCTGAACCAGCCAAGTAGCGTGCAGGATGACGGCCCTATGGGTTGTAAACTGCTTTTATGTGGGAATAAAGTGAGGGACGTGTCCCTTTTTGTAGGTACCACATGAATAAGGACCGGCTAATTCCGTGCCAGCAGCCG	Bacteroidetes	Bacteroidia	Bacteroidales	Prevotellaceae	Prevotella
	denovo233	3	0	0	3	GGAGGCAGCAGTGGGGAATATTGCACAATGGGGGAAACCCTGATGCAGCCATGCCGCGTGTGTGAAGAAGGCCTTCGGGTTGTAAACCTCTTTTATCGGGGAGCAAGCGAGAGTGAGTTTACCCGTTGAATAAGCACCGGCTAACTACGTGCCAGCAGCCG	Unclassified
	denovo234	6	6	0	0	GCGGCTGCTGGCACAGAGTTAGCCGGTGCTTCTTCATCCGGTACCGTCATTATCGTCCCGATCGAAAGGAGTTTACGCCCCAAGGGGCTTCATCCTCCACGCGGCGTTGCTGCATCAGGGTTTCCCCCATTGTGCAAAATTCCCCACTGCTGCCTC	Acidobacteria	Acidobacteriia	Acidobacteriales	Koribacteraceae	Candidatus
	denovo237	10	0	10	0	GGAGGCAGCAGTAGGGAATATTGGACAATGGGTGCAAGCCTGATCCAGCCATGCCGCGTGCAGGAAGAAGGCCTTCTGGGTTGTAAACTGCTTTTGCCAGGGGATAAAAAGCCCATGCGTGGGAAATTGAAGGTACCTGGTGAATAAGCCACGGCTAACTACGTGCCAGCAGCCG	Bacteroidetes	Cytophagia	Cytophagales	Cytophagaceae
	denovo238	17	8	0	9	TTGTAAAACGACGGCCAGTTTCGCCCTACGGGAGGCAGCAGCTTGAGAAAAACGTGCGATGCATATCAACGAAACACGCACTATTGGCGCTGTGATTCAGATTCTAGTCTCACCCAGCAGCCGCGGTAATACGGTCATAGCTGTTTCCTG	Unclassified
	denovo242	7	1	2	4	GCGGCTGCTGGCACGTATTTAGCCATCGCTTCTTCTGCAGGTACCGTCACTTACTTCTTCCCTGCTGAAAGCACTTTACAATCCGAAAACCTTCTTCGTGCACACAGAATTGCTGGATCAGGGTTGCCCCCATTGTCCAATATTCCCCACTGCTGCCTC	Fusobacteria	Fusobacteriia	Fusobacteriales	Leptotrichiaceae	Leptotrichia
	denovo243	2	0	2	0	GCGGCTGCTGGCACGTAGTTAGCCGTGGCTTTCTGGTTAGATACCGTCAGGGGACGTTCAGTTACTAACGTCCTTGTTCTTCTCTAACAACAGAGTTTTACGATCCGAAAACCTTCTTCACTCACGCGGCGTTGCTCGGTCAGACTTTCGTCCATTGCCGAAGATTCCCTACTGCTGCCTC	Firmicutes	Bacilli	Lactobacillales	Enterococcaceae	Enterococcus
	denovo244	20	0	20	0	GGAGGCAGCAGTGGGGAATATTGCACAATGGGCGGAAGCCTGATGCAGCGACGCCGCGTGAGGGATGACGGCCTTCGGGTTGTAAACCTCTTTCGACTCCGACGAAGCGAAAGTGACGGTAGGAGTATAAGAAGCACCGGCCAACTACGTGCCAGCAGCCG	Actinobacteria	Actinobacteria	Actinomycetales	Nocardiaceae	Nocardia
	denovo245	2	1	1	0	GGAGGCAGCAGTGGGGAATATTGCACAATGGGCGGAAGCCTGATGCAGCAACGCCGCGTGAGGGATGACGGCCTTCGGGTTGTAAACCTCTTTCGCTCATGGTCAAGCCGCAACAGTGGTTGTGGTGAGGGTAGTGGGTAAAGAAGCGCCGGCTAACTACGTGCCAGCAGCCG	Actinobacteria	Actinobacteria	Actinomycetales	Actinomycetaceae	Actinomyces
	denovo248	12	4	2	6	GACGGCCAGTACCTACGGGAGGCAGCAGCAGTTCCAAATATGTGCCCCCACGTAAGGTTTAACTTTCCATAGATGCGCTAGAGAAGGAGCTGCCAAACAATGTGCCACTGCCAGCAGCCGCGGTAATCAACCGGTCATAGC	Unclassified
	denovo251	9	0	1	8	GGAGGCAGCAGTGAGGAATATTGGTCAATGGAGGCAACTCTGAACCAGCCATGCCGCGTGCAGGATGAAGCATCTATGGTGTGTAAACTGCTTTTGTACGGGAAGAAAAAAAGCTACGTGTAGTTTACTGACGGTACCGTAAGAATAAGGATCGGCTAACTCCGTGCCAGCAGCCG	Bacteroidetes	Flavobacteriia	Flavobacteriales	Flavobacteriaceae
	denovo252	137	55	59	23	GCGGCTGCTGGCACGGAATTAGCCGGTCCTTTTTCTGATGGTACATGCAAGGGGGCTCACGAGCCCCGTTTTATTCCCAACTAAAAGCAGTTTACAACCCGGAGGGCCGTCTTCCTGCACGCTACTTGGCTGGTTCAGGCTTCCGCCCATTGACCAATATTCCTCACTGCTGCCTC	Bacteroidetes	Bacteroidia	Bacteroidales	[Paraprevotellaceae]	[Prevotella]
	denovo254	2	2	0	0	CACGACGCTCTTCCGATCTCAGGAAACAGCTATGACCGAATTACCGCGGCTGCTGGTACGGGTTCGATCAAAATTGCACTTACTTTCGATGCGTCTTCTTCCAGCGTGGCTGTCTGCTGCCTCCCGTAGGCAACTGGCCGTCGTTTTACAAGATCGGAAGAGCACACG	Unclassified
	denovo255	108	12	64	32	GGAGGCAGCAGTGGGGAATATTGGACAATGGGCGCAAGCCTGATCCAGCAATGCCGCGTGGGTGAAGAAGGTCTTCGGATTGTAAAGCCCTTTCGGCGGGGACGATGATGACGGTACCCGCAGAAGAAGCCCCGGCTAACTTCGTGCCAGCAGCCG	Proteobacteria	Alphaproteobacteria	Rhodospirillales	Acetobacteraceae
	denovo256	13	0	13	0	GGAGGCAGCAGTCGGGAATCTTGCACAATGGGCGAAAGCCTGATGCAGCAACACCGTGTGAGCGATGAAGGCCCTAGGGTCGTAAAGCTCTGTTGTTGGGGACGAAGGGCGAAGGGTTAATAGCCCCTAGCTTGACGGTACCCATCTAGAAAGCCCCGGCTAACTACGTGCCAGCAGCCG	Actinobacteria	Rubrobacteria	Rubrobacterales	Rubrobacteraceae	Rubrobacter
	denovo257	17	0	17	0	GGAGGCAGCAGTGGGGAATCTTGCGCAATGGGCGAAAGCCTGACGCAGCAACGCCGCGTGAGGGACGAAGGCTTTCTGAGTCGTAAACCTCTTTCAGCAGGGACGATGATGACGGTACCTGTAGAAGAAGCCCCGGCTAACTTCGTGCCAGCAGCCG	Unclassified
	denovo259	5	0	0	5	GCGGCTGCTGGCACGTAGTTAGCCGGGGCTTCCTCCTAAGGTACCGTCACTATCTTCCCTTAGGACAGAGCTTTACGATCCGAAGACCTTCATCGCTCACGCGGCGTCGCTGCATCAGAGTTTCCTCCATTGTGCAATATTCCCCACTGCTGCCTC	Firmicutes	Clostridia	Clostridiales	[Tissierellaceae]	Sporanaerobacter
	denovo261	6	0	0	6	CGACGCTCTTCCGATCTCAGGAAACAGCTATGACCTGGGGATTACCGCGGCTGCTGGTAGGCAGGGGGCCAGGACTCTGGCTCCTTCCCACAGCGTTGTGGCCCCCTCCCATGCTGCTGCCTCCCGTAGGCCACTGGCCGTCGTTTTACAAGATCGGAAGAGCACA	Unclassified
	denovo262	41	26	7	8	GCGGCTGCTGGCACGGAGTTAGCCGGTGCTTCCTCTGTAGGTACCGTCATCTTTCGTCCCTACTGACAAAACTTTACACCCCGAAGGGCGTCTCGTTCACGCGGCGTTGCTGCGTCAGGCTTTCGCCCATTGCGCAAAATTCCCTACTGCTGCCTC	Cyanobacteria	4C0d-2	YS2
	denovo263	2	0	2	0	GGAGGCAGCAGTGAGGAATATTGGTCAATGGACGCAAGTCTGAACCAGCCAAGTAGCGTGCAGGATGACGGCCCTATGGTTTGTAAACTGCTTTTATGTGGGAATAAAGTGGCGCACGTGTGCGCCATTGCATGTACCTCATGAATAAGGACCGGCTAATTCCGTGCCAGCAGCCG	Bacteroidetes	Bacteroidia	Bacteroidales	Prevotellaceae	Prevotella	nigrescens
	denovo264	7	0	7	0	GCGGCTGCTGGCACGTAGTTAGCCGTGGCTTCCTCGTCAGGTACCGTCAATACCGAAGTGTATTATAAATCAGTACTTTCGTCCCTGACAACAGAGTTTTACAATCCGAAGACCTTCATCACTCACGCGGCGTTGCTCCGTCAGACTTTCGTCCATTGCGGAAGATTCCCCACTGCTGCCTC	Firmicutes	Clostridia	Clostridiales	Veillonellaceae	Acidaminococcus
	denovo266	3	0	3	0	GCGGCTGCTGGCACGTAGTTAGCCGGTGCTTCTTATCTAGGTACCGTCCACTTATCCTAGGTATTAACTAGGTAAGCCTCCTCCTCGCTTAAAGTGCTTTACAACCATAAGGCCTTCTTCACACACGCGGCATGGCTGGATCAGGGTTCCCCCCATTGTCCAATATTTCCCACTGCTGCCTC	Proteobacteria	Gammaproteobacteria	Pseudomonadales	Moraxellaceae	Acinetobacter
	denovo272	5	0	0	5	GGAGGCAGCAGTGGGGAATTTTGGACAATGGGCGCAAGCCTGATCCAGCCATGCCGCGTGAGTGAAGAAGGCCTTCGGGTTGTAAAGCTCTTTCGGCGGGGACGAAACGGTTCGCGCTAACACCGCGGACTAATGACGGTACTCGCAGAAGAAGCACCGGCTAACTACGTGCCAGCAGCCG	Proteobacteria	Betaproteobacteria
	denovo274	53	37	8	8	GGAGGCAGCAGTGGGGAATATTGCACAATGGGCGCAAGCCTGATGCAGCGACGCCGCGTGAGTGATGAAGGCCTTCGGGTTGTAAAGCTCTTTCGCACGCGACGATGATGACGGTAGCGTGAGAAGAAGCCCCGGCTAACTTCGTGCCAGCAGCCG	Proteobacteria	Alphaproteobacteria	Rhodospirillales	Rhodospirillaceae
	denovo278	57	0	12	45	GCGGCTGCTGGCACGTAGTTAGCCGGTGCTTCTTCTGAAAGTACCGTCACCCCAAAAAGGGGCTTCTTCCCAACTGAAAGAGGTTTACAACCCGAAGGCCGTCATCCCTCACGCGGCGTCGCTGCATCAGGCTTGCGCCCATTGTGCAATATCCCCCACTGCTGCCTC	Actinobacteria	Actinobacteria	Actinomycetales
	denovo279	338	8	131	199	GGAGGCAGCAGTAGGGAATCTTCCGCAATGGGCGAAAGCCTGACGGAGCAACGCCGCGTGAGTGATGAAGGTCTTAGGATCGTAAAACTCTGTTGTTAGGGAAGAACAAATTTGTTAGTAACTGAACAAGTCTTGACGGTACCTAACCAGAAAGCCACGGCTAACTACGTGCCAGCAGCCG	Firmicutes	Bacilli	Bacillales	Staphylococcaceae	Staphylococcus	sciuri
	denovo280	13	1	9	3	GCGGCTGCTGGCACGTAGTTAGCCGGTGCTTCTTTACCCATTACCGTCACTCACGCTTCGTCACAGGCGAAAGCGGTTTACAACCCGAAGGCCGTCATCCCACACGCGGCATGGCTGCATCAGGGTTTCCCCCATTGTGCAATATTCCCCACTGCTGCCTC	Actinobacteria	Actinobacteria	Actinomycetales	Propionibacteriaceae
	denovo283	5	0	5	0	GCGGCTGCTGGCACGGAGTTAGCCGGTGCTTCTTCTGTGAGTGATGTCCTTCCTGCCGGTTATTGACCCGCAGGCCTTCTTCCTCGCTTAAAGTGCTTTACAACCATAAGGCCTTCTTCACACACGCGGCATGGCTGGATCAGGGTTCCCCCCATTGTCCAATATTCCCCACTGCTGCCTC	Proteobacteria	Gammaproteobacteria
	denovo284	36	0	18	18	GCGGCTGCTGGCACGAAGTTAGCCGGGGCTTATTCCTCCGGTACCGTCATTATCGTCCCGGATAAAAGAGCTTTACAACCCTAAGGCCTTCTTCACACACGCGGCATGGCTGGATCAGGGTTCCCCCCATTGTCCAATATTCCCCACTGCTGCCTC	Proteobacteria	Alphaproteobacteria	Rhizobiales	Methylobacteriaceae
	denovo285	36	20	9	7	GCGGCTGCTGGCACGGAGTTAGCCGGTGCTTCTTCTGTGATTAACGTCAATTTGATAGGCTATTAACCTACCAACCTTCCTCGTCACCGAAAGAACTTTACAACCCGAAGGCCTTCTTCATTCACGCGGCATGGCTGCATCAGGGTTCCCCCCATTGTGCAATATTCCCCACTGCTGCCTC	Proteobacteria	Gammaproteobacteria	Pasteurellales	Pasteurellaceae	Actinobacillus	parahaemolyticus
	denovo286	12	11	1	0	TGACCGGTATTACCGCGGCTGCTGGAGTAGCGCTTACTGGCGGACGACGATAGAGGCGACGAACGGCGTGGACTGCGCGAGCGATGCCTCGAGCGTGAAGACACATAGCTGCTGCTGCCTCCCGTAGGCCCCACTGGCC	Unclassified
	denovo287	3	0	3	0	GGAGGCAGCAGTGGGGAATATTGGACAATGGGGGGAACCCTGATCCAGCCATGCCGCGTGTGTGAAGAAGGCCTTATGGTTGTAAAGCACTTTTGGCGGGGACGATGATGACGGTACCCGCAGAATAAGCCCCGGCTAACTTCGTGCCAGCAGCCG	Proteobacteria
	denovo288	8	0	6	2	GCGGCTGCTGGCACGGAGTTAGCCGGTGCTTATTCTTCTGGTACCTTCAGCTACTTACACGTAAGTAGGTTTATCCCCAGATAAAAGCAGTTTACAACCCATAGGGCCGTCTTCCTGCACGCGGGATGGCTGGATCAGGCTTCCACCCATTGTCCAATATTCCTCACTGCTGCCTC	Bacteroidetes	Flavobacteriia	Flavobacteriales	[Weeksellaceae]	Elizabethkingia	meningoseptica
	denovo290	5	0	5	0	GCGGCTGCTGGCACGTAGTTAGCCGGCGCTTCTTCTGCAAGTACCGTCACCCCAAAAGGGCTTCTTCCCTACTGAAAGGAGTTTACAACCCGAAGGCCGTCATCCTCCACGCGGCGTCGCTGCATCAGACTTGCGTCCATTGTGCAATATTCCCCACTGCTGCCTC	Actinobacteria	Actinobacteria	Actinomycetales
	denovo291	8	0	8	0	GCGGCTGCTGGCACGAAGTTAGCCGGGGCTTCTTCTATGGGTACCGTCATAATCTTCCCCATCGAAAGGAGTTTACATACCAAGATATTTCATCCTCCACGCGGCGTTGCTGCGTCAGGGTTTCCCCCATTGCGCAAAATTCCCCACTGCTGCCTC	Acidobacteria	Acidobacteriia	Acidobacteriales	Acidobacteriaceae
	denovo292	5	0	4	1	GCGGCTGCTGGCACCAGACTTGCCGGTGCTTATTCTGCGAGTAACGTCCACTCATCTTGGGTATTAACCAAAAGAGCCTCCTCCTCGCTTAAAGTGCTTTACAACCATAAGGCCTTCTTCACACACGCGGCATGGCTGGATCAGGGTTCCCCCCATTGTCCAATATTCCCCACTGCTGCCTC	Proteobacteria	Gammaproteobacteria	Pseudomonadales	Moraxellaceae	Acinetobacter
	denovo293	155	36	84	35	GCGGCTGCTGGCACGGAATTAGCCGGTCCTTATTCATGCGGTACCTGCAAAAGGCCACACGTGGCCCACTTTATCCCCGCATAAAAGCAGTTTACAACCCATAGGGCCGTCGTCCTGCACGCTACTTGGCTGGTTCAGGCTTCCGCCCATTGACCAATATTCCTCACTGCTGCCTC	Bacteroidetes	Bacteroidia	Bacteroidales	Prevotellaceae	Prevotella
	denovo294	3	0	0	3	GGAGGCAGCAGTAGGGAATCTTCCGCAATGGACGAAAGTCTGACGGAGCGACGCCGCGTGAATGATGAAGGTCTTAGGATCGTAAAATTCTGTTGTTAGGGAAGAACAAGTGTTGGTCTAATAGGCCGGCACCTTGACGGTACCTAACCAGAAAGCCCCGGCTAACTACGTGCCAGCAGCCG	Firmicutes	Bacilli	Bacillales	Bacillaceae
	denovo295	2	2	0	0	GGAGGCAGCAGGCGCGTAAATTACCCAATTCCAGCACGGGGAGGTAGTGACGAGAAATAACAATATGGACCTCTCTAACGATGATCCATAATTGGAATGAATTGAGCATAAATCCTTCAATAAGGATCAAGTGGAGCGCAAGTATGGTGCCAGCAGCCG	Unclassified
	denovo296	9	0	9	0	GGAGGCAGCAGTAGGGAATCTTCCGCAATGGACGCAAGTCTGACGGAGCAACGCCGCGTGAGTGACGAAGGGTTTCGGCTCGTAAAACTCTGTTGTTAAGGAAGAACGTCCCCGTGAGTAACTGCACGGGGAGTGACGGTACTTAACCAGAAAGCCACGGCTAACTACGTGCCAGCAGCCG	Firmicutes	Bacilli	Bacillales	Staphylococcaceae	Salinicoccus
	denovo298	4	1	1	2	GGCCAGTGGACCCCTACGGGAGGCAGCAGCAGTACCAAATATGTGCCCCCACGTAAGGTTTAACTTTCCATAGATGCACTAGAGAAGGAGCTGCCAAACAATGTGCCACTGCCAGCAGCCGCGGTAATACGCGGTCATA	Unclassified
	denovo299	7	0	2	5	GCGGCTGCTGGCACGTAGTTAGCCGGGGCTTCTTCTGCGGGTACCGTCATTATCTTCCCCGCTGAAAGAGCTTTACAACCCTAAGGCCTTCATCACTCACGCGGCATGGCTGGATCAGGGTTGCCCCCATTGTCCAATATTCCCCACTGCTGCCTC	Proteobacteria	Alphaproteobacteria	Rhizobiales
	denovo301	8	5	0	3	GCTATGACCGTATTACCGCGGCTGCTGGCAGTGGCACATTGTTTGGCAGCTCCTTCTCTAGCGCATCTATGGAAAGTTAAACCTTACGTGGGGGCACATATTTGGAACTGCTGCTGCCTCCCGTAGGAATGCACTGGCCG	Unclassified
	denovo304	2	2	0	0	GGAGGCAGCAGTGGGGAATTTTGGACAATGGGGGAAACCCTGATCCAGCCATGCCGCGTGTATGAAGAAGGCCTTAGGGTTGTAAAGTACTTTTGTTAGGGAAGAAATACTAGTTTTGAATAAAAATTAGTGCTGACGGTACCTAAAGAATAAGCACCGGCTAACTACGTGCCAGCAGCCG	Proteobacteria	Betaproteobacteria	Neisseriales	Neisseriaceae
	denovo306	3	0	3	0	GCGGCTGCTGGCACGTAGTTAGCCGTGGCTTTCTGGTTAAGTACCGTCAATTAGTAAACAGTTACTCTTACTACTATTCTTCCTTAACAACAGTGCTTTACGAACCGAAATCCTTCATCACACACGCGGCGTTGCTCCGTCAGACTTGCGTCCATTGCGGAAGATTCCCTACTGCTGCCTC	Firmicutes	Bacilli	Bacillales	Staphylococcaceae	Jeotgalicoccus
	denovo308	1043	506	320	217	GGAGGCAGCAGTGCGGCTGGGTTGAATTCATCCGGCACCGCACAAACGCAACAGGGGCAAAATACCACCGTGAACCGGGGTCGGAACGAACAGACGGACCCTACACGACCCGACGATGGTAGAGAGCGTAGCCCAGCAGCCG	Unclassified
	denovo310	2	0	2	0	GCGGCTGCTGGCACGTAGTTAGCCGGTGCTTCTTCTCCATCTACCGTCAGAAACCCTTCGTCGATGGTGAAAGCGGTTTACAACCCGAAGGCCGTCATCCGGCACGCGGCGTTGCTGCATCAGGCTTCCGCCCATTGTGCAATATTCCCCACTGCTGCCTC	Actinobacteria	Actinobacteria	Actinomycetales
	denovo311	2	0	2	0	GCGGCTGCTGGCACGGAGTTAGCCGGTGCTTCTTCTGCGAGTAACGTCAAAACAGCAAGGTATTAGCTTACTGCCCTTCCTCCCAACTTAAAGTGCTTTACAACCCGAAGGCCTTCTTCACACACGCGGCATGGCTGCATCAGGCTTGCGCCCATTGTGCAATATTCCCCACTGCTGCCTC	Proteobacteria	Gammaproteobacteria
	denovo312	4	4	0	0	GGAAACAGCTATGACCAGATTACCGCGGCTGCTGGTCGTACGGTGGTAATTGTGGTGGTGGTTCTGCTGAAATCTTGCTCCGCCAGTGTCTGAACACAACTCCTCCGTGGCGCTGCTGCCTCCCGTAGGCTCCACTGGCCGTCGTTT	Unclassified
	denovo313	3	1	0	2	GCGGCTGCTGGCACGTAGTTAGCCGGGACTTGCTCCGAAGGTACCGTCTTGCCGTCGTCCCCCCGAACAGCGGTTTACACCCCGAAGGGCTTCCTCCCGCACGCGGCGTCGCTCCGTCAGGGTTGCCCCCATTGCGGAAAATTCCCTGCTGCTGCCTC	Chloroflexi	Thermomicrobia	Thermomicrobiales
	denovo314	27	20	0	7	GGAGGCAGCAGTGGGGAATTTTGCGCAATGGGGGAAACCCTGACGCAGCAACGCCGCGTGGAGGATGAAGACCCTTGGGTCGTAAACTCCTTTCGATCGGGACGATAATGACGGTACCGGAAGAAGAAGCCCCGGCTAACTTCGTGCCAGCAGCCG	Acidobacteria	Acidobacteriia	Acidobacteriales	Acidobacteriaceae
	denovo315	2	0	2	0	GCGGCTGCTGGCACCAGACTTGCCCTCCACTTGATCCTTATTGAAGGATTTATGCTCAATTCATTCCAACTTAAAGTGCTTTACAATCCGAAGACCTTCTTCACACACGCGGCATGGCTGGATCAGGCTTTCGCCCATTGTCCAATATTCCCCACTGCTGCCTC	Proteobacteria
	denovo317	6	0	0	6	GGAGGCAGCAGTGGGGAATCTTCCGCAATGGGCGCAAGCCTGACGGAGCAACGCCGCGTGAGTGAAGAAGGTCTTCGGATCGTAAAGCTCTGTTGATGGGGACGAACGTGCCTAATGCGAATAGTTTTAGGCAATGACGGTACCCATCGAGGAAGCCACGGCTAACTACGTGCCAGCAGCCG	Firmicutes	Clostridia	Clostridiales	Veillonellaceae	Selenomonas	noxia
	denovo318	20	0	0	20	GGAGGCAGCAGTGGGGAATCTTCCGCAATGGACGAAAGTCTGACGGAGCAACGCCGCGTGAGTGAAGACGGTCTTCGGATTGTAAAGCTCTGTTATACGGGACGAACGGCAAGGTGGTAAATAGCCATCATGAGTGACGGTACCGTAAGAGAAAGCCACGGCTAACTACGTGCCAGCAGCCG	Firmicutes	Clostridia	Clostridiales	Veillonellaceae	Megasphaera
	denovo321	4	0	4	0	GCGGCTGCTGGCACGTAGTTAGCCGGGGCTTCTTCTGCAGGTACAGTCTTTGCTCTTCCCTGCTGAAAGCGGTTTACGACCCGAAGGCCTTCGTCCCGCACGCGGCGTCGCTGCGTCAGGGTTGCCCCCGTTGCGCAAGATTCCCCACTGCTGCCTC	Actinobacteria	Coriobacteriia	Coriobacteriales	Coriobacteriaceae	Collinsella
	denovo322	1574	907	286	381	GGAGGCAGCAGTGAGGAATATTGGTCAATGGACGAGAGTCTGAACCAGCCAAGTAGCGTGCAGGATGACGGCCCTATGGGTTGTAAACTGCTTTTATAAGGGAATAAAGTGAGTCTCGTGAGACTTTTTGCATGTACCTTATGAATAAGGACCGGCTAATTCCGTGCCAGCAGCCG	Bacteroidetes	Bacteroidia	Bacteroidales	Prevotellaceae	Prevotella	copri
	denovo323	94	3	69	22	GGAGGCAGCAGTGGGGAATTTTGGACAATGGGCGCAAGCCTGATCCAGCCATGCCGCGTGCGGGAAGAAGGCCTTCGGGTTGTAAACCGCTTTTGTCAGGGAAGAAACGCTCTGGGCTAATACCCTGGGGTAATGACGGTACCTGAAGAATAAGCACCGGCTAACTACGTGCCAGCAGCCG	Proteobacteria	Betaproteobacteria	Burkholderiales	Comamonadaceae
	denovo325	3	0	2	1	GGAGGCAGCAGTGGGGAATATTGGACAATGGGGGGAACCCTGATCCAGCCATGCCGCGTGTGTGAAGAAGGCCTTATGGTTGTAAAGCCCTTTTGTTGGGAAAGAAATCCAGCTGGCTAATACCCGGTTGGGATGACGGTACCCAAAGAATAAGCACCGGCTAACTTCGTGCCAGCAGCCG	Proteobacteria	Gammaproteobacteria	Xanthomonadales	Xanthomonadaceae
	denovo326	31	0	0	31	GGAGGCAGCAGTAGGGAATCTTCCGCAATGGACGAAAGTCTGACGGAGCAACGCCGCGTGAGTGATGAAGGTTTTCGGATCGTAAAACTCTGTTGTCAGGGAAGAACAAGTTTGAGAGTAACTGCTCAGACCTTGACGGTACCTGACCAGAAAGCCACGGCTAACTACGTGCCAGCAGCCG	Firmicutes	Bacilli	Bacillales	Bacillaceae
	denovo327	8	0	8	0	GCGGCTGCTGGCACGTAGTTAGCCGTGGCTTTCTGGTCAGGTACCGTCACTCCCCGTACAGTTACTTACGGGGACGTTCTTCCCTGACAACAGAGTTTTACGAGCCGAAACCCTTCTTCACTCACGCGGCGTTGCTCCGTCAGACTTGCGTCCATTGCGGAAGATTCCCTACTGCTGCCTC	Firmicutes	Bacilli	Bacillales	Staphylococcaceae	Salinicoccus
	denovo331	8	0	2	6	GCGGCTGCTGGCACAGAGTTAGCCGGTGCTTATTCTGTCGGTAACGTCACAGTTGATACGTATTAAGCATCAACCTTTCCTCCTCGCTGAAAGTGCTTTACAACCCGAAGGCCTTCTTCACACACGCGGCATGGCTGCATCAGGGTTTCCCCCATTGTGCAATATTCCCCACTGCTGCCTC	Proteobacteria	Gammaproteobacteria
	denovo332	5	5	0	0	GCGGCTGCTGGCACGGAGTTAGCCGGTGCTTCCTTTAGGGGTACCGTCAGGGCCCTGACGTGTTAGGTCAGAACCGTTTCGTTCCCCTCGACATGGCTTTACGACCCGAAGGCCTTCATCACCCACGCGGCGTCGCTGCGTCAGGCTTTCGCCCATTGCGCAATATCCCCCACTGCTGCCTC	Proteobacteria
	denovo333	4	4	0	0	CAGCTATGACCGGCATTACCGCGGCTGCTGGAGTAGCGCTTACTGGCGGACGACGATAGAGGCGACGAACGGCGTGGACTGCGCGAGCGATGCCTCGAGCGTGAAGACACATAGCTGCTGCTGCCTCCCGTAGGCACCACTG	Unclassified
	denovo334	14	1	6	7	GCGGCTGCTGGCACGTAGTTAGCCGGGGCTTTCTTCTCAGGTACCGTCACCTTGCGAGCAGTTACTCTCGCAAGCGTTCTTCCCTGGCAACAGAGCTTTACGATCCGAAAACCTTCATCACTCACGCGGCGTTGCTCCGTCAGACTTTCGTCCATTGCGGAAGATTCCCTACTGCTGCCTC	Firmicutes	Bacilli	Bacillales	Paenibacillaceae	Paenibacillus
	denovo335	79	15	10	54	GGAGGCAGCAGTGGGGAATATTGGACAATGGGCGTAAGCCTGATCCAGCAATGCCGCGTGTGCGAAGAAGGCCTTCGGGTTGTAAAGCACTTTTGTTCGGGATGAAGGGGGGCGTACTAACACCATGCCCTCTTGACGATACCGAAAGAATAAGCACCGGCTAACTACGTGCCAGCAGCCG	Proteobacteria	Betaproteobacteria	Tremblayales	Tremblayaceae	Candidatus
	denovo336	2	0	0	2	GCGGCTGCTGGCACGTAGTTAGCCGGGGCTTCCTCCTAAGATACCGTCTTCCCCTCTTCTCTTAGGACAGAGGTTTACAATCCGAAAACCTTCTTCCCTCACGCGGCGTTGCTGGGTCAGGGTTTCCCCCATTGCCCAATATTCCCCACTGCTGCCTC	Firmicutes	Clostridia	Clostridiales	Christensenellaceae
	denovo337	3	0	0	3	GGAGGCAGCAGTAGGGAATCTTCCGCAATGGACGAAAGTCTGACGGAGCGATGCCGCGTGAGTGATGAAGGTCTTCGGATTGTAAAACTCTGTTGTTAGGGAAGAACACGTACGAGTGTAACTGCTCGTACCTTGACGGTACCTAACCAGAAAGCCCCGGCTAACTACGTGCCAGCAGCCG	Firmicutes	Bacilli	Bacillales	Bacillaceae
	denovo339	3	0	0	3	GCGGCTGCTGGCACGTAGTTAGCCGGCGCTTATTCGAAAGGTACACTCACCCGAAAGCTTGCTCCCAATCAAAAGCGGTTTACAACCCGAAGGCCTTCATCCCGCACGCGGCGTCGCTGCGTCAGGGTTTCCCCCATTGCGCAATATTCCCCACTGCTGCCTC	Actinobacteria	Actinobacteria	Bifidobacteriales	Bifidobacteriaceae
	denovo340	197	43	106	48	GGAGGCAGCAGTGGGGAATATTGCACAATGGGGGAAACCCTGATGCAGCGACGCCGCGTGGAGGAAGAAGGTCTTCGGATTGTAAACTCCTGTTGTTGAGGAAGATAATGACGGTACTCAACAAGGAAGTGACGGCTAACTACGTGCCAGCAGCCG	Firmicutes	Clostridia	Clostridiales	Ruminococcaceae	Faecalibacterium	prausnitzii
	denovo341	8	8	0	0	GGAGGCAGCAGTGGGGAATCTTAGACAATGGGCGAAAGCCTGATCTAGCCATGCCGCGTGAGTGATGAAGGTCTTAGGATCGTAAAGCTCTTTCGCTAGGGATGATAATGACAGTACCTAGTAAAGAAGCCCCGGCTAACTCCGTGCCAGCAGCCG	Proteobacteria	Alphaproteobacteria	Rhodobacterales	Rhodobacteraceae
	denovo342	17	17	0	0	GCGGCTGCTGGCACGTAGTTAGCCGGTGCTTATTCGAAGGGTACACTCACCCGAAGGCTTGCTCCCCAACAAAAGCGGTTTACAACCCGAAGGCCGTCATCCCGCACGCGGCGTCGCTGCATCAGGCTTGCGCCCATTGTGCAATATTCCCCACTGCTGCCTC	Actinobacteria	Actinobacteria	Bifidobacteriales	Bifidobacteriaceae	Bifidobacterium
	denovo343	7	0	7	0	GCGGCTGCTGGCACGTAGTTAGCCGGTGCTTATTCTGCAGGTACCGTCATCTGCGCATGGTATTAACACGCGCCATTTCTTTCCTGCCAAAAGTGCTTTACAACCCGAAGGCCTTCATCGCACACGCGGGATGGCTGGATCAGGGTTTCCCCCATTGTCCAAAATTCCCCACTGCTGCCTC	Proteobacteria	Betaproteobacteria	Burkholderiales	Alcaligenaceae
	denovo344	77	28	18	31	GGAGGCAGCAGTGGGGAATATTGCACAATGGGCGAAAGCCTGATGCAGCGACGCCGCGTGAGGGAGGAAGGCCTTCGGGTTGTAAACCTCTTTCAGCAGGGAAGAAGCGCAAGTGACGGTACCTGCAGAAGAAGCACCGGCTAACTACGTGCCAGCAGCCG	Actinobacteria	Actinobacteria	Actinomycetales
	denovo346	51	4	0	47	GGAGGCAGCAGTAGGGAATCTTCCACAATGGGTGCAAACCTGATGGAGCAATGCCGCGTGAATGAAGAAGGTCTTCGGATCGTAAAGTTCTGTTATTAGAGAAGAACAAGTCGAGGAGTAACTGTCTCGACTTTGACGGTACCTAACCAGAAAGTCACGGCTAACTACGTGCCAGCAGCCG	Firmicutes	Bacilli	Lactobacillales	Aerococcaceae
	denovo348	313	0	298	15	GCGGCTGCTGGCACGTAGTTAGCCGGTGCTTCTTCTACCACTACCGTCACCACCCTTCCAACCAGGTGGCTTCCTCGCGGTCGAAAGGAGTTTACAACCCGAAGGCCGTCATCCCCCACGCGGCGTCGCTGCATCAGGCTTCCGCCCATTGTGCAATATTCCCCACTGCTGCCTC	Actinobacteria	Actinobacteria	Actinomycetales	Corynebacteriaceae	Corynebacterium
	denovo349	15	0	15	0	GCGGCTGCTGGCACGGAGTTAGCCGGTGCTTCCTTAGGAGGTACCGTCAGGTCGATGACGTATTAGGTCACCAAGGTTTCGTCCCTCCCGACAGGGCTTTACGACCCGAAGGCCTTCATCACCCACGCGGCGTCGCTGCGTCAGGCTTTCGCCCATTGCGCAATATTCCCCACTGCTGCCTC	Proteobacteria	Deltaproteobacteria	Syntrophobacterales	Syntrophobacteraceae
	denovo350	3	0	1	2	GCGGCTGCTGGCACGTAGTTAGCCGTGGCTTTCTGGTTAGGTACCGTCTCGTACATGTATAGTTACTACATATCCATTCTTCCCTAACAACAGAGCTTTACGAACCGAAATCCTTCTTCACTCACGCGGCGTTGCTCCGTCAGGCTTTCGCCCATTGCGGAAGATTCCCTACTGCTGCCTC	Firmicutes	Bacilli	Gemellales	Gemellaceae
	denovo351	2	0	2	0	GGAGGCAGCAGTGGGGAATATTGGACAATGGGGGGAACCCTGATCCAGCCATGCCGCGTGTGTGAAGAAGGCCTTTTGGTTGTAAAGCACTTTAAGTAGGGAGGAAAAGCTAATGGTTAATACCCATTAGCCCTGACGTTACCTACAGAATAAGCACCGGCTAACTCTGTGCCAGCAGCCG	Proteobacteria	Gammaproteobacteria	Pseudomonadales	Moraxellaceae
	denovo352	190	19	144	27	GGAGGCAGCAGTGGGGAATATTGGACAATGGGCGCAAGCCTGATCCAGCCATGCCGCGTGGGTGATGAAGGCCCTAGGGTTGTAAAGCCCTTTCGGCGGGGAAGATAATGACGGTACCCGCAGAAGAAGCCCCGGCTAACTTCGTGCCAGCAGCCG	Proteobacteria	Alphaproteobacteria	Rhizobiales	Hyphomicrobiaceae	Rhodoplanes
	denovo353	7	5	2	0	GGAGGCAGCAGTGGGGAATTTTGGACAATGGGGGCAACCCTGATCCAGCCATGCCGCGTGTCTGAAGAAGGCCTTCGGGTTGTAAAGGACTTTTGTCCGGGAAGAAAAGCGCGATGTTAATACCATTGCGTGCTGACGGTACCGGAAGAATAAGCACCGGCTAACTACGTGCCAGCAGCCG	Proteobacteria	Betaproteobacteria	Neisseriales	Neisseriaceae	Neisseria	oralis
	denovo354	2	2	0	0	GCGGCTGCTGGCACGGAGTTAGCCGGGGCTTCTTCTGGTGGTACAGTCATTATCTTCCCACCTGAAAGATCTTTACAACCCTAAGGCCTTCATCGATCACGCGGCATGGCTAGATCAGGCTTGCGCCCATTGTCTAAGATTCCCCACTGCTGCCTC	Proteobacteria	Alphaproteobacteria	Rhodobacterales	Rhodobacteraceae	Rhodobacter
	denovo355	13	7	1	5	GCGGCTGCTGGCACGTAGTTAGCCGTGGCTTTCTATTCCGGTACCGTCACTTTTCTGCATTATTCACACAGAACTCTTTCGTCCCGATTAACAGAGCTTTACAATCCGAAGACCTTCATCACTCACGCGGCGTTGCTCCGTCAGACTTTCGTCCATTGCGGAAGATTCCCCACTGCTGCCTC	Firmicutes	Clostridia	Clostridiales	Veillonellaceae	Veillonella
	denovo356	3	0	0	3	GCGGCTGCTGGCACGTAGTTAGCCGGGCCTTCTTCCTCGGGTACTGTCCTCCATCCTCCCCGAGAAAAGCGGTTTACACTCCGAAAAGCGTCATCCCGCACGCGGCGTTGCTCCGTCAGGGTTGCCCCCATTGCGGAAAATTCCTTGCTGCTGCCTC	Chloroflexi	Thermomicrobia	JG30-KF-CM45
	denovo357	4	0	3	1	GGAGGCAGCAGTGGGGAATATTGGACAATGGGGGGAACCCTGATCCAGCCATGCCGCGTGTGTGAAGAAGGCCTTATGGTTGTAAAGCACTTTAAGCGAGGATGATAATGACAGTACCTGGAGAATAAGCTCCGGCTAACTCCGTGCCAGCAGCCG	Proteobacteria
	denovo358	13	13	0	0	GCGGCTGCTGGTACGTAGTTAGCCGGGGCTTCTTCTGGAGGTACCGTCACCCTCTGGGCTATTCACCCGAGTGGCTTCGTCCCTCCTGAAAGCGGTTTACAACCCGAAGGCCTTCTTCCCGCACGCGGCGTCGCTGCGTCAGGCTTTCGCCCATTGCGCAAGATTCCCCACTGCTGCCTC	Actinobacteria	Thermoleophilia	Gaiellales	Gaiellaceae
	denovo360	146	78	46	22	GCGGCTGCTGGCACGGAATTAGCCGGTCCTTATTCATAGGGTACATGCAAAAAACCACACGTGGCTCACTTTATTCCCCTATAAAAGCAGTTTACAACCCATAGGGCCGTCATCCTGCACGCTACTTGGCTGGTTCAGGCTCTCGCCCATTGACCAATATTCCTCACTGCTGCCTC	Bacteroidetes	Bacteroidia	Bacteroidales	Prevotellaceae	Prevotella	copri
	denovo361	2209	706	1101	402	GGAGGCAGCAGTGGGGAATCTTCCGCAATGGACGAAAGTCTGACGGAGCAACGCCGCGTGAGTGATGACGGCCTTCGGGTTGTAAAGCTCTGTTAATCGGGACGAAAGGCCTTCTTGCGAATAGTGAGAAGGATTGACGGTACCGGAATAGAAAGCCACGGCTAACTACGTGCCAGCAGCCG	Firmicutes	Clostridia	Clostridiales	Veillonellaceae	Veillonella	dispar
	denovo362	6	0	6	0	GCGGCTGCTGGCACGGAGTTAGCCGGTGCTATTACTCAACTACCGTCATCTCCCCCAAGGGGCCTTTCGTCGTTGATTCAGAGGTTTACGATCCGAAAACCTTCATCCCTCACGCGGCGTCGCTCCATCAGGCTTGCGCCCATTGTGGAAGATTCCTAACTGCTGCCTC	[Thermi]	Deinococci	Deinococcales	Deinococcaceae	Deinococcus
	denovo364	2	0	2	0	AGAGGCACACTCTTTCCCTACACGACGCTCTTCCGATCTTGTAAAACGACGGCCAGTTCCCTACGGGAGGCAGCAGTGGGGAATATTGGACAATGGGCGAAAGCCTGATCCAGCCATGCCGCGGTAATACCAGGTCATAGCTGTTTCCTGAGATCGGAAGAGCACACGTCTGAACTCCAGTCACCTGA	Unclassified
	denovo365	13	0	1	12	GGAGGCAGCAGTAGGGAATCTTCCGCAATGGACGAAAGTCTGACGGAGCAATGCCGCGTGAGTGATGAAGGTTTTCGGATCGTAAAACTCTGTTGTGAGGGAAGAACAAGTACCGAAGTAATATGTCGGTACCTTGACGGTACCTTACCAGAAAGCCCCGGCTAACTACGTGCCAGCAGCCG	Firmicutes	Bacilli	Bacillales
	denovo366	79	22	41	16	GCGGCTGCTGGCACGTAGTTAGCCGTGGCTTATTCAAGTGGTACCGTCTTCTGCTCTTCCCACTTAAAAGAAGTTTACAACCCGAAAGCCTTCTTCCTTCACGCGGCGTTGCTGGGTCAGGCTTGCGCCCATTGCCCAATATTCCCCACTGCTGCCTC	Firmicutes	Clostridia	Clostridiales	Ruminococcaceae	Oscillospira
	denovo367	4	0	1	3	GGAGGCAGCAGTGGGGAATCTTCCGCAATGGGCGCAAGCCTGACGGAGCAACGCCGCGTGAGTGAAGAAGGGTTTCGACTCGTAAAGCTCTGTTGTCGGGGACGAATGTCAGGACTCAAAATATGGGTTCTGAATGACGGTACCTGACGAGGAAGCCACGGCTAACTACGTGCCAGCAGCCG	Firmicutes	Clostridia	Clostridiales	Veillonellaceae	Mitsuokella
	denovo368	3	0	1	2	GCGGCTGCTGGCACAGAGTTAGCCGGTGCTTCTTCTGCAGGTACCGTCACTTTCGCTTCGTCCCTGCTGAAAGAGGTTTACAACCCGAAGGCCTTCATCCCTCACGCGGCGTCGCTGCGTCAGGCTTTCGCCCATTGCGCAATATTCCCCACTGCTGCCTC	Actinobacteria	Actinobacteria
	denovo369	2	0	2	0	GGAGGGCAGCAGTGGGGAATCTTCCGCAATGGACGAAAGTCTGACGGAGCGACGCCGCGTGGGGGATGACGGCCTTCGGGTTGTAAACTCCTTTCGCCCGGGACGAAGCCCACCTGGTGGGTGACGGTACCGTGGAGAAGAAGCACCGGCTAACTACGTGCCAGCAGCCG	Unclassified
	denovo371	2	1	0	1	GCGGCTGCTGGCACAGAGTTAGCCGGTGCTTATTCTGTCGGTAACGTCACTTTCGCTTCTTCCCTACTGAAAGAGGTTTACAACCCGAAGGCCGTCATCCCTCACGCGGCGTCGCTGCATCAGGCTTTCGCCCATTGTCCAATATTCCCCACTGCTGCCTC	Actinobacteria	Actinobacteria	Actinomycetales
	denovo372	11	0	6	5	GGAGGCAGCAGTGGGGAATATTGGACAATGGACGCAAGTCTGATCCAGCAATGCCGCGTGAGTGATGAAGGCCTTAGGGTTGTAAAGCTCTTTAAGCGAGGAGGAGGCTTACCTAGTTAATACCTAGGATAAGTGGACGTTACTCGCAGAATAAGCACCGGCTAACTCTGTGCCAGCAGCCG	Proteobacteria
	denovo373	11	0	9	2	GCGGCTGCTGGCACGTAGTTAGCCGGTGCTTCTTCTGCAGGTACCGTCACTTTCGCTTCTTCCCTGCTGAAAGAGGTTTACAACCCGAAGGCCGTCATCCCTCACGCGGCGTCGCTGCATCAGGCTTTCGCCCATTGTGCAATATTCCCCACTGCTGCCCTC	Actinobacteria	Actinobacteria	Actinomycetales	Intrasporangiaceae
	denovo375	5	0	0	5	GGAGGCAGCAGTAGGGAATCTTCCACAATGGACGCAAGTCTGATGGAGCAACGCCGCGTGAGTGAAGAAGGTTTTCGGATCGTAAAGCTCTGTTGTTGGTGAAGAAGGATAGGGATAGTAACTGATACCTATTTGACGGTAATCAACCAGAAAGTCACGGCTAACTACGTGCCAGCAGCCG	Firmicutes	Bacilli	Lactobacillales	Lactobacillaceae	Lactobacillus
	denovo376	6	0	1	5	GCGGCTGCTGGCACGGAGTTAGCCGATCCTTATTCTTACGGTACCGTCAGTAAGCTACACGTAGCTTTTTTTCTTCCCGTACAAAAGCAGTTTACACACCATAGATGCTTCATCCTGCACGCGGCATGGCTGGTTCAGAGTTGCCTCCATTGACCAATATTCCTCACTGCTGCCTC	Bacteroidetes	Flavobacteriia	Flavobacteriales	Flavobacteriaceae
	denovo377	28	0	0	28	GCGGCTGCTGGCACGTAGTTAGCCGTGGCTTTCTGGTCAGGTACCGTCAAGGTCTGAGCAGTTACTCTCAAACTTGTTCTTCCCTGACAACAGAGTTTTACGATCCGAAAACCTTCATCACTCACGCGGCGTTGCTCCGTCAGACTTTCGTCCATTGCGGAAGATTCCCTACTGCTGCCTC	Firmicutes	Bacilli	Bacillales	Bacillaceae
	denovo378	3	1	2	0	GGAGGCAGCAGTGGGGAATATTGGACAATGGGCGAAAGCCTGATCCAGCCATGCCGCGTGTGTGAAGAAGGTCTTCGGATTGTAAAGCACTTTAAGTTGGGAGGAAGGGCATTAACCTAATACGTTAGTGTTTTGACGTTACCAACAGAATAAGCACCGGCTAACTCTGTGCCAGCAGCCG	Proteobacteria	Gammaproteobacteria	Pseudomonadales	Pseudomonadaceae	Pseudomonas
	denovo379	3	0	2	1	GCGGCTGCTGGCACAGAGTTAGCTGTGGCTTTCTATTCCGGTACCGTCAATCCTTCTAACTGTTCGCAAGAAGGCCTTTCGTCCCGATTAACAGAGCTTTACAACCCGAAGACCGTCATCACTCACGCGGCGTTGCTCCGTCAGACTTTCGTCCATTGCGGAAGATTCCCCACTGCTGCCTC	Firmicutes	Clostridia	Clostridiales	Veillonellaceae	Veillonella
	denovo380	2	0	2	0	GCGGCTGCTGGCACGGAGTTAGCCGGTGCTTCTTCTGCGGGTAACGTCAATTGCTGCGGTTATTAACCACAACACCTTCCTCCCCGCTGAAAGTGCTTTACAACCATAAGGCCTTCTTCACACACGCGGCATGGCTGGATCAGGGTTCCCCCCATTGTCCAATATTCCCCACTGCTGCCTC	Proteobacteria	Gammaproteobacteria
	denovo381	184	26	105	53	GGAGGCAGCAGTGGGGAATATTGCACAATGGGCGGAAGCCTGATGCAGCGACGCCGCGTGGGGGATGACGGTCTTCGGATTGTAAACCCCTTTCAGTAGGGACGAAGCGCAAGTGACGGTACCTGCAGAAGAAGCACCGGCCAACTACGTGCCAGCAGCCG	Actinobacteria	Actinobacteria	Actinomycetales	Dietziaceae	Dietzia
	denovo382	2	0	1	1	CGCTCTTCCGATCTCAGGAAACAGCTATGACCCGTGATTACCGCGGCTGCTGGCCGTCGTCGTAAAGTCTCCGACGCCGACGGAACCGCCGACGCCGCCGTTACCGCCGTTACTGCTGCCTCCCGTAGGCGGAACTGGCCGTCGTTTTACAGATCGGAAGAGC	Unclassified
	denovo383	30	17	13	0	GGAGGCAGCAGAGGCGAGCGATTGATTTGACTGCACATCGTTACCCAATTACGGCTCATAAATAAAACATAATAAGGCTTTTGCCGAGAAAGACGGCGCCTTTCGCCGGCCGGTTCGACCTCCAGTCCAGCAGCCG	Unclassified
	denovo384	2	2	0	0	GCGGCTGCTGGCACAGAGTTTGCCGGTGCTTATTCTGTTGGTACCGTCAAGCTAATAGGATTATCCCCTACTAACCTTCGTCCCAACCTAAAGGGCTTTACAACCCGAAGGCCTTCTTCACCCACGCGGCATCGCTGGATCAGGGTTGCCCCCATTGTGCAATATTCCCCACTGCTGCCTC	Proteobacteria	Gammaproteobacteria	Legionellales	Coxiellaceae	Aquicella
	denovo385	5	5	0	0	GCGGCTGCTGGCACGTAGTTAGCCGGTCCTTATTCCCCACCTACCGTCAACCCGAAGAAAACTCCGAGCCTGCGTTGGTGGTAAAAGAGGTTTACAACCCGAAGGCCGTCATCCCCCACGCGGCGTCGCTGCGTCAGGCTTTCGCCCATTGCGCAATATTCCCCACTGCTGCCTC	Actinobacteria	Actinobacteria	Actinomycetales	Nocardiopsaceae
	denovo386	27	0	14	13	GGAGGCAGCAGTGGGGAATATTGGACAATGGGCGAAAGCCTGATCCAGCCATGCCGCGTGTGTGAAGAAGGCCTTATGGTTGTAAAGCACTTTAAGCGAGGAGGAGGCTTACCTAGTTAATACCCAAGATGAGTGGACGTTACTCGCAGAATAAGCACCGGCTAACTCTGTGCCAGCAGCCG	Proteobacteria	Gammaproteobacteria	Pseudomonadales	Moraxellaceae	Acinetobacter
	denovo387	10	0	0	10	GGAGGCAGCAGTAAGGAATATTGGACAATGGTCGCAAGACTGATCCAGCCATGCCGCGTGCAGGATGAATGCCCTATGGGTTGTAAACTGCTTTTGCACGGGAATAAACCCGGGTACGTGTACCCGGCTGAATGTACTGTGAGAATAAGGGTCGGCTAACTTCGTGCCAGCAGCCG	Bacteroidetes	Sphingobacteriia	Sphingobacteriales
	denovo388	5	0	0	5	GGAGGCAGCAGCAAGGAATTTTCCGCAATGGGCGCAAGCCTGACGGAGCAACGCCGCGTGGGGGAGGACGCCTTTCGGGGTGTAAACCCCTTTTCGGGGGGACGAAGACTGACGGTACCCCCGGAAGAAGGCCCGGCTAACTACGTGCCAGCAGCCG	Chloroflexi	Thermomicrobia
	denovo391	871	10	36	825	GCGGCTGCTGGCACGTAGTTAGCCGGTGCTTATTCTTACGGTACCGTCATGGGCCTCCTGTATTAGAGGAGACTTTTTCGTTCCGTACAAAAGCAGTTTACAACCCGAAGGCCTTCATCCTGCACGCGGCATTGCTGGATCAGGCTTTCGCCCATTGTCCAAAATTCCCCACTGCTGCCTC	Proteobacteria	Betaproteobacteria	Burkholderiales	Comamonadaceae
	denovo392	2	0	2	0	GGAGGCAGCAGTGGGGAATTTTGGACAATGGGCGCAAGCCTGATCCAGCCATGCCGCGTGTATGAAGAAGGCCTTCGGGTTGTAAAGTACTTTTGTCAGGGAAGAAAAGCATAGTGCTAATATCACTGTGTGATGACGGTACCTGAAGAATAAGCACCGGCTAACTACGTGCCAGCAGCCG	Proteobacteria	Betaproteobacteria	Neisseriales	Neisseriaceae
	denovo394	2	2	0	0	GGAGGCAGCAGTGGGGAATTTTGGACAATGGACGCAAGTCTGATCCAGCCATGCCGCGTGCGGGAAGAAGGCCTTCGGGTTGTAAACCGCTTTTGTCAGGGAAGAAAAGGGCGACTCTAATACAGTTGCCTCATGACGGTACCTGAAGAATAAGCACCGGCTAACTACGTGCCAGCAGCCG	Proteobacteria	Betaproteobacteria	Burkholderiales	Comamonadaceae
	denovo396	3	0	0	3	GGAGGCAGCAGTAGGGAATCTTCCGCAATGGACGAAAGTCTGACGGAGCGACGCCGCGTGAGTGATGAAGGTCTTCGGATCGTAAAACTCTGTTGTTAGGGAAGAATAAGTACGGACCGAAAAGGTCAGTACCTTGACGGTACCTAACCAGAAAGCCCCGGCTAACTACGTGCCAGCAGCCG	Firmicutes	Bacilli	Bacillales	Bacillaceae
	denovo400	3	1	2	0	GCGGCTGCTGGCACGGAGTTAGCCGGTGCTTCTTCTGTAGTTAACGTCAATTGGCTAGCCTATTAAACTAACCACCTTCCTCGCTACCGAAAGAACTTTACAACCCGAAGGCCTTCTTCATTCACGCGGCATGGCTGCGTCAGGGTTGCCCCCATTGCGCAATATTCCCCACTGCTGCCTC	Proteobacteria	Gammaproteobacteria	Pasteurellales	Pasteurellaceae	Haemophilus	parainfluenzae
	denovo401	17	9	8	0	GCGGCTGCTGGCACGTAGTTAGCCGGGCCTTCCTCCGGGGGTACCGTCAGTGCTTCGTCCCCCCGAACAGCGGTTTACACCCCGAAAGGCGTCATCCCGCACGCGGCGTTGCTCCGTCAGGGTTTCCCCCATTGCGGAAAATTCCTTGCTGCTGCCTC	Chloroflexi	Thermomicrobia	JG30-KF-CM45
	denovo403	2	0	1	1	TATGACCGGCCCATTACCGCGGCTGCTGGCAGTGGCACATTGTTTGGCAGCTCCTTCTCTAGCGCATCTATGGAAAGTTAAACCTTACGTGGGGGCACATATTTGGAACTGCTGCTGCCTCCCGTAGGCGCCACTGGC	Unclassified
	denovo404	8	3	4	1	GCGGCTGCTGGCACGGAGTTAGCCGGTGCTTATTCGTTAGGTACCGTCATTATTCTTCCCTAACAAAAGGAGTTTACGCTCCGAAAAGTGTCATCCTCCACGCGGCGTTGCTGCGTCAGGGTTTCCCCCATTGCGCAATATTCCCTACTGCTGCCTC	Proteobacteria	Epsilonproteobacteria	Campylobacterales	Campylobacteraceae	Campylobacter
	denovo408	24	0	5	19	GGAGGCAGCAGTGGGGAATATTGCACAATGGGGGAAACCCTGATGCAGCCATGCCGCGTGTGTGAAGAAGGCCTTCGGGTTGTAAAGCACTTTCAGCGAGGAGGAGGCTTACCTAGTTAATACCTAGGATAAGTGGACGTTACTCGCAGAAGAAGCACCGGCTAACTCCGTGCCAGCAGCCG	Proteobacteria	Gammaproteobacteria
	denovo409	2	0	2	0	GGAGGCAGCAGTGGGGAATATTGCACAATGGGCGGAAGCCTGATGCAGCAACGCCGCGTGCGGGATGACGGCCTTCGGGTTGTAAACCGCTTTCGCCTGTGACGAAGCGAAAGTGACGGTACGTGCAGAATAAGCACCGGCTAACTCTGTGCCAGCAGCCG	Actinobacteria	Actinobacteria	Actinomycetales
	denovo410	12	1	4	7	GCGGCTGCTGGCACGTATTTAGCCGTTGCTTCTTCTGTAGGTACCGTCATTTTTTTCTTCCCTACTAAAAGTGTTTTACAGTCCTAAAACCTTCTTCACACACACAGAATTGCTGGATCAGAGTTCCCTCCATTGTCCAATATTCCCCACTGCTGCCTC	Fusobacteria	Fusobacteriia	Fusobacteriales	Leptotrichiaceae	Sneathia
	denovo411	3	1	0	2	GGAGGCAGCAGTGGGGAATATTGCACAATGGGGGAAACCCTGATGCAGCCATGCCGCGTGTGTGAAGAAGGCCTTAGGGTTGTAAAGCTCTTTTACCCGGGATGATAATGACAGTACCGGGAGAATAAGCTCCGGCTAACTCCGTGCCAGCAGCCG	Proteobacteria	Alphaproteobacteria	Sphingomonadales	Sphingomonadaceae
	denovo414	5	5	0	0	GGAGGCAGCAGTGGGGAATATTGCACAATGGGCGCAAGCCTGATGCAGCAACGCCGCGTGAGGGATGACGGCCTTCGGGTTGTAAACTGCTTTTGTACGGAGCGAAAAGGCTTCCACTAATACTGGGGGCTCATGACGGTACCGTAAGAATAAGCACCGGCTAACTACGTGCCAGCAGCCG	Unclassified
	denovo415	2	0	2	0	GGAGGCAGCAGTAGGGAATCTTCCGCAATGGACGAAAGTCTGACGGAGCAACGCCGCGTGAGTGATGACGGTCTTCGGGTTGTAAAGCTCTGTTAATCGGGACGAAAGGCCTTCTTGCGAACAGTTAGAAGGATTGACGGTACCGGAATAGAAAGCCACGGGTAACTACGTGACAGCAGCCG	Firmicutes	Clostridia	Clostridiales	Veillonellaceae	Veillonella
	denovo417	9	1	1	7	GGAGGCAGCAGGCGCGTAAATTACCCAATCCCGGCACGGGGAGGTAGTGACGAGAAATAACAATATGGACCTCTCTAACGATGGTCCATAATTGTAATGAATTGCGCATAAATCCTTTAATAAGGATCAAGTGGAGGGTAAGTCTGTTGCCAGCAGCCG	Unclassified
	denovo424	33076	239	17335	15502	GCGGCTGCTGGCACAGAGTTAGCCGGTGCTTATTCTGTCGGTAACGTCAAAACAGCAAGGTATTAGCTTACTGCCCTTCCTCCCAACTTAAAGTGCTTTACAATCCGAAGACCTTCTTCACACACGCGGCATGGCTGGATCAGGCTTTCGCCCATTGTCCAATATTCCCCACTGCTGCCTC	Proteobacteria	Gammaproteobacteria	Pseudomonadales	Pseudomonadaceae	Pseudomonas
	denovo428	4	0	4	0	GGAGGCAGCAGTGGGGAATATTGGACAATGGGCGAAAGCCTGATCCAGCCATGCCGCGTGTGTGAAGAAGGTCTTCGGGTTGTAAACCGCTTTTGTCAGGGAAGAAAAGACTCCTACTAATACTGGGGGTTCATGACGGTACCTGAAGAATAAGCACCGGCTAACTACGTGCCAGCAGCCG	Proteobacteria	Betaproteobacteria	Burkholderiales	Comamonadaceae
	denovo430	33	7	17	9	GCGGCTGCTGGCACGAAGTTAGCCGGGGCTTCTTCTCCGGTTACCGTCATTATCTTCACCGGTGAAAGAGCTTTACAATCCTAAGACCTTCATCACTCACGCGGCATGGCTGGATCAGGCTTGCGCCCATTGTCCAATATTCCCCACTGCTGCCTC	Proteobacteria	Alphaproteobacteria	Rhizobiales
	denovo434	2	2	0	0	GGAGGCAGCAGTCGGGAATATTGCGCAATGGAGGAAACTCTGACGCAGTGACGCCGCGTATAGGAAGAAGGTTTTCGGATTGTAAAGCTCTGTCATCCGGGAAAAACGGCTATCTGGGGAAAGTTCAGGTAGCGTGATGGTACCGGAGGAGGAAGCACCGGCAAACTCTGTGCCAGCAGCCG	Unclassified
	denovo435	4	0	4	0	GGAGGCAGCAGTGGGGAATATTGGACAATGGGCGAAAGCCTGATCCAGCAATGCCGCGTGAGTGATGAAGGCCCTCGGGTCGTAAAGCACTTTAAGTTGGGAGGAAGGGCAGTAAGCTAATACCTTGCTGTTTTGACGTTACCGACAGAATAAGCACCGGCTAACTCTGTGCCAGCAGCCG	Proteobacteria	Gammaproteobacteria	Pseudomonadales	Pseudomonadaceae
	denovo436	59	4	3	52	GCGGCTGCTGGCACGTAGTTAGCCGTGGCTTTCTGGTCGGGTACCGTCAAGGCAGGAACAGTTCCTTTCCTGCTTGTTCTTCTCCGACAACAGAGTTTTACGATCCGAAAACCTTCTTCACTCACGCGGCGTTGCTCCGTCAGACTTTCGTCCATTGCGGAAGATTCCCTACTGCTGCCTC	Firmicutes	Bacilli	Lactobacillales	Carnobacteriaceae	Trichococcus
	denovo437	6	0	5	1	GCGGCTGCTGGCACAGAGTTAGCCGGTGCTTATTCATAAGGTACATGCAAAAAGTCTCACGAGACTCACTTTATTCCCTTATAAAAGCAGTTTACAACCCATAGGGCCGTCTTCCTGCACGCTACTTGGCTGGTTCAGGCTCTCGCCCATTGACCAATATTCCTCACTGCTGCCTC	Bacteroidetes	Bacteroidia	Bacteroidales	Prevotellaceae	Prevotella	copri
	denovo438	2	0	2	0	CGATCTTGTAAAACGACGGCCAGTCTGCCTACGGGAGGCAGCAGCACGCAGCAAACCAGTTCCAGCCGCGGACAGCACGTACGGCGACTGTGGTTGTGGTGGTGTGGTCGGTGGCCAGCAGCCGCGGTAATCGGTCATAGCTGTTTCCTGAGATC	Unclassified
	denovo439	2	0	2	0	GCGGCTGCTGGCACGGAGTTAGCCGGGGCTTATTCTCCCGGTACTGTCATTATCATCCCGGGTAAAAGAGCTTTACAACCCTAAGGCCTTCTTCACACACGCGGCATGGCTGGATCAGGGTTCCCCCCATTGTCCAATATTCCCCACTGCTGCCTC	Proteobacteria	Alphaproteobacteria	Sphingomonadales
	denovo440	2	0	2	0	GGAGGCAGCAGTGGGGAATATTGCACAATGGGCGGAAGCCTGATGCAGCAACGCCGCGTGAGGGATGACGGCCTTCGGGTTGTAAACCTCTTTTAGTAGGGAAGAAGCCTTCGGGTGACGGTACCTGCAGAAAAAGCACCGGCTAACTACGTGCCAGCAGCCG	Actinobacteria	Actinobacteria	Actinomycetales	Microbacteriaceae
	denovo442	64	18	37	9	GGAGGCAGCAGTGGGGAATATTGCACAATGGGCGCAAGCCTGATGCAGCAACGCCGCGTGAGGGATGACGGCCTTCGGGTTGTAAACCTCTTTCAGCAGGGAAGAAGCCACAAGTGACGGTACCTGCAGAAGAAGCGCCGGCTAACTACGTGCCAGCAGCCG	Actinobacteria	Actinobacteria	Actinomycetales
	denovo444	13	5	8	0	GGAGGCAGCAGTGGGGAATCTTCCGCAATGGACGAAAGTCTGACGGAGCAACGCCGCGTGAGTGATGACGGCCTTCGGGTTGTAAAGCTCTGTTAATCGGGACGAATGGCTACCATGCGAATAGTTTGGCAGTTTGACGGTACCGGAATAGAAAGCCACGGCTAACTACGTGCCAGCAGCCG	Firmicutes	Clostridia	Clostridiales	Veillonellaceae	Veillonella
	denovo445	46	6	14	26	GCGGCTGCTGGCACGAAGTTAGCCGGGGCTTCTTCTCCGACTACCGTCATTATCTTCATCGGTGAAAGAGCTTTACAACCCTAAGGCCTTCATCACTCACGCGGCATGGCTGGATCAGGCTTGCGCCCATTGTCCAATATTCCCCACTGCTGCCTC	Proteobacteria	Alphaproteobacteria	Rhizobiales	Rhizobiaceae	Agrobacterium
	denovo446	4	0	4	0	GGAGGCAGCAGTGAGGAATATTGGTCAATGGGCGAGAGCCTGAACCAGCCAAGTCGCGTGAGGGAAGAAGGGTCCATGGCCTGTAAACCTCTTTTCCGGGGGAAGAACACCCGCCACGGGTGGCGGTACGACGGTACCCCGGGAATAAGCATCGGCTAACTCCGTGCCAGCAGCCG	Bacteroidetes	Bacteroidia	Bacteroidales
	denovo448	3	0	0	3	GGAGGCAGCAGTGGGGAATTTTGCGCAATGGGCTAACGCCTGACGCAGCAACGCCGCGTGGAGGATGAAGGTCTTTGGATTGTAAACTCCTGTCAGCAGGGAAAAAGCGACTGGACCTAATACGTCTGGGAGTTGATTGTACCTGCAGAGGAAGCCCCGGCTAACTCTGTGCCAGCAGCCG	Acidobacteria	iii1-8	DS-18
	denovo449	2	0	1	1	GGAGGCAGCAGTGGGGAATATTGGACAATGGGGGGAACCCTGATCCAGCCATGCCGCGTGTGTGAAGAAGGCCTTATGGTTGTAAAGCACTTTAAGTTGGGAGGAAGGGCTCATAGCGAATACCTGTGAGTTTTGACGTTACCAACAGAATAAGCACCGGCTAACTTCGTGCCAGCAGCCG	Proteobacteria	Gammaproteobacteria	Pseudomonadales
	denovo451	4	0	3	1	TGAGGCAGCAGTGGGGAATATTGCGCAATGGACGAAAGTCTGACGGAGCAACGCCGCGTGAGTGATGACGGTCTTCGGGTTGTAAAGCTCTGTTAATCGGGACGAAAGGCCTTCTTGCGAACAGTTAGAAGGATTGACGGTACCGGAATAGAAAGCCACGGCTAACTACGTGCCAGCAGCCG	Firmicutes	Clostridia	Clostridiales	Veillonellaceae	Veillonella
	denovo453	17	17	0	0	GGAGGCAGCAGTGGGGAATTTTGCGCAATGGGGGAAACCCTGACGCAGCAACGCCGCGTGGAGGATGAAGCCCTTTGGGGCGTAAACTCCTTTCGACTCGGAAGATTATGACGGTACGAGTGGAAGAAGCACCGGCTAACTCTGTGCCAGCAGCCG	Acidobacteria	Acidobacteriia	Acidobacteriales	Koribacteraceae
	denovo454	25	17	1	7	GCGGCTGCTGGCACGTAGTTAGCCGGTGCTTATTCTTCAGGTACCGTCATCAACTGTCGGTATTAGCAACAGCCTTTTCTTCCCTGACAAAAGTCCTTTACAACCCGAAGGCCTTCTTCAGACACGCGGCATGGCTGGATCAGGCTTGCGCCCATTGTCCAAAATTCCCCACTGCTGCCTC	Proteobacteria	Betaproteobacteria	Neisseriales	Neisseriaceae	Neisseria	subflava
	denovo457	3	3	0	0	GCGGCTGCTGGCACAGAGTTTGCCGGTGCTTCCTCCTCCGGTACCATCACGCTACCTGAACTTTCCCCAGATAGCCGTTTTTCCCGGATGACAGAGCTTTACAATCCGAAAACCTTCTTCCTATACGCGGCGTCACTGCGTCAGAGTTTCCTCCATTGCGCAATATTCCCGACTGCTGCCTC	Unclassified
	denovo458	16	2	14	0	GGAGGCAGCAGTAGGGAATATTGGACAATGGGCGAAAGCCTGATCCAGCAATGCCGCGTGAGCGATGAAGGCCTTAGGGTTGTAAAGCTCTTTTACCCGAGATGATAATGACAGTATCGGGAGAATAAGCCCCGGCTAACTCCGTGCCAGCAGCCG	Proteobacteria	Alphaproteobacteria	Sphingomonadales	Sphingomonadaceae	Sphingobium
	denovo460	71	26	15	30	GGAGGCAGCAGTAAGGAATATTGGTCAATGGACGCAAGTCTGAACCAGCCATGCCGCGTGAAGGATTAAGGTCCTCTGGATTGTAAACTTCTTTTATCTGGGACGAAAAAAGGCGATTCTTCGTCACTTGACGGTACCAGATGAATAAGCACCGGCTAACTCCGTGCCAGCAGCCG	Bacteroidetes	[Saprospirae]	[Saprospirales]	Chitinophagaceae	Sediminibacterium
	denovo462	18	0	0	18	GGAGGCAGCAGTGGGGAATATTGCGCAATGGGCGAAAGCCTGACGCAGCGACGCCGCGTGGGTGATGAAGGCCTTCGGGTCGTAAAGCCCTGTCGGGAGGGAAGAATGCTCCCCGACCTAATACGTCGGGGAGGTGACGGTACCTCCTAAGGAAGCACCGGCTAACTCCGTGCCAGCAGCCG	Proteobacteria	Deltaproteobacteria	Syntrophobacterales	Syntrophobacteraceae
	denovo465	2	0	2	0	GGAGGCAGCAGTAAGGAATATTGGACAATGGGCGCAAGCCTGATCCAGCCATGCCGCGTGAAGGATTAAGGTCCTCTGGATTGTAAACTTCTTTTATAAGGGACGAAAAAAGGGAATTCTTTCTCACTTGACGGTACCTTATGAATAAGCACCGGCTAACTCCGTGCCAGCAGCCG	Bacteroidetes	[Saprospirae]	[Saprospirales]	Chitinophagaceae	Sediminibacterium
	denovo466	17	6	3	8	GCGGCTGCTGGCACGTAGTTAGCCGGGGCTTCTTAGTCAGGTACCGTCATTTTCTTCCCTGCTGATAGAAGTTTACATACCGAAATACTTCATCCTTCACGCGGCGTCGCTGCATCAGAGTTTCCTCCATTGTGCAATATTCCCCACTGCTGCCTC	Firmicutes	Clostridia	Clostridiales	Lachnospiraceae
	denovo467	5	3	0	2	GACGGCCAGTCACCCTACGGGAGGCAGCAGCAGTACCAAATATGTGCCCCCACGTAAGGTTTAACTTTCCATAGATGCACTAGAGAAGGAGCTGCCAAACAATGTGCCACTGCCAGCAGCCGCGGTAATCTTGGTCATAGC	Unclassified
	denovo468	304	141	125	38	GCGGCTGCTGGCACGTAATTAGCCGGCGCTTATTCGCGCGCTACAGTCACCGGGAAGGCATTCCCTCCTCCCCTTATTCCTCGCGCGCAAAAGGGCTTTACAACCTTCCGGCCTTCCTCGCCCACGCGGCGTCGCTCCGTCAGGGTTCCCCCCATTGCGGAATATTCTTAGCTGCTGCCTC	Spirochaetes	Spirochaetes	Spirochaetales	Spirochaetaceae	Treponema
	denovo469	3	0	0	3	GGAGGCAGCAGTAAGGAATATTGGTCAATGGAGGGAACTCTGAACCAGCCATGCCGCGTGCAGGATGACTGCCCTACGGGTTGTAAACTGCTTTTATACGGGAACAAACCCTACTACGTGTAGTAGGCTGAGTGTACTGTAGGAATAAGGATCGGCTAACTCCGTGCCAGCAGCCG	Bacteroidetes	Sphingobacteriia	Sphingobacteriales	Sphingobacteriaceae
	denovo470	6	6	0	0	GCGGCTGCTGGCACGTAGTTAGCCGACCCTTATTCATGAGTTACCGTCATATTCTTCACTCATAAAAGCAGTTTACGACCCGAGGGCCTTCATCCTGCAAGCGGAGTTGCTCCATCAGACTTTCGTCCATTGTGGAAGATTCCTCACTGCTGCCTC	TM7	TM7-3
	denovo471	2	1	1	0	GGAGGCAGCAGGCGCGTCAATTGTCCAATCCCGGCACGGGGAGGTAGTGACGAGAAATAACAATATGGACTTTTCTAACGATGGTCCATAATTGGAATGAATTGAGCATAAATTCTTCAATAAGGATCAAGTGGAGGGCAAGTCTGGTGCCAGCAGCCG	Unclassified
	denovo472	2	0	1	1	GCGGCTGCTGGCACAGAGTTAGCCGGTGCTTATTCTGCGAGTAACGTCCACTCATCTTGGGTATTAACCAAAAGAGCCTCCTCCTCGCTTAAAGTGCTTTACAACCATAAGGCCTTCTTCACACACGCGGCATGGCTGGTTCAGAGTTGCCTCCATTGACCAATATTCCTCACTGCTGCCTC	Proteobacteria	Gammaproteobacteria	Pseudomonadales	Moraxellaceae	Acinetobacter	guillouiae
	denovo473	6	6	0	0	GCGGCTGCTGGGTACACTGTGCCGTGAGGAGTACTGTGGATAGTTGGCTAGGTAAGCGGTAAGGTCGGGATCGGTCGCCATCAAACAGGACGAGGAAGCGTGTGCTACGCTCGGTGGACCACTGTTTGCCCCACCACCGCCACCTCCTCCTCCTCCTCCTCCACTGCTGCCTC	Unclassified
	denovo474	4	3	0	1	GCGGCTGCTGGCACGTAGTTGGCCGGTGCTTCTTCTGCAGGTACCGTCACTTTCGCTTCGTCCCTGCTGAAAGAGGTTTACAACCTGAAGGCAGTCATCCCTCACGCGGCGTCGCTGCATCAGGCTTTCGCCCATTGTGCAATATTCCCCACTGCTGCCTC	Actinobacteria	Actinobacteria	Actinomycetales
	denovo475	919	437	295	187	GCGGCTGCTGGGCTACGCTCTCTACCATCGTCGGGTCGTGTAGGGTCCGTCTGTTCGTTCCGACCCCGGTTCACGGTGGTATTTTGCCCCTGTTGCGTTTGTGCGGTGCCGGATGAATTCAACCCAGCCGCACTGCTGCCTC	Unclassified
	denovo479	7	1	0	6	GGAGGCAGCAGTGGGGAATTTTACGCAATGGGGGAAACCCTGACGTAGCGACACCGCGTGAGCGAAGAAGCCCTTTGGGGTGTAAAGCTCTGTCAGCTGGAACGAAAATAAATATGACGGTACCAGCAGAGGAAGCATCGGCTAACTACGTGCCAGCAGCCG	Cyanobacteria	4C0d-2	MLE1-12
	denovo481	6	0	6	0	GCGGCTGCTGGCACCAGACTTGCCGGTGCTTATTCTGTCGGTAACGTCAAAACAGCAAGGTATTAGCTTACTGCCCTTCCTCCCAACTTAAAGTGCTTTACAATCCGAAGACCTTCTTCACACACGCGGCATGGCTGGATCAGGCTTTCGCCCATTGTCCAATATTCCCCACTGCTGCCTC	Proteobacteria	Gammaproteobacteria	Pseudomonadales	Pseudomonadaceae	Pseudomonas
	denovo484	17	3	14	0	GCGGCTGCTGGCACGTAATTAGCCGGACCTTATTCGTATAGTACTGTCATTTTCTTCCTATACAAAAGATTTTTACAACCCGAAGGCCTTCTAAATCACGCGGCGTCGCTGCATCAGGGTTTCCCCCATTGTGCAAAATTCCCCACTGCTGCCTC	Firmicutes	Clostridia	Clostridiales	[Tissierellaceae]	Anaerococcus
	denovo485	2	0	2	0	GGAGGCAGCAGTGGGGAATCTTGGACAATGGGGGAAACCCTGATCCAGCCATGCCGCGTGAGCGATGAAGGCCTTAGGGTTGTAAAGCTCTTTCAGTGGGGAAGATAATGACGGTACCCACAGAAGAAGCCCCGGCTAACTCCGTGCCAGCAGCCG	Proteobacteria	Alphaproteobacteria	Rhodobacterales	Rhodobacteraceae
	denovo486	7	0	0	7	GGAGGCAGCAGTGGGGAATATTGCACAATGGAGGGAACTCTGATGCAGCAACGCCGCGTGCGGGATGACGGCCTTCGGGTTGTAAACCGCTTTCAGCCATGACGAAGCTTTTGTGACGGTAGTGGTAGAAGAAGCACCGGCTAACTACGTGCCAGCAGCCG	Actinobacteria	Actinobacteria	Actinomycetales	Propionibacteriaceae
	denovo489	16	13	3	0	GCGGCTGCTGGCACGGAGTTAGCCGGTGCTTCCTTTGAAGGTACCGTCAATGCACAGGTGATTGGCCCTATGCAACTTCTTCCCTTCTGACAGAGGTTTACGATCCGAAAACCTTCATCCCTCACGCGGCGTCGCTGCGTCAGGCTTTCGCCCATTGCGCAATATTCCCCACTGCTGCCTC	Proteobacteria	Deltaproteobacteria	Desulfovibrionales	Desulfovibrionaceae
	denovo490	35	28	0	7	GTAAAACGACGGCCAGTGGCCTACGGGAGGCAGCAGCGCCACGGAGGAGTTGTGTTCAGACACTGGCGGAGCAAGATTTCAGCAGAACCACCACCACAATTACCACCGTACGACCAGCAGCCGCGGTAATCCGGTCATAGCTGTTTCC	Unclassified
	denovo494	5	0	5	0	GGAGGCAGCAGTAGGGAATCTTCCGCAATGGACGCAAGTCTGACGGAGCAACGCCGCGTGAGTGAAGAAGGGTTTCGGCTCGTAAAACTCTGTTGTCAGGGAAGAACGTCCCCGTAAGTAACTGTACGGGGAGTGACGGTACCTGACCAGAAAGCCACGGCTAACTACGTGCCAGCAGCCG	Firmicutes	Bacilli	Bacillales	Staphylococcaceae	Salinicoccus
	denovo495	322	50	207	65	GGAGGCAGCAGTGGGGAATCTTGCGCAATGGGCGAAAGCCTGACGCAGCCATGCCGCGTGAATGATGAAGGTCTTAGGATTGTAAAATTCTTTCACCGGGGACGATAATGACGGTACCCGGAGAAGAAGCCCCGGCTAACTTCGTGCCAGCAGCCG	Proteobacteria	Alphaproteobacteria	Caulobacterales	Caulobacteraceae
	denovo497	10	10	0	0	GCGGCTGCTGGCACGTAGTTAGCCGCAGCTTCTTCTTCCGGTACCGTCATCATCTTCCCGGTCGAAAGAGCTTTACACCCCGAAGGGCTTCATCACTCACGCGGCGTCGCTGCATCAGGGTTTCCCCCATTGTGCAAGATTCCCCACTGCTGCCTC	Acidobacteria	Solibacteres	Solibacterales
	denovo499	6	6	0	0	GCGGCTGCTGGCACGAAGTTAGCCGGAGCTTATTCTGCGGGTACCGTCATTATCTTCCCCGCCAAAAGAGCTTTACAACCCTAAGGCCTTCGTCACTCACGCGGCATGGCTGGATCAGGCTTGCGCCCATTGTCCAATATTCCCCACTGCTGCCTC	Proteobacteria	Alphaproteobacteria	Rhizobiales	Hyphomicrobiaceae	Pedomicrobium
	denovo500	5	0	0	5	GGAGGCAGCAGTGGGGAATTTTGCGCAATGGGGGCAACCCTGACGCAGCGACGCCGCGTGCGGGACGAAGTCATTCGTGACGTAAACCGCTTTCAGCGAGGAAGAACCATGACGGTACTCGCAGAAGAAGCCCCGGCTAACTACGTGCCAGCAGCCG	Actinobacteria	Coriobacteriia	Coriobacteriales	Coriobacteriaceae	Slackia
	denovo501	3	0	0	3	GCGGCTGCTGGCACGAAGTTAGCCGGTGCTTATTCTGTTGGTAACGTCAAAACTGTCACGTATTCGGTAACAGCCCTTCCTCCCAACTTAAAGTGCTTTACAATCCGAAGACCTTCTTCACACACGCGGCATGGCTGGATCAGGCTTTCGCCCATTGTCCAATATTCCCCACTGCTGCCTC	Proteobacteria	Gammaproteobacteria	Pseudomonadales	Pseudomonadaceae
	denovo507	24	3	11	10	GGAGGCAGCAGTGGGGAATCTTGCACAATGGAGGCAACTCTGATGCAGCGACGCCGCGTGAGCGATGAAGCCCTTCGGGGTGTAAAGCTCTTTCGACGGGAACGATAATGACGGTACCCGGAGAAGAAGCTGCGGCTAACTACGTGCCAGCAGCCG	Acidobacteria	Solibacteres	Solibacterales
	denovo508	4	0	4	0	GGAGGCAGCAGTGGGGAATATTGCACAATGGGCGCAAGCCTGATGCAGCCATGCCGCGTGTATGAAGAAGGCCTTCGGGTTGTAAAGTACTTTCAGTGAGGAGGAAGGCGTGATGCTTAATACGCATCGTGATTGACGTTACTCACAGAAGAAGCACCGGCTAACTCCGTGCCAGCAGCCG	Proteobacteria	Gammaproteobacteria	Enterobacteriales	Enterobacteriaceae
	denovo509	5	0	3	2	GCGGCTGCTGGCACGTAGTTGGCCGGCGCTTCTTCTGCAGGTACCGTCACTCTCGCTTCGTCCCTGCTGAAAGAGGTTTACAACCCGAAGGCCGTCATCCCTCACGCGGCGTCGCTGCATCAGGCTTCCGCCCATTGTGCAATATTCCTCACTGCTGCCTC	Actinobacteria	Actinobacteria	Actinomycetales	Micromonosporaceae
	denovo510	2	0	2	0	GGAGGCAGCAGTGGGGAATATTGCACAATGGGGGAAACCCTGATGCAGCGACGCCGCGTGGAGGAAGAAGGTCTTCGGATTGTAAAGCACTTTAAGTTGGGAGGAAGGGCAGTAAGTTAATACCTTGCTGTTTTGACGTTACCGACAGAATAAGCACCGGCTAACTCTGTGCCAGCAGCCG	Proteobacteria	Gammaproteobacteria	Pseudomonadales	Pseudomonadaceae
	denovo511	2	0	0	2	GCGGCTGCTGGCACGGAGTTAGCCGGTGCTTCTTCTGTGATTAACGTCAATCAACTTGGGTATTAACCAAGCTGCCTTCCTCATCACCGAAAGAACTTTACAACCCGAAGGCCTTCTTCATTCACGCGGCATGGCTGCATCAGGGTTTCCCCCATTGTGCAATATTCCCCACTGCTGCCTC	Proteobacteria	Gammaproteobacteria	Pasteurellales	Pasteurellaceae
	denovo513	42	0	42	0	GGAGGCAGCAGTGGGGAATATTGCACAATGGACGCAAGTCTGATGCAGCAACGCCGCGTGCGGGATGACGGCCTTCGGGTTGTAAACCGCTTTCAGCAGGGACGAAGCGAAAGTGACGGTACCTGCAGAAGAAGCACCGGCTAACTCTGTGCCAGCAGCCG	Actinobacteria	Actinobacteria	Actinomycetales	Propionibacteriaceae	Tessaracoccus
	denovo515	2	1	1	0	ACGCTCTTCCGATCTCAGGAAACAGCTATGACCCGATTACCGCGGCTGCTGGTGCGGATGCTGCTCCAGCTGCTGCTGTTGCCCGTCCGGTGGATGTTCCTGCTGCTGCTGCTGCTGCCTCCCGTAGGCGGTACTGGCCGTCGCTTTACAAGATCGGAAGAGCA	Unclassified
	denovo516	5	0	5	0	GCGGCTGCTGGCACGGAGTTAGCCGGGGCTTCTTCTCTCGGTACCGTCATTCCTCCGGACTGTTTACCCGGAGGCCGTTCGTCTCGATCGAAAGGAGTTTACGACCCGAAGGTCTTCATCCTCCACGCGGCGTTGCGTCGTCAGGCTTGCGCCCATTGCGAACAATTCCCCACTGCTGCCTC	Acidobacteria	Acidobacteria-6	iii1-15
	denovo517	2	1	0	1	GGAGGCAGCAGGCGCGTAAATTACCCAATCCCGGCACGGGGAGGTAGTGACGAGAAATAACAATATGGACCTCTCTAACGATGGTCCATAATTGGAATGAATTGAGCATAAATCCTTCAATAAGGCTCAATTGGAGGGCAAGTCTGGTGCCCATTGCCG	Unclassified
	denovo518	12	2	8	2	GCGGCTGCTGGCACGGAGTTAGCCGGTGCTTATTCGTATAGTACCTTCAGCTACCCTCACGAGGGTAGGTTTATCCCTATACAAAAGAAGTTTACAACCCATAGGGCAGTCGTCCTTCACGCGGGATGGCTGGTTCAGGCTTGCACCCATTGACCAATATTCCTCACTGCTGCCTC	Bacteroidetes	Flavobacteriia	Flavobacteriales	[Weeksellaceae]	Cloacibacterium
	denovo519	5	0	0	5	GGAGGCAGCAGTAGGGAATCTTCCGCAATGGACGAAAGTCTGACGGAGCAACGCCGCGTGAGTGAAGAAGGTTTTCGGATCGTAAAACTCTGTTGTAAGGGAAGAACAAGTACGTTAGTAACTGAACGTACCTTGACGGTACCTTACCAGAAAGCCACGGCTAACTACGTGCCAGCAGCCG	Firmicutes	Bacilli	Bacillales	Staphylococcaceae	Macrococcus
	denovo520	4	0	0	4	GCGGCTGCTGGCACGGAGTTAGCCGGTGCTTCCTTCAGAGGTACCGTCAGGTTGCCGACGTATTAGGTCGACAAGGTTTCGTCCCTCTTGACAGGGCTTTACGACCCGAAGGCCTTCATCACCCACGCGGCGTCGCTGCGTCAGGCTTTCGCCCATTGCGCAATATTCCCCACTGCTGCCTC	Proteobacteria	Deltaproteobacteria
	denovo522	7	7	0	0	GGAGGCAGCAGTGGGGAATATTGCACAATGGGCGCAAGCCTGATGCAGCAACGCCGCGTGTGTGAAGAAGGCCTTCGGGTTGTAAAGCACTTTCAGCGAGGAGGAAAGGTCAGTAGCTAATACCTGCTGACTGTGACGTTACTCGCAGAAGAAGCACCGGCTAACTCCGTGCCAGCAGCCG	Proteobacteria	Gammaproteobacteria
	denovo523	2	0	2	0	GCGGCTGCTGGCACAGAGTTAGCCGGTGCTTATTCTGTGGGTAACGTCAATCCCCTGCTGTATTAAAACAGGAGCCTTCCTCCCCACCTAAAGTGCTTTACAACCCGCAGGCCTTCTTCACACACGCGGCATTGCTGGATCAGGGTTGCCCCCATTGTCCAAAATTCCCCACTGCTGCCTC	Proteobacteria	Gammaproteobacteria	Legionellales
	denovo525	13	0	13	0	GGAGGCAGCAGTGGGGAATCTTGGACAATGGGGGCAACCCTGATCCAGCGACGCCGCGTGGGTGACGAAGGCCTTCGGGTTGTAAAGCCCTTTTCCCGGGGACGATGGTGACGGTACCCGGGGAATAAGCGCCGGCTAACTCCGTGCCAGCAGCCG	Proteobacteria	Alphaproteobacteria	Rhodospirillales
	denovo526	12	0	9	3	GCGGCTGCTGGCACGTAGTTAGCCGGTGCTTCTTCTTCAGGTACCGTCACTTTCGCTTCTTCCCTGACGAAAGAGGTTTACAACCCGAAGGCCTTCATCCCTCACGCGGCGTCGCTGCATCAGGCTTGCGCCCATTGTGCAATATTCCCCACTGCTGCCTC	Actinobacteria	Actinobacteria	Actinomycetales	Dermatophilaceae	Piscicoccus	intestinalis
	denovo527	9	9	0	0	GGAGGCAGCAGTGGGGAATTTTGGACAATGGGGGCAACCCTGATCCAGCCATGCCGCGTGAGTGAAGAAGGCCTTCGGGTTGTAAAGCTCTTTCGGACGGAACGAAACGGTTGCGGTGAATAGCCGCGATTACTGACGGTACCGTAAGAAGAAGCACCGGCTAACTACGTGCCAGCAGCCG	Proteobacteria	Betaproteobacteria
	denovo528	33	7	21	5	GCGGCTGCTGGCACGTAGTTAGCCGTGGCTTCCTCGTCAGGTACCGTCATTAAAACGCATTCTTCACACGTCTCACGTTCGTCCCCGACAACAGAGCTTTACGAGCCGAAACCCTTCTTCACTCACGCGGCGTTGCTCCGTCAGGCTTTCGCCCATTGCGGAAGATTCCCCACTGCTGCCTC	Firmicutes	Clostridia	Clostridiales	Veillonellaceae
	denovo529	2	0	2	0	GCGGCTGCTGGCACAGAGTTAGCCGGTGCTTATTCTGCAGGTACAGTCTTTGCTCTTCCCTGCTGAAAGCGGTTTACGACCCGAAGGCCTCCGTCCCGCACGCGGCGTCGCTGCGTCAGGGTTGCCCCCATTGCGCAAGATTCCCCACTGCTGCCTC	Actinobacteria	Coriobacteriia	Coriobacteriales	Coriobacteriaceae
	denovo530	36	18	9	9	GCGGCTGCTGGCACGTAGTTAGCCGTGGCTTATTCGTCAGGTACCGTCTTCTACTCGTCCCTGACAAAAGAAGTTTACAACCCGAAAGCCTTCTTCCTTCACGCGGCGTTGCTGGGTCAGGCTTGCGCCCATTGCCCAATATTCCCCACTGCTGCCTC	Firmicutes	Clostridia	Clostridiales	Ruminococcaceae	Oscillospira
	denovo531	114	23	87	4	GCGGCTGCTGGCACGTAGTTAGCCGGGGCTTCTTCTGCAGGTACAGTCTTGACTCTTCCCTGCTGAAAGCGGTTTACGACCCGAAGGCCTCCGTCCCGCACGCGGCGTCGCTGCGTCAGGGTTCCCCCCATTGCGCAAGATTCCCCACTGCTGCCTC	Actinobacteria	Coriobacteriia	Coriobacteriales	Coriobacteriaceae	Collinsella	aerofaciens
	denovo532	3	0	2	1	GGAGGCAGCAGTGGGGAATATTGCACAATGGGCGAAAGCCTGATGCAGCAACGCCGCGTGAAGGAAGAAGGCTTTCGAGTCGTAAACTTCTGTCCAAAGGGAAGAATAATGACGGTACCTTTGAAGAAAGCCCCGGCTAACTACGTGCCAGCAGCCG	Firmicutes	Clostridia	Clostridiales
	denovo533	5	4	0	1	GACGGCCAGTGTGGCCTACGGGAGGCAGCAGCAGTACCAAATATGTGCCCCCACGTAAGGCTTAACTTTCCATAGATGCGCTAGAGAAGGAGCTGCCAAACAATGTGCCGCTGCCAGCAGCCGCGGTAATGCGGTCATAGC	Unclassified
	denovo534	3	0	0	3	GGAGGCAGCAGTGGGGAATATTGGACAATGGGCGGAAGCCTGATCCAGCAACGCCGCGTGAGGGATGACGGCCTTCGGGTTGTAAACCTCTTTCGCCTATGACGAAGCGCAAGTGACGGTAATAGGTAAAGAAGCACCGGCTAACTCCGTGCCAGCAGCCG	Actinobacteria	Actinobacteria	Actinomycetales	Nocardioidaceae
	denovo535	5	0	3	2	GCGGCTGCTGGCACAGAGTTAGCCGGTGCTTATTCTGCGAGTAACGTCCACTCATCTTGGGTATTAACCAAAAGAGCCTCCTCCTCGCTTAAAGTGCTTTACAACCCGAAGGCCTTCTTCCTGCACGCGGCATTGCTGGATCAGGCTTGCGCCCATTGTCCAAAATTCCCCACTGCTGCCTC	Proteobacteria	Gammaproteobacteria	Pseudomonadales	Moraxellaceae
	denovo536	3	0	3	0	GGAGGCAGCAGTGGGGAATATTGGACAATGGGGGGAACCCTGATCCAGCCATGCCGCGTGTGTGAAGAAGGTCTTCGGATTGTAAAGCACTTTAAGTTGGGAGGAAGGTGGTGAGCTTAATACGCTCATCAATTGACGTTACTCGCAGAAGAAGCACCGGCTAACTCCGTGCCAGCAGCCG	Proteobacteria	Gammaproteobacteria
	denovo539	2	2	0	0	GCGGCTGCTGGTGCAGAATATGTGGGTATACCTGGAGGCGGTCTTCGTGGGGGGCGACATCGCGAAACAGCTGCCGAAGGAGGCGAAGCGGTTCTCCAAGATCGACAAGTCCTGGCAGAAGATTATGCAGCGCGCGCACGAGACGCCCGGCGTGGTGGCGTGCTGCGTTGGTGACGATCTGCTCAAGCAGCTGCTGCCTC	Unclassified
	denovo541	3	1	2	0	GGAGGCAGCAGTGGGGAATATTGCACAATGGGCGGAAGCCTGATGCAGCGACGCCGCGTGAGGGATGACGGCCTTCGGGTTGTAAACCTCTTTCAGTAGGGAAGAAGCGAAAGTGACGTTACCGACAGAATAAGCACCGGCTAACTCTGTGCCAGCAGCCG	Actinobacteria	Actinobacteria	Actinomycetales
	denovo542	4	0	4	0	GGAGGCAGCAGTGGGGAATTTTGGACAATGGGGGCAACCCTGATCCAGCCATGCCGCGTGCGGGAAGAAGGTCTTCGGATTGTAAAGCACTTTAAGCGAGGAGGAGGCTCTTTTGGTTAATACCCAAGATGAGTGGACGTTACTCGCAGAATAAGCACCGGCTAACTCTGTGCCAGCAGCCG	Proteobacteria	Gammaproteobacteria	Pseudomonadales	Moraxellaceae
	denovo544	2	0	0	2	GGAGGCAGCAGTGGGGAATATTGGACAATGGGGGGAACCCTGATCCAGCCATGCCGCGTGTGTGAAGAAGGCCTTATGGTTGTAAACCGCTTTTGTCAGGGAAGAAACGGTCTGAACTAATACTTTGGGCTAATGACGGTACCTGAAGAATAAGCACCGGCTAACTACGTGCCAGCAGCCG	Proteobacteria	Betaproteobacteria	Burkholderiales
	denovo545	4	4	0	0	GCGGCTGCTGGCACGTAGTTAGCCGACACTTATTCCTGTGCTACCGTCCTTCCTCGTCACACAGAAAAGGACTTTACGATCCGAAGACCTTCATCGTCCACGCGGCGTCGCTGCTTCAGGCTTGCGCCCATTGAGCAATATTCCTCACTGCTGCCTC	Chloroflexi	Anaerolineae	SBR1031	A4b
	denovo546	5	0	0	5	GGAGGCAGCAGTGGGGAATATTGCACAATGGGCGAAAGCCTGATGCAGCAACGCCGCGTGGAGGATGAAGGCCTTCGGGTTGTAAACTCTTGTCTTCTGGGACGATAATGACGGTACCAGAGGAGGAAGCCACGGCTAACTACGTGCCAGCAGCCG	Firmicutes	Clostridia	Clostridiales
	denovo547	8	4	3	1	GCGGCTGCTGGCACGGAATTAGCCGGTCCTTATTCATAAGGTACATGCAAAAAGCCTCACGAGGCTCACTTTATTCCCTTATAAAAGCAGTTTACAACCCATAGGGCCGCCATCCTGCACGCTACTTGGCTGGTTCAGGCTCTCGCCCATTGACCAATATTCCCCACTGCTGCCTC	Bacteroidetes	Bacteroidia	Bacteroidales	Prevotellaceae	Prevotella	copri
	denovo548	2	0	2	0	GCGGCTGCTGGCACGGAATTAGCCGGTCCTTTTTCTGAAGGTACATACAATAGAGGACACGTCCTCTTTTTTATTCCCAACTAAAAGCAGTTTACAACCCGGAGGGCCGTCATCCTGCACGCTACTTGGCTGGTTCAGACTTCCGTCCATTGACCAATATTCCTCACTGCTGCCTC	Bacteroidetes	Bacteroidia	Bacteroidales	[Paraprevotellaceae]	[Prevotella]
	denovo549	110	59	49	2	GCGGCTGCTGGCACGTAGTTAGCCGGTGCTTCTTCTCCAGGTACCGTCACGTTAGCTTCGTCCCTGGTGAAAGAGGTTTACAACCCGAAGGCCGTCATCCCTCACGCGGCGTCGCTGCATCAGGCTTTCGCCCATTGTGCAATATTCCCCACTGCTGCCTC	Actinobacteria	Actinobacteria	Actinomycetales
	denovo550	7	7	0	0	GGAGGCAGCAGTAGGGAATATTGGACAATGGTTGCAAGACTGATCCAGCCATGCCGCGTGCAGGAAGAAGGCCTTCTGGGTCGTAAACTGCTTTTTCCTGTGGATAAAATACCCGTGCGCGGGGAATTGAAGGTAACAGGGGAATAAGCCACGGCTAACTACGTGCCAGCAGCCG	Bacteroidetes	Cytophagia	Cytophagales	Cytophagaceae
	denovo552	3	3	0	0	GAAACAGCTATGACCCGCTATTACCGCGGCTGCTGGTCGTACGGTGGTAATTGTGGTGGTGGTTCTGCTGAAATCTTGCTCCGCCAGTGTCTAAACACAACTCCTCCGTGGCGCTGCTGCCTCCCGTAGGCGACTGGCCGTCGTTT	Unclassified
	denovo553	6	0	2	4	GGAGGCAGCAGTGGGGAATATTGCACAATGGGGGAAACCCTGATGCAGCCATGCCGCGTGTGTGAAGAAGGCCTTCGGGTTGTAAAGCACTTTCAGCGAGGAGGAAAGGTTGATGCTTAATACGTATCAACTGTGACGTTACCGACAGAATAAGCACCGGCTAACTCTGTGCCAGCAGCCG	Proteobacteria	Gammaproteobacteria
	denovo554	18	3	14	1	GGAGGCAGCAGTGGGGAATCTTGCACAATGGGGGAAACCCTGATGCAGCGACGCCGCGTGAGCGATGAAGCCCTTCGGGGTGTAAAGCTCTTTCGGCAGGAACGATAATGACGGTACCTGAAGAAGAAGCTGCGGCTAACTACGTGCCAGCAGCCG	Acidobacteria	Solibacteres	Solibacterales
	denovo555	12	0	5	7	GGAGGCAGCAGTGGGGAATATTGCACAATGGGCGCAAGCCTGATGCAGCGACGCCGCGTGAGGGATGGAGGCCTTCGGGTTGTGAACCTCTTTCGCCAGTGAAGAAGGTCCTGCTCTTTGTGGTGGGGTTGACGGTAGCTGGGTTAATGAAGCGCCGGCTAACTACGTGCCAGCAGCCG	Actinobacteria	Actinobacteria	Actinomycetales	Actinomycetaceae	Actinomyces
	denovo557	47	47	0	0	GCGGCTGCTGGCACGTAGTTGGCCGGTGCTTCTTCTCCACCTACCGTCAACCCGACAACGCCAGGCCTTCGTCCCTGCTGAAAGAGGTTTACAACCCGAAGGCCGTCATCCCTCACGCGGCGTCGCTGCGTCAGGCTTCCGCCCATTGCGCAATATTCCCCACTGCTGCCTC	Actinobacteria	Actinobacteria	Actinomycetales
	denovo561	2	0	2	0	GGAGGCAGCAGTGGGGAATATTGGACAATGGGGGGAACCCTGATCCAGCCATGCCGCGTGTGTGAAGAAGGCCTACGGGTCGTGAACTTCTTTTCCCGGAGAAGAAGCAATGACGGTATCCGGGGAATAAGCATCGGCTAACTCTGTGCCAGCAGCCG	Unclassified
	denovo562	6	0	6	0	GCGGCTGCTGGCACGGAGTTAGCCGGTGCTATTAGCAGGGTACCGTCATCATCGTCCCCTGTTCAGAGGTTTACACCCCGAAGGGCTTCGTCCCTCAAGCGGCGTCGCTCGTTCAGGCTTTCGCCCATTGACGAAGATTCCTAACTGCTGCCTC	[Thermi]	Deinococci	Thermales	Thermaceae	Meiothermus
	denovo563	2	0	2	0	GGAGGCAGCAGTGAGGAATATTGGTCAATGGAGGCAACTCTGAACCAGCCATGCCGCGTGCAGGATGACGGTCCTATGGATTGTAAACTGCTTTTATACGGGAAGAAAACGAGTTACGTGTAACTAACTGACGGTACCGTAAGAATAAGGATCGGCTAACTCCGTGCCAGCAGCCG	Bacteroidetes	Flavobacteriia	Flavobacteriales	Flavobacteriaceae
	denovo564	24	1	23	0	GCGGCTGCTGGCACGAAGTTAGCCGGGGCTTCTTATCTCGGTACCGTCATTATCGTCCCGAGCGAAAGAGCTTTACAACCCTAAGGCCGTCATCACTCACGCGGCATGGCTGGATCAGGCTTGCGCCCATTGTCCAATATTCCCCACTGCTGCCTC	Proteobacteria	Alphaproteobacteria	Rhizobiales	Methylocystaceae
	denovo565	2	0	0	2	GGAGGCAGCAGTGGGGAATTTTGGACAATGGGCGCAAGCCTGATCCAGCAATGCCGCGTGCGGGAAGAAGGCCTTCGGGTTGTAAACCGCTTTTGTACGGAACGAAAAGGCTCTGGCTAATACCTGGGGCTGATGACGGTACCGTAAGAATAAGCACCGGCTAACTACGTGCCAGCAGCCG	Proteobacteria	Betaproteobacteria	Burkholderiales	Comamonadaceae	Tepidimonas
	denovo567	16	0	16	0	GGAGGCAGCAGTGGGGAATCTTCCGCAATGGACGAAAGTCTGACGGAGCAACGCCGCGTGAGTGATGAAGGTCTTCGGATTGTAAAACTCTGTTGTCAGGGACGAAAGTACTGATTTATAATACACTTCGGTATTGACGGTACCTGACGAGGAAGCCACGGCTAACTACGTGCCAGCAGCCG	Firmicutes	Clostridia	Clostridiales	Veillonellaceae	Acidaminococcus
	denovo568	5	3	1	1	CGCTCTTCCGATCTTGTAAAACGACGGCCAGTTGGCCCTACGGGAGGCAGCAGTAACGGCGGTAACGGCGGCGTCGGCGGTTCCGTCGGCGTCGGAGACTTTACGACGACGGCCAGCAGCCGCGGTAATGATGGTCATAGCTGTTTCCTGAGATCGGAAGAGC	Unclassified
	denovo569	1536	304	833	399	GGAGGCAGCAGTAGGGAATCTTCCGCAATGGGCGAAAGCCTGACGGAGCAACGCCGCGTGAGTGATGAAGGTCTTCGGATCGTAAAACTCTGTTATTAGGGAAGAACAAATGTGTAAGTAACTATGCACGTCTTGACGGTACCTAATCAGAAAGCCACGGCTAACTACGTGCCAGCAGCCG	Firmicutes	Bacilli
	denovo575	6	0	6	0	GGAGGCAGCAGTGGGGAATATTGCACAATGGGCGGAAGCCTGATGCAGCGACGCCGCGTGGGGGATGACGGCCTTCGGGTTGTAAAGCACTTTCAGCGAGGAGGAAGGTGGTGAGCTTAATACGCTCATCAATTGACGTTACTCGCAGAAGAAGCACCGGCTAACTCCGTGCCAGCAGCCG	Proteobacteria	Gammaproteobacteria	Enterobacteriales	Enterobacteriaceae	Serratia
	denovo577	14	0	0	14	GGAGGCAGCAGTAGGGAATCTTCCGCAATGGACGCAAGTCTGACGGAGCAACGCCGCGTGAGCGAAGAAGGTCTTCGGATCGTAAAGCTCTGTTATTAGGGAAGAACAAGTACCGTTTGAATAAGGCGGTACCTTGACGGTACCTAACCAGAAAGCCACGGCTAACTACGTGCCAGCAGCCG	Firmicutes	Bacilli	Bacillales
	denovo579	5	0	0	5	ACAGCTATGACCCGATTACCGCGGCTGCTGGCAGTGGCTCATTGTTTGGCAGCTCCTTCTCTAGTGCATCTATGGAAAGTTAAACCTTACGTGGGGGCACATATTTGGTACTGCTGCTGCCTCCCGTAGGCCAACTGGCCGTC	Unclassified
	denovo580	3	0	3	0	GCGGCTGCTGGCACGAAGTTAGCCGGAGCTTATTCGTTAGGTACCGTCATCATCGTCCCTAACAAAAGAGCTTTACAACCCGAAGGCCTTCATCACTCACGCGGCATTGCTGGATCAGGGTTCCCCCCATTGTCCAATATTCCCCACTGCTGCCTC	Proteobacteria	Alphaproteobacteria
	denovo581	83	25	35	23	GCGGCTGCTGGCACCAGACTTGCCCTCCACTTGATCCTTATTGAAGGATTTATGCTCAATTCATTCCAATTATGGACCATCGTTAGAGAGGTCCATATTGTTATTTCTCGTCACTACCTCCCCGTGCCGGGATTGTGCAATATTCCCCACTGCTGCCTC	Unclassified
	denovo582	21	1	7	13	GGAGGCAGCAGTGGGGAATATTGCACAATGGGCGCAAGCCTGATGCAGCGACGCCGCGTGGGGGATGACGGCCTTCGGGTTGTAAACTCCTTTCGACAGGGACGAAGCTTTGGTGACGGTACCTGTAGAAGAAGCACCGGCTAACTACGTGCCAGCAGCCG	Actinobacteria	Actinobacteria	Actinomycetales	Corynebacteriaceae	Corynebacterium
	denovo583	5	0	0	5	GGAGGCAGCAGTGGGGAATCTTGCGCAATGCGCGAAAGCGTGACGCAGCAACGCCGCGTGCGGGAAGAAGGACTTAGGTTCGTAAACCGCTTTCAGTTGGGACGAAGCTTCGCCGGTGAATAGCCGGCTGAAGTGACGGTACCTTCAGAAGAAGCTCCGGCTAACTACGTGCCAGCAGCCG	Actinobacteria	Thermoleophilia	Solirubrobacterales	Patulibacteraceae
	denovo584	23	0	18	5	GGAGGCAGCAGTGGGGAATATTGGACAATGGGCGAAAGCCTGATCCAGCCATGCCGCGTGTGTGAAGAAGGTCTTCGGATTGTAAAGCACTTTAAGTTGGGAGGAAGGGCAGTAAGTTAATACCTTGCTGTTTTGACGTTACTCGCAGAAGAAGCACCGGCTAACTCCGTGCCAGCAGCCG	Proteobacteria	Gammaproteobacteria
	denovo585	26	23	2	1	GGAGGCAGCAGTAGGGAATCTTCCGCAATGGACGAAAGTCTGACGGAGCAATGCCGCGTGAGTGATGAAGGTTTTCGGATCGTAAAGCTCTGTTGTTAGGGAAGAACAAGTGCAAGAGTAACTGCTTGCACCTTGACGGTACCTAACCAGAAAGCCACGGCTAACTACGTGCCAGCAGCCG	Firmicutes	Bacilli	Bacillales	Bacillaceae	Bacillus
	denovo586	4	0	4	0	GCGGCTGCTGGCACGTAGTTAGCCGGTGCTTCTTTACCCATTACCGTCACTCACGCTTCGTCACAGGCGAAAGGAGTTTACAACCCGAAGGCCGTCATCCCCCACGCGGCGTCGCTGCATCAGGCTTGCGCCCATTGTGCAATATTCCCCACTGCTGCCTC	Actinobacteria	Actinobacteria	Actinomycetales
	denovo587	66	0	35	31	GGAGGCAGCAGTGGGGAATATTGCACAATGGGCGCAAGCCTGATGCAGCCATGCCGCGTGTATGAAGAAGGCCTTATGGTTGTAAAGCACTTTAAGCGAGGAGGAGGCTCTTTTGGTTAATACCCAAGATGAGTGGACGTTACTCGCAGAATAAGCACCGGCTAACTCTGTGCCAGCAGCCG	Proteobacteria	Gammaproteobacteria	Pseudomonadales	Moraxellaceae	Acinetobacter
	denovo589	15	0	10	5	GCGGCTGCTGGCACAGAGTTAGCCGGTGCTTATTCTGCGAGTAACGTCCACTCATCTTGGGTATTAACCAAAAGAGCCTCCTCCCAACTTAAAGTGCTTTACAATCCGAAGACCTTCTTCACACACGCGGCATGGCTGGATCAGGCTTTCGCCCATTGTCCAATATTCCCCACTGCTGCCTC	Proteobacteria	Gammaproteobacteria	Pseudomonadales
	denovo590	10	0	10	0	GCGGCTGCTGGCACGTAGTTGGCCGGTCCTTCTTCTACAGGTACCGTCACTTGCGCTTCGTCCCTGCTGAAAGAGGTTTACAATCCGAAGACCGTCATCCCTCACGCGGCGTCGCTGCGTCAGGCTTTCGCCCATTGCGCAATATTCCCCACTGCTGCCTC	Actinobacteria	Actinobacteria	Actinomycetales
	denovo592	4	0	1	3	GCGGCTGCTGGCACGGAGTTAGCCGGTGCTTCTTCTGCGGGTAACGTCAATCGGCGAGGTTATTAACCTCACCGCCTTCCTCCCCGCTGAAAGTACTTTACAACCATAAGGCCTTCTTCACACACGCGGCATGGCTGGATCAGGGTTCCCCCCATTGTCCAATATTCCCCACTGCTGCCTC	Proteobacteria	Gammaproteobacteria	Enterobacteriales	Enterobacteriaceae
	denovo593	2	1	1	0	GCGGCTGCTGGCACGGAATTAGCCGATCCTTATTCATAAGGTACATGCAAAAGAAGTCACGACTCCCACTTTATTCCCTTATAAAAGCAGTTTACAACCCATAGGGCCGTCATCCTGCACGCTACTTGGCTGGTTCAGACTCTCGTCCATTGACCAATATTCCTCACTGCTGCCTC	Bacteroidetes	Bacteroidia	Bacteroidales	Prevotellaceae	Prevotella	copri
	denovo595	2	0	1	1	GGAGGCAGCAGTGGGGAATATTGGACAATGGGGGGAACCCTGATCCAGCCATGCCGCGTGTGTGAAGAAGTATTTCGGTATGTAAAGCTCTATCAGCAGGGAAGAAAATGACGGTACCTGACTAAGAAGCACCGGCTAAATACGTGCCAGCAGCCG	Firmicutes	Clostridia	Clostridiales	Lachnospiraceae
	denovo597	4	0	2	2	GCGGCTGCTGGCACGTAGTTAGCCGTGGCTTTCTGATCAGGTACCGTCAAGACGTGCACAGTTACTTACACGTTTTTTCTTCCCTGATAACAGAGTTTTACGATCCGAAGACCTTCATCACTCACGCGGCGTTGCTCCGTCAGGCTTTCGCCCATTGCGGAAGATTCCCCACTGCTGCCTC	Firmicutes	Bacilli
	denovo599	4	0	2	2	GCGGCTGCTGGCACAGAGTTAGCCGGTGCTTATTCTTCAGGTACCGTCAAGACTCAAGGTATTAGCCCGAGTTTTTTCTTCCCTGCTTAAAGTGCTTTACAACCCGAAGGCCTTCTTCACACACGCGGCATTGCTGGATCAGGCTTGCGCCCATTGTCCAATATTCCCCACTGCTGCCTC	Proteobacteria	Gammaproteobacteria
	denovo600	3	0	3	0	GGAGGCAGCAGTGGGGAATTTTGGACAATGGGGGCAACCCTGATCCAGCAATGCCGCGTGAGTGAAGAAGGCCTTCGGGTTGTAAAGCACTTTTGTCCGGGAAGAAATCCCTTCAGATAATACCTGAGGGGGATGACGGTACCGGAAGAATCAGCACCGGCTAACTACGTGCCAGCAGCCG	Proteobacteria	Betaproteobacteria	Burkholderiales
	denovo602	2	0	2	0	GGAGGCAGCAGTGGGGAATATTGGACAATGGGGGGAACCCTGATCCAGCCATGCCGCGTGTGTGAAGAAGGCCTTATGGTTGTAAAGCACTTTAAGCGAGGAAAAGTTAGTAGTTAATACCTGCTAGCCGTGACGTTAACAACATAAGAAGCACCGGCTAACTCCGTGCCAGCAGCCG	Proteobacteria	Gammaproteobacteria
	denovo603	148	34	87	27	GCGGCTGCTGGCACGTAGTTAGCCGGTGCTTCTTCTGCAGGTACCGTCACAAAAGCTTCTTCCCTGCTGAAAGAGGTTTACAACCCGAAGGCCGTCATCCCTCACGCGGCGTCGCTGCATCAGGCTTTCGCCCATTGTGCAATATTCCCCACTGCTGCCTC	Actinobacteria	Actinobacteria	Actinomycetales	Intrasporangiaceae
	denovo604	19	0	6	13	GCGGCTGCTGGCACGTAGTTAGCCGGTGCTTCTTCTACAGGTACCGTCACCAAAGCTTCGTCCCTGTCGAAAGGAGTTTACAACCCGAAGGCCGTCATCCCCCACGCGGCGTCGCTGCATCAGGCTTGCGCCCATTGTGCAATATTCCCCACTGCTGCCTC	Actinobacteria	Actinobacteria	Actinomycetales	Corynebacteriaceae	Corynebacterium
	denovo605	85	0	68	17	GGAGGCAGCAGTGGGGAATATTGGACAATGGGCGAAAGCCTGATCCAGCAACGCCGCGTGAGGGATGACTGCCTTCGGGTTGTAAACCTCTTTCAGTACCGACGAAGCGAGAGTGACGGTAGGTACAGAAGAAGCACCGGCCAACTACGTGCCAGCAGCCG	Actinobacteria	Actinobacteria	Actinomycetales	Nocardioidaceae
	denovo609	5	0	5	0	TACCTACGGGAGGCAGCAGGAGACCAACGAAGGTGCGTCGGTTCCGAAACATGCGTCGCACAAAACCGACGGTCAGGAAAACTCCCATCGCGAAACCGCGGTATCGCAAGGCCACCCAGCAGCCGCGGTAATGC	Unclassified
	denovo610	4	0	4	0	GGAGGCAGCAGTGGGGAATCTTCCGCAATGGACGAAAGTCTGACGGAGCAACGCCGCGTGAGTGATGACGGCCTTCGGGTTGTAAAGCTCTGTTAATCGGGACGAATGGTCTTTGTGTGAATAATGCAAAGATTTGACGGTACCGGAATAGAAAGCCACGGCTAACTACGTGCCAGCAGCCG	Firmicutes	Clostridia	Clostridiales	Veillonellaceae	Veillonella
	denovo611	15	13	2	0	GGAGGCAGCAGTAAGGAATATTGGTCAATGGGCGCAAGCCTGAACCAGCCATGCCGCGTGCAGGAAGACGGCCCTACGGGTTGTAAACTGCTTTTGTACCGGAATAAACCTTGATATGTATATCAAGCTGAATGTACGGTAAGAATAAGGATCGGCTAACTCCGTGCCAGCAGCCG	Bacteroidetes	Sphingobacteriia	Sphingobacteriales	Sphingobacteriaceae
	denovo612	2	0	2	0	GGAGGCAGCAGTGGGGAATATTGCACAATGGGCGCAAGCCTGATGCAGCCATGCCGCGTGTATGAAGAAGGCCTTATGGTTGTAAAGCACTTTAAGCGAGGAGGAGGCTTACCTAGTTAATACCTAAGATAAGTGGACGTTACTCGCAGAATAAGCACCGGCTAACTCTGTGCCAGCAGCCG	Proteobacteria	Gammaproteobacteria	Pseudomonadales	Moraxellaceae	Acinetobacter
	denovo613	2	2	0	0	GGAGGCAGCAGTGAGGAATCTTCCACAATGGACGAAAGTCTGATGGAGCAACTCCGCTTGCAGGATGAAGGCCCTCGGGTCGTAAACTGCTTTTATGAGTGAAGAATATGACGGTAACTCATGAATAAGGGTCGGCTAACTACGTGCCAGCAGCCG	TM7	TM7-3
	denovo615	5	0	0	5	GCGGCTGCTGGCACGGAGTTAGCCGATCCTTATTCTTACGGTACCGTCAGCCCCCTACACGTAGAGGGGTTTCTTCCCGTACAAAAGAAGTTTACAACCCATAGGGCCTTCGTCCTTCACGCGGCATGGCTGGGTCAGACTTGCGTCCATTGCCCAATATTCCCTACTGCTGCCTC	Bacteroidetes	Sphingobacteriia	Sphingobacteriales
	denovo616	17	0	17	0	GGAGGCAGCAGTAGGGAATCTTCCACAATGGACGCAAGTCTGATGGAGCAACGCCGCGTGAGTGAAGAAGGGTTTCGGCTCGTAAAGCTCTGTTGTTGGTGAAGAAGGACAGGGGTAGTAACTGACCTTTGTTTGACGGTAATCAATTAGAAAGTCACGGCTAACTACGTGCCAGCAGCCG	Firmicutes	Bacilli	Lactobacillales	Lactobacillaceae	Lactobacillus	iners
	denovo617	9	7	0	2	GCGGCTGCTGGCACGGAATTAGCCGGTCCTTATTCATATGGTACCTACAAAAAACGACACGTCGCTCACTTTATTCCCATATAAAAGCAGTTTACAACCCATAGGGCCGTCGTCCTGCACGCTACTTGGCTGGTTCAGACTTTCGTCCATTGACCAATATTCCTCACTGCTGCCTC	Bacteroidetes	Bacteroidia	Bacteroidales	Prevotellaceae	Prevotella
	denovo618	791	222	406	163	GCGGCTGCTGGCACGTAGTTAGCCGGTGCTTATTCAACGGGTAAACTCACTCTCGCTTGCTCCCCGATAAAAGAGGTTTACAACCCGAAGGCCTCCATCCCTCACGCGGCGTCGCTGCATCAGGCTTGCGCCCATTGTGCAATATTCCCCACTGCTGCCTC	Actinobacteria	Actinobacteria	Bifidobacteriales	Bifidobacteriaceae	Bifidobacterium	longum
	denovo619	19	2	9	8	GCGGCTGCTGGCACGGAGTTAGCCGGTGCTTCTTCTGTGAGTAACGTCAAGCCTCAAGCGTATTAAACTTAAGGTTTTCCTCCTCACTGAAAGTGCTTTACAACCCGAAAGCCTTCTTCACACACGCGGCATGGCTGGATCAGGGTTGCCCCCATTGTCCAATATTCCCCACTGCTGCCTC	Proteobacteria	Gammaproteobacteria	Alteromonadales	Alteromonadaceae	Marinobacter
	denovo620	23	0	23	0	GGAGGCAGCATTGGGGAATCTTGCACAATGGGCGCAAGCCTGATGCAGCAACGCCGCGTGCGGGAAGACGGCCCTAGGGTTGTAAACCGCTTTCAGGAGGGAAGAAAATGACGGTACCTCCAGAAGAAGGTGCGGCCAACTACGTGCCAGCAGCCG	Actinobacteria
	denovo621	7311	7256	16	39	GGAGGCAGCAGTAGGGAATCTTCGGCAATGGACGAAAGTCTGACCGAGCAACGCCGCGTGAGTGAAGAAGGTTTTCGGATCGTAAAACTCTGTTGTTAGAGAAGAACAAGGATGAGAGTAACTGTTCATCCCTTGACGGTATCTAACCAGAAAGCCACGGCTAACTACGTGCCAGCAGCCG	Firmicutes	Bacilli	Lactobacillales	Enterococcaceae
	denovo622	11	0	9	2	GGAGGCAGCAGTGGGGAATATTGGACAATGGGCGCAAGCCTGATCCAGCCATGCCGCGTGAGTGATGAAGGCCTTAGGGTTGTAAAGCTCTTTTGTCCGGGACGATAATGACGGTACCGGAAGAATAAGCACCGGCTAACTCTGTGCCAGCAGCCG	Proteobacteria	Alphaproteobacteria	Rhizobiales	Methylobacteriaceae
	denovo623	3	1	2	0	GCGGCTGCTGGCACGTAGTTAGCCGGTGCTTTTTCTGCAGGTACCGTCACTTTCGCTTCTTCCCTGACGAAAGGAGTTTACAACCCGAAGGCCGTCATCCCCCACGCGGCGTCGCTGCATCAGGCTTGCGCCCATTGTGCAATATTCCCCACTGCTGCCTC	Actinobacteria	Actinobacteria	Actinomycetales
	denovo626	2	2	0	0	GGAGGCAGCAGCTGCTTGAGCAGATCGTCACCAACGCAGCACGCCACCACGCCGGGCGTCTCGTGCGCGCGCTGCATAATCTTCTGCCAGGACTTGTCGATCTTGGAGAACCGCTTCGCCTCCTTCGGCAGCTGTTTCGCGATGTCGCCCCCCACGAAGACCGCCTCCAGGTATACCCACATATTCTGCACCAGCAGCCG	Unclassified
	denovo627	2	0	2	0	GGAGGCAGCAGTGGGGAATATTGGACAATGGGGGGAACCCTGATCCAGCCATGCCGCGTGTGTGAAGAAGGCCTTTTGGTTGTAAAGCACTTTAAGTGGGGAGGAGGCTCTCTTGGTTAATACCTGAGAAGAGTGGACGTTACCCACAGAATAAGCACCGGCTAACTCTGTGCCAGCAGCCG	Proteobacteria	Gammaproteobacteria	Pseudomonadales	Moraxellaceae	Acinetobacter
	denovo628	5	2	0	3	CAGCTATGACCGTCATTACCGCGGCTGCTGGCAGTAGCACATTGTTTGGCAGCTCCTTCTCTAGTGCATCTATGGAAAGTTAAACCTTACGTGGGGGCACATATTTGGTACTGCTGCTGCCTCCCGTAGGTGACTGGCCGTC	Unclassified
	denovo633	3	3	0	0	GGAGGCAGCAGTAGGGAATCTTCGGCAATGGACGAAAGTCTGACCGAGCAACGCCGCGTGAGTGAAGAAGGTTTTCGGGTTGTAAAGCACTTTCAGCGAGGAGGAAGGTGGTGAGCTTAATACGTTCATCAATTGACGTTACTCGCAGAAGAAGCACCGGCTAACTCCGTGCCAGCAGCCG	Proteobacteria	Gammaproteobacteria
	denovo639	3	0	3	0	GCGGCTGCTGGCACGTAGTTAGCCGGTGCTTCTTTACCCATTACCGTCACTCACGCTTCGTCACAGGCGAAAGCGGTTTACAACCCTAGGGCCTTCATCACTCACGCGGCATGGCTGGATCAGGCTTGCGCCCATTGTCCAATATTCCCCACTGCTGCCTC	Unclassified
	denovo644	13	13	0	0	GGAGGCAGCAGTGGGGAATCTTGCGCAATGGGCGAAAGCCTGACGCAGCAACGCCGCGTGTGTGATGAAGGTCTTCGGATCGTAAAGCACTGTCGCGAGGGACGATACGCCGCCGGCTAACATCCGGCGGCTGAGACGGTACCTCGAGAGGAAGCACCGGCTAACTCTGTGCCAGCAGCCG	Proteobacteria	Deltaproteobacteria	Myxococcales	Myxococcaceae
	denovo646	2	0	2	0	GCGGCTGCTGGCACGGAGTTAGCCGGTGCTTCTTCTGCGAGTAACGTCAATTGATGAGCGTATTAACTAGGTAAGCCTCCTCCTCGCTTAAAGTGCTTTACAACCATAAGGCCTTCTTCACACACGCGGCATGGCTGGATCAGGGTTCCCCCCATTGTCCAATATTCCCCACTGCTGCCTC	Proteobacteria	Gammaproteobacteria
	denovo647	16	14	0	2	GCGGCTGCTGGCACGTAGTTAGCCGGTGCTTTTTCTGCAGGTACCGTCACTTTCGCTTCTTCCCTACTAAAAGAGGTTTACAACCCGAAGGCCGTCATCCCTCACGCGGCGTCGCTGCGTCAGGCTTTCGCCCATTGCGCAAGATTCCCCACTGCTGCCTC	Actinobacteria	Actinobacteria	Actinomycetales
	denovo648	2	0	0	2	GGAGGCAGCAGTGAGGAATATTGGACAATGGGTGAGAGCCTGATCCAGCCATCCCGCGTGCAGGAAGACGGCCCTATGGGTTGTAAACTGCTTTTATATGGGAATAAACCACCTTTCGTGAAGGGTGTTGAAGGTACCATATGAATAAGCACCGGCTAACTCCGTGCCAGCAGCCG	Bacteroidetes	Flavobacteriia	Flavobacteriales	[Weeksellaceae]
	denovo649	158	32	59	67	GGAGGCAGCAGTGGGGAATATTGCACAATGGGCGGAAGCCTGATGCAGCGACGCCGCGTGCGGGATGACGGCCTTCGGGTTGTAAACCGCTTTCAGCTCTGACGAAGCTTTTGTGACGGTAGGAGCAGAAGAAGCACCGGCTAACTACGTGCCAGCAGCCG	Actinobacteria	Actinobacteria	Actinomycetales
	denovo650	8	5	0	3	CTCAGGAAACAGCTATGACCGAACATTACCGCGGCTGCTGGGTGAGACTAGAATCTGAATCACAGCGCCAATAGTGCGTGTTTCGTTGATATGCATCGCACGTTTTTCTCAAGCTGCTGCCTCCCGTAGGCCACTGGCCGTCGTTTTACAA	Unclassified
	denovo651	26	13	2	11	TCTCAGGAAACAGCTATGACCTCATTACCGCGGCTGCTGGGTGAGACTAGAATCTGAATCACAGCGCCAATAGTGCGTGTTTCGTTGATATGCATCGCACGTTTTTCTCAAGCTGCTGCCTCCCGTAGGAGAACTGGCCGTCGTTTTACAAG	Unclassified
	denovo652	32	28	1	3	GGAGGCAGCAGTGGGGAATATTGCACAATGGGTGGAAGCCTGATGCAGCAACGCCGTGTGCGGGATGACGGCCTTCGGGTTGTAAACCGCTTTCGCTCATGACGAAGCTTTGTGTGACGGTAGTGGGTAAAGAAGCACCGGCTAACTACGTGCCAGCAGCCG	Actinobacteria	Actinobacteria	Actinomycetales	Propionibacteriaceae	Propionibacterium	acnes
	denovo653	2	0	2	0	GGAGGCAGCAGTTAGGAATCTTGGACAATGGGCGCAAGCCTGATCCAGCCATGCCGCGTGAGTGATGAAGGCCTTAGGGTTGTAAAGCTCTTTCAGCGGGGAAGATAATGACGGTACCCGCAGAAGAAGCCCCGGCTAACTTCGTGCCAGCAGCCG	Proteobacteria	Alphaproteobacteria	Rhizobiales
	denovo654	4	0	0	4	GCGGCTGCTGGCACAGAGTTAGCCAGGGCTTATTCGTCCGCTACCGTCATTATCGTCACGGACAAAAGAATTTTACAACCCTAAGGCCTTCTTCATTCACGCGGCATTGCTGGATCAGGGTTTCCCCCATTGTCCAATATTCCCCACTGCTGCCTC	Proteobacteria	Alphaproteobacteria	Rickettsiales
	denovo655	10	0	6	4	GGAGGCAGCAGTGGGGAATATTGGACAATGGGGGGAACCCTGATCCAGCCATGCCGCGTGTGTGAAGAAGGCCTTATGGTTGTAAACTGCTTTTGTACGGAGCGAAAAGGCTTCCACTAATACTGGGGGCTCATGACGGTACCGTAAGAATAAGCACCGGCTAACTACGTGCCAGCAGCCG	Proteobacteria
	denovo656	2	1	0	1	TCCGATCTCAGGAAACAGCTATGACCGGATTACCGCGGCTGCTGGGTGAGACTAGAATCTGAATCACAGCGCCAATAGTGCGTGTTTCGTTGATATGCATCGCACGTTTTTCTCAAGCTGCTGCCTCCCGTAGGACGTACTGGCCGTCGTAGATCGG	Unclassified
	denovo657	2	0	0	2	GCGGCTGCTGGCACGTAGTTAGCCGGGGCTTCCTCCTATGGTACCGTCATTATCGTCCCATAGGACAGAACTTTACGACTCGAAAGCCTTCATCGTTCACGCGACGTCGCTGCATCAGAGTTCCCTCCATTGTGCAAGATTCCCCACTGCTGCCTC	Firmicutes	Clostridia	Clostridiales	[Tissierellaceae]	Tepidimicrobium
	denovo658	2	0	2	0	GGAGGCAGCAGTGGGGAATATTGGACAATGGGCGAAAGCCTGATCCAGCCATGCCGCGTGTGTGAAGAAGGTCTTCGGATTGTAAAGCACTTTAAGTTGGGAGGAAGCGTGAGTGACGGTAATGGGTAAAGAAGCACCGGCTAACTACGTGCCAGCAGCCG	Proteobacteria	Gammaproteobacteria	Pseudomonadales	Pseudomonadaceae
	denovo659	48	0	16	32	GCGGCTGCTGGCACGTAGTTAGCCGTCACTTTCTGGTTAGATACCGTCAAACCGATAACAGTTACTCTATCGGCTGTTCTTCTCTAATAACAGTGCTTTACGATCCGAAAACCTTCTTCACACACGCGGCGTTGCTCCGTCAGACTTGCGTCCATTGCGGAAGATTCCCTACTGCTGCCTC	Firmicutes	Bacilli	Lactobacillales	Aerococcaceae	Facklamia
	denovo660	2	2	0	0	GGAGGCAGCAGTGAGGAATATTGGTCAATGGCCGGGAGGCTGAACCAGCCAAGTCGCGTGGAGGATGAAGGTCCTATGGATTGTAAACTTCTTTTGTGCGGGAATAAAGTCGGGGACGCGTCCCCGTTTGCATGTACCGCACGAATAAGCATCGGCTAACTCCGTGCCAGCAGCCG	Bacteroidetes	Bacteroidia	Bacteroidales	Porphyromonadaceae	Parabacteroides
	denovo661	5	0	0	5	GGAGGCAGCAGTGGGGAATTTTGGACAATGGGCGAAAGCCTGATCCAGCCATTCCGCGTGCAGGATGAAGGCCCTCGGGTTGTAAACTGCTTTTGTACAGAACGAAAAAGCTCTGGTTAATACCTGGAGTCCATGACGGTACTGTAAGAATAAGCACCGGCTAACTACGTGCCAGCAGCCG	Proteobacteria	Betaproteobacteria	Burkholderiales	Comamonadaceae	Hylemonella
	denovo663	7	7	0	0	GGAGGCAGCAGTAGGGAATATTGCGCAATGGGCGAAAGCCTGACGCAGCGACGCCGCGTGAGTGATGAAGGACTTCGGTTCGTAAAGCTCTGTTGCAAGGGAAAAAGAAAGTGATTGTACCTTGTGAGGAAGGGTCGGCTAACTTCGTGCCAGCAGCCG	Proteobacteria	Deltaproteobacteria	Bdellovibrionales	Bdellovibrionaceae	Bdellovibrio
	denovo664	15	12	0	3	GGAGGCAGCAGTGGGGGATATTGCACAATGGGCGCAAGCCTGATGCAGCGACGCCGCGTGGGGGATGGAGGCTTTCGGGTTGTAAACCCCTTTCGGCGCGGGACAAGGCTCCGTTTGGCGGGGTTGAGGGTACGCGTCAAAGAAGCGCCGGCTAACTACGTGCCAGCAGCCG	Actinobacteria	Actinobacteria	Actinomycetales	Actinomycetaceae
	denovo667	54	0	9	45	GGAGGCAGCAGTGGGGAATATTGCACAATGGGCGCAAGCCTGATGCAGCGACGCCGCGTGAGGGATGACGGCCTTCGGGTTGTAAACCTCTTTCGCCAGGGACGAAGGGTGACTGACGGTACCTGCAGAAGAAGCACCGGCCAACTACGTGCCAGCAGCCG	Actinobacteria	Actinobacteria	Actinomycetales
	denovo672	32	32	0	0	GGAGGCAGCAGTGGGGAATATTGCGCAATGGGCGGAAGCCTGATCCAGCAACGCCGCGTGAGGGATGACGGCCTTCGGGTTGTAAACCTCTTTCAGTAGGGACGAAGCGCAAGTGACGGTACCTACAGAAGAAGCACCGGCCAACTACGTGCCAGCAGCCG	Actinobacteria	Actinobacteria	Actinomycetales
	denovo673	816	88	552	176	GGAGGCAGCAGTGGGGAATATTGCACAATGGGCGCAAGCCTGATGCAGCCATGCCGCGTGTATGAAGAAGGCCTTCGGGTTGTAAAGTACTTTCAGCGGGGAGGAAGGTGTTGAGGTTAATAACCTCAGCAATTGACGTTACCCGCAGAAGAAGCACCGGCTAACTCCGTGCCAGCAGCCG	Proteobacteria	Gammaproteobacteria	Enterobacteriales	Enterobacteriaceae
	denovo674	10	0	0	10	GCGGCTGCTGGCACGTAGTTAGCCGTGGCTTTCTAGTTAGGTACCGTCAAGGTACCGCCTTGTTCAAACGATACTTGTTCTTCCCTAATAACAGAGCTTTACGATCCGAAGACCTTCTTCGCTCACGCGGCGTTGCTCCGTCAGACTTTCGTCCATTGCGGAAGATTCCCTACTGCTGCCTC	Firmicutes	Bacilli	Bacillales
	denovo676	18	0	10	8	GCGGCTGCTGGCACGTAGTTGGCCGGTGCTTCTTTACCTGTTACCGTCACTTTCGCTTCGTCACAGGCGAAAGAGGTTTACAACCCGAAGGCCGTCATCCCTCACGCGGCGTTGCTGGATCAGGCTTCCGCCCATTGTCCAATATTCCCCACTGCTGCCTC	Actinobacteria	Actinobacteria	Actinomycetales	Nocardioidaceae
	denovo677	2	0	0	2	GCGGCTGCTGGCACGTAGTTAGCCGGGCCTTCTTCCGGGGGTACCGTCAGTCTTCGTCCCCCCGAAAAGGGGTTTACACCCCGAAAGGCGTCCTCCCCCACGCGGCGTTGCTCCGTCAGGCTTGCGCCCATTGCGGAAAATTCCTTGCTGCTGCCTC	Chloroflexi	Thermomicrobia
	denovo678	3	2	0	1	CTATGACCGGTGATTACCGCGGCTGCTGGCAGTGGCACATTGTTTGGCAGCTCCTTCTCTAGCGCATCTATGGAAAGTTAAACCTTACGTGGGGGCACATATTTGGAACTGCTGCTGCCTCCCGTAGGGCCTACTGGCC	Unclassified
	denovo679	27	0	23	4	GGAGGCAGCAGTGGGGAATATTGGACAATGGGCGAAAGCCTGATCCAGCCATGCCGCGTGTGTGAAGAAGGTCTTCGGATTGTAAAGCACTTTCAGCGAGGAGGAGGCTTACCTAGTTAATACCTAGGATAAGTGGACGTTACTCGCAGAATAAGCACCGGCTAACTCTGTGCCAGCAGCCG	Proteobacteria	Gammaproteobacteria	Pseudomonadales
	denovo682	16	1	15	0	GCGGCTGCTGGCACGTAGTTAGCCGTGACTTTCTGGTTGGGTACCGTCAAGGGATAGGCAGTGACTCCTATCCGTGTTCTTCCCCAACAACAGAGCTTTACGAACCGAAGTCCTTCTTCACTCACGCGGCATTGCTCCATCAGGCTTGCACCCATTGTGGAAGATTCCCTACTGCTGCCTC	Firmicutes	Bacilli	Lactobacillales	Aerococcaceae	Alloiococcus	otitis
	denovo685	5227	4989	152	86	GGAGGCAGCAGTGGGGAATATTGCACAATGGGGGAAACCCTGATGCAGCCATGCCGCGTGTGTGAAGAAGGCCTTCGGGTTGTAAAGCACTTTCAGCGAGGAGGAAAGGTCAGTAGCTAATATCTGCTGACTGTGACGTTACTCGCAGAAGAAGCACCGGCTAACTCCGTGCCAGCAGCCG	Proteobacteria	Gammaproteobacteria	Aeromonadales	Aeromonadaceae
	denovo686	3	0	0	3	GGAGGCAGCAGTGGGGAATATTGCACAATGGGGGAAACCCTGATGCAGCCATGCCGCGTGAGCGAAGAAGGCCTTCGGGTCGTAAAGCTCTGTTTCGAGGGAAGATAATGACGGTACCTCGACAGAAAGCCCCGGCTAACTACGTGCCAGCAGCCG	Firmicutes	Clostridia	Clostridiales	Clostridiaceae
	denovo687	5	2	2	1	GCGGCTGCTGGCACGTAGTTAGCCGGTGCTTATTCTTACGGTACCGTCATGACCCCTCTTTATTAGAAAGAGGCTTTTCGTTCCGTACAAAAGCAGTTTACAACCCGAAGGCCTTCATCCTGCACGCGGCATGGCTGGATCAGGCTTTCGCCCATTGTCCAAAATTCCCCACTGCTGCCTC	Proteobacteria	Betaproteobacteria	Burkholderiales	Comamonadaceae	Diaphorobacter
	denovo689	3	0	3	0	TCTTGTAAAACGACGGCCAGTGTAACCTACGGGAGGCAGCAGCACGCAGCAAACCAGTTCCAGCCGCGGACAGCACGTACGGCGACTGTGGTTGTGGTGGTGTGGTCGGTGGCCAGCAGCCGCGGTAATCCCGGTCATAGCTGTTTCCTGAG	Unclassified
	denovo690	2	2	0	0	GCGGCTGCTGGCACGTAGTTAGCCGTGGCTTTCTGGTTAGATACCGTCACTTTCGCTTCTTCCCTACTAAAAGAGGTTTACAACCCGAAGGCCGTCATCCCTCACGCGGCGTTGCTGCATCAGGCTTGCGCCCATTGTGCAATATTCCCCACTGCTGCCTC	Actinobacteria	Actinobacteria	Actinomycetales	Microbacteriaceae
	denovo691	5	5	0	0	GGAGGCAGCAGTGGGGAATATTGCACAATGGGCGCAAGCCTGATGCAGCCATGCCGCGTGTGTGAAGAAGGCCTTCGGGTTGTAAAGCACTTTCAGTAAGGAGGAAAGGTTGGATGTTAATAGCATTCAGCTGTGACGTTACTTACAGAAGAAGCACCGGCTAACTCCGTGCCAGCAGCCG	Proteobacteria	Gammaproteobacteria	Vibrionales	Pseudoalteromonadaceae	Pseudoalteromonas
	denovo692	7	0	0	7	GCGGCTGCTGGCACGGAATTAGCCGGGGCTTCCTTTGGAGGTACCGTCTAGAGCGCAGGGCTTATCACCCCGCCTCTGTCGTTCCCCCTGACAGGAGTTTACAACCCGAAGGCCTTCATCCTCCACGCGGCGTTACTGCGTCAGGCTTTCGCCCATTGCGCAAAATTCCCCACTGCTGCCTC	Proteobacteria	Deltaproteobacteria	[Entotheonellales]	[Entotheonellaceae]
	denovo693	6	0	0	6	GCGGCTGCTGGCACGTAGTTAGCCGGCGCTTCTTTACCCACTACCCTCACCACGACCCACGTCGCGGCTTGACCACGGGCGAAAGAGGTTCACAACCCGAAGGCCTCCATCCCTCACGCGGCGTCGCTGCATCAGGCTTGCGCCCATTGTGCAATATTCCCCACTGCTGCCTC	Actinobacteria	Actinobacteria	Actinomycetales	Actinomycetaceae	Actinomyces
	denovo695	287	102	121	64	GGAGGCAGCAGTGGGGAATATTGGACAATGGGCGCAAGCCTGATCCAGCCATGCCGCGTGAGTGATGAAGGCCCTAGGGTTGTAAAGCTCTTTTGTGCGGGAAGATAATGACGGTACCGCAAGAATAAGCCCCGGCTAACTTCGTGCCAGCAGCCG	Proteobacteria	Alphaproteobacteria	Rhizobiales	Bradyrhizobiaceae
	denovo697	14	14	0	0	GCGGCTGCTGGCACGTAGTTGGCCGGGGCTTCTTCTGCAGGTACCGTCATCATCGTCCCTGCTGAAAGCGGTTTACAACCCTAAGGCCTTCTTCCCGCACGCGGCGTTGCTGCATCAGGCTTTCGCCCATTGTGCAAGATTCCCCACTGCTGCCTC	Actinobacteria
	denovo698	8	0	6	2	GCGGCTGCTGGCACGTAGTTAGCCGTGGCTTATTCGTAAAGTACCGTCAATTTGCGACGCATCGCCTTTTTCGTCCCTTACAAAAGCAGTTTACAATCCAGAGGACCTTCTTCCTGCACGCGGCATGGCTGGTTCAGAGTTACCTCCATTGACCAATATTCCCTACTGCTGCCTC	Bacteroidetes	Cytophagia	Cytophagales	Cytophagaceae	Emticicia
	denovo700	7	7	0	0	TATTACCGCGGCTGCTGGTAGGATTTCGCTTCGTGCTGCAGGGCGGCCAGCGTTGGCTTAAGGTACGTCGTCGTTAGGATGGGTTTAGTCTCCTCGAAGATTTCCATCTCTTGCTGCTGCCTCCCGTAGGG	Unclassified
	denovo702	26	8	16	2	GCGGCTGCTGGCACGTAGTTAGCCGTGGCTTTTTCTCCAGGTACCGTCACGTCCTTCGTCCCTGGTAAAAGAAGTTTACAACCCGAAAGCCTTCTTCCTTCACGCGGCGTTGCTGGGTCAGGGTTTCCCCCATTGCCCAATATTCCCCACTGCTGCCTC	Firmicutes	Clostridia	Clostridiales	Ruminococcaceae
	denovo703	2	1	0	1	CTCAGGAAACAGCTATGACCGATTACCGCGGCTGCTGGGTGAGACTAGAATCTGAATCACAGCGCCAATAGTGCGTGTTTCGCTGATATGCATCGCACGTTTTTCTCAAGCTGCTGCCTCCCGTAGGAGCACACTGGCCGTCGTTTTACAA	Unclassified
	denovo704	16	0	8	8	GCGGCTGCTGGCACGGAGTTAGCCGATCCTTATTCTTACAGTACCGTCAATAAGCTACACGTAACTCTTTTTCTTCCTGTACAAAAGCAGTTTACAATCCATAGGACCGTCATCCTGCACGCGGCATGGCTGGTTCAGAGTTGCCTCCATTGACCAATATTCCTCACTGCTGCCTC	Bacteroidetes	Flavobacteriia	Flavobacteriales	Flavobacteriaceae	Myroides
	denovo705	127	1	71	55	GGAGGCAGCAGTAGGGAATCTTCCGCAATGGACGAAAGTCTGACGGAGCAACGCCGCGTGAGTGATGAAGGTTTTCGGATCGTAAAACTCTGTTGTTAGGGAAGAACAAGTACCGTTCGAATAGGGCGGTACCTTGACGGTACCTAACCAGAAAGCCACGGCTAACTACGTGCCAGCAGCCG	Firmicutes	Bacilli	Bacillales	Bacillaceae
	denovo706	51	15	32	4	GGAGGCAGCAGTGGGGAATATTGCACAATGGGCGCAAGCCTGATGCAGCGACGCCGCGTGAGGGATGGAGGCCTTCGGGTTGTAAACCTCTTTTGTTTGGGAGCAAGCCTTCGGGTGAGTGTACCTTTCGAATAAGCGCCGGCTAACTACGTGCCAGCAGCCG	Actinobacteria	Actinobacteria	Bifidobacteriales	Bifidobacteriaceae	Bifidobacterium	bifidum
	denovo707	77	15	40	22	GCGGCTGCTGGCACGTAGTTAGCCGGTGCTTATTCTTACGGTACCGTCATGACCCGGGGATATTAGCCCCAGGCTTTTCGTTCCGTACAAAAGCAGTTTACAACCCGAGGGCCTTCATCCTGCACGCGGCATTGCTGGATCAGGCTTTCGCCCATTGTCCAAAATTCCCCACTGCTGCCTC	Proteobacteria	Betaproteobacteria	Burkholderiales	Comamonadaceae	Comamonas
	denovo708	4	0	2	2	GGAGGCAGCAGTGGGGAATATTGCGCAATGGGGGGAACCCTGACGCAGCCATGCCGCGTGAATGAAGAAGGTCTTCGGATTGTAAAGCACTTTAAGTTGGGAGGAAGGGCAGTAAGCTAATACCTTGCTGTTTTGACGTTACCGACAGAATAAGCACCGGCTAACTCTGTGCCAGCAGCCG	Proteobacteria	Gammaproteobacteria	Pseudomonadales	Pseudomonadaceae
	denovo709	5	0	5	0	GGAGGCAGCAGTGAGGAATATTGCGCAATGGGGGAAACCCTGACGCAGCCACGCCGCGTGCAGGAAGAAGGTCCTATGGATCGTAAACTGCTTTTATTCGGGACGAATGGGAAGGTTTCGACCTTGAGTGACGGTACCGATTGAATAAGCACCGGCTAACTCCGTGCCAGCAGCCG	Bacteroidetes	[Rhodothermi]	[Rhodothermales]	[Balneolaceae]
	denovo710	3	3	0	0	GCGGCTGCTGGCACGGAATTAGCCGGGGCTTCCTTTGGAGGTACCGTCTGGAAAAAAGGGCTTATCACCCTCTCTCCGTCGTTCCTCCCGACAGGAGTTTACAACCCGAAGGCCTTCATCCTCCACGCGGCGTTACTGCGTCAGGCTTTCGCCCATTGCGCAAAATTCCCCACTGCTGCCTC	Proteobacteria	Deltaproteobacteria	[Entotheonellales]	[Entotheonellaceae]
	denovo711	4	1	2	1	GGAGGCAGCAGTGGGGAATTTTCCGCAATGGGCGAAAGCCTGATGCAGCGACGCCGCGTGAGGGATGACGGCCTTCGGGTTGTAAACCTCTTTCAGTAGGGAAGAAGCGAAAGTGACGGTACCTGCAGAAGAAGCACCGGCTAACTACGTGCCAGCAGCCG	Actinobacteria	Actinobacteria	Actinomycetales
	denovo712	6	0	0	6	GGAGGCAGCAGTGGGGAATTTTGGACAATGGGCGCAAGCCTGATCCAGCAATGCCGCGTGAGTGAAGAAGGCCTTCGGGTTGTAAAGCTCTTTTGTCAGGGAAGAAACGGCCGGGGTTAATACCTCTGGCTAATGACGGTACCTGAAGAATAAGCACCGGCTAACTACGTGCCAGCAGCCG	Proteobacteria	Betaproteobacteria	Burkholderiales	Oxalobacteraceae
	denovo713	18	0	0	18	GCGGCTGCTGGCACGTAGTTAGCCGTGACTTTCTGGTTAGATACTGTCAAGGTTGAGGCAGTTACTCCTCAACTTGTTCTTCTCTAATAACAGAACTTTACGATCCGAAGACCTTCTTCATTCACGCGGCATTGCTCCATCAGGTTTGCACCCATTGTGGAAGATTCCCTACTGCTGCCTC	Firmicutes	Bacilli	Lactobacillales	Aerococcaceae
	denovo714	11	0	11	0	GGAGGCAGCAGTGGGGAATCTTCCGCAATGGGCGAAAGCCTGACGGAGCAACGCCGCGTGATCGAATGAAGGCCTTCGGGTTGTAAAGATCTGTTGACAGGGACGAATAAGCAATGCGAATAGTTTTGTGTATGACGGTACCTGTTTAGAAAGCTCCGGCTAACTACGTGCCAGCAGCCG	Firmicutes	Clostridia	Clostridiales	Dehalobacteriaceae	Dehalobacterium
	denovo715	6	0	0	6	GGAGGCAGCAGTGGGGAATCTTGCACAATGGGGGAAACCCTGATGCAGCGACGCCGCGTGAGTGATGAAGCCCTTCGGGGTGTAAAGCTCTTTCGACCCTGAAGATAATGACGGTAGGGGAAGAAGAAGCTGCGGCTAACTACGTGCCAGCAGCCG	Acidobacteria	Solibacteres	Solibacterales
	denovo716	4	4	0	0	GCGGCTGCTGGCACGTAGTTAGCCGGGGCTTCCTCCTATGGTACCGTCACTTCCTTCGTCCCATAGGACAGAGGTTTACAATCCGAAAACCTTCTTCCCTCACGCGGCGTTGCTGGGTCAGGCTTTCGCCCATTGCCCAATATTCCCCACTGCTGCCTC	Firmicutes	Clostridia	Clostridiales	Christensenellaceae
	denovo717	2	0	2	0	GCGGCTGCTGGCACGGAGTTAGCCGGTGCTTCTTCTGTGAGTGATGTCCTTCCTGCCGGTTATTAACCCGCAGGCCTTCTTCCTCACTGAAAGTGCTTTACAATCCGAAGACCTTCTTCACACACGCGGCATGGCTGGATCAGGCTTTCGCCCATTGTCCAATATTCCCCACTGCTGCCTC	Proteobacteria	Gammaproteobacteria	Oceanospirillales	Halomonadaceae
	denovo721	16	0	16	0	GCGGCTGCTGGCACGGAGTTAGCCGGGGCTTATTCGCAGGGTACTGTCACAATCCTCCCCCACAAAAGGAGTTTACAACCCGAAAGCCGTCTTCCTCCACGCGACGTTGCTCGGTCAGGCTCTCGCCCATTGCCGAAAATTCCTTGCTGCTGCCTC	Chloroflexi	Chloroflexi	Chloroflexales	FFCH7168
	denovo722	9	0	9	0	GGAGGCAGCAGTAGGGAATATTGGACAATGGGTGCAAGCCTGATCCAGCCATGCCGCGTGCAGGAAGAAGGCCTTCTGGGTCGTAAACTGCTTTTCTCTGGGGATAAAAAGGCCATGCGTGGCCAATTGAAGGTACCAGAGGAATAAGCCACGGCTAACTACGTGCCAGCAGCCG	Bacteroidetes	Cytophagia	Cytophagales	Cytophagaceae
	denovo723	3	0	0	3	GCGGCTGCTGGCACGGAGTTAGCCGGTGCTGATTCTTCAGGTACCGTCATTGTGTTCTTCCCTGACAAAAGAGGTTTACAACCCAAGAGCCTTCCTCCCTCACGCGGTCTTGCTCCGTCAGGCTTTCGCCCATTGCGGAAAATTCCCCACTGCTGCCTC	Cyanobacteria
	denovo724	443	204	174	65	GCGGCTGCTGGCACGTAGTTAGCCGGTGCTTATTCGAAAGGTACACTCAACACAAAGTGCCTTGCTCCCTAACAAAAGAGGTTTACAACCCGAAGGCCTCCATCCCTCACGCGGCGTCGCTGCATCAGGCTTGCGCCCATTGTGCAATATTCCCCACTGCTGCCTC	Actinobacteria	Actinobacteria	Bifidobacteriales	Bifidobacteriaceae	Bifidobacterium
	denovo726	4	0	0	4	GCGGCTGCTGGCACGAAGTTAGCCGGTGCTTATTCCTCCGGTACCGTCAGTTCGCAAGGATATTCACCCTGCGCGTTTCGTTCCGGATAAAAGTGCTTTACAACCCGAAGGCCTTCTTCACACACGCGGCATTGCTGGATCAGGGTTGCCCCCATTGTCCAATATTCCCCACTGCTGCCTC	Proteobacteria	Gammaproteobacteria	Xanthomonadales	Xanthomonadaceae
	denovo727	17	0	17	0	GGAGGCAGCAGTGGGGAATATTGCGCAATGGGCGAAAGCCTGACGCAGCGACGCCGCGTGTGGGATGACGGCCTTCGGGTTGTAAACCACTGTCGGGAGGGACGAATGCGCCGCAAGGCGAGTGACGGTACCTCCAAAGGAAGCACCGGCTAACTCCGTGCCAGCAGCCG	Gemmatimonadetes	Gemm-1
	denovo729	7	0	5	2	GGAGGCAGCAGTGGGGAATATTGCACAATGGGCGCAAGCCTGATGCAGCCATGCCGCGTGTGTGAAGAAGGCCTTCGGGTTGTAAAGCACTTTAAGTTGGGAGGAAGGGCAGTAAGCTAATACCTTGCTGTTTTGACGTTATCGACAGAATAAGCACCGGCTAACTCTGTGCCAGCAGCCG	Proteobacteria	Gammaproteobacteria
	denovo730	4	4	0	0	GCGGCTGCTGGCACGGAGTTAGCCGGTGCTTATTCATCTGGTACCGTCAACCCCAATGGAAATCGGGGGTTTCTTCCCAAATAAAAGAAGTTTACAATCCAGAGGACCTTCATCCTCCACGCGGCATGGCTGGTTCAGACTTGCGTCCATTGACCAATATTCCTTACTGCTGCCTC	Bacteroidetes	[Saprospirae]	[Saprospirales]	Chitinophagaceae
	denovo731	2	0	2	0	ATAGAGGCACACTCTTTCCCTACACGACGCTCTTCCGATCTGTAAAACGACGGCCAGTACTGCCTACGGGAGGCAGCAGTGGGGAATATTGGACAATGGGCGAAAGCCTGATCCAGCCATGCCGCGGTAATTGGTCATAGCTGTTTCCTGAGATCGGAAGAGCACACGTCTGAACTCCAGTCACCTGAAG	Unclassified
	denovo734	10	0	9	1	GGAGGCAGCAGTGGGGAATATTGCGCAATGGGCGAAAGCCTGACGCAGCGACGCCGCGTGGGGGATGACGGCCTTCGGGTTGTAAACCTCTTTTACCATTAACGCAGGCTCGGGGTGTTCTCCGGGTTGACGGTAGGTGGTGAATAAGGACCGGCTAACTACGTGCCAGCAGCCG	Actinobacteria	Actinobacteria	Actinomycetales	Nocardiopsaceae
	denovo738	2	2	0	0	ACGACGGCCAGTGGCCTACGGGAGGCAGCAGCAGCAGCAGCCTCTAGCAAAACCTCCCAAGAAAAAGAAATCCAGCCATTCGGGGCGAGCATCGCAGCGCCCTCCAACGACCAGCAGCCGCGGTAATCCCCCGGTCATAGCTG	Unclassified
	denovo739	8	5	0	3	GGAGGCAGCAGTGAGGAATATTGGTCAATGGACGAAAGTCTGAACCAGCCAAGTAGCGTGCAGGACGACGGCCCTATGGGTTGTAAACTGCTTTTATATGGGAATAAAGTGAGCGACGTGTCGTTTTTTGTAGGTACCATATGAATAAGGACCGGCTAATTCCGTGCCAGCAGCCG	Bacteroidetes	Bacteroidia	Bacteroidales	Prevotellaceae	Prevotella
	denovo740	4	0	4	0	GCGGCTGCTGGCACGTAGTTAGCCGGGGCTTCCTCGAAAGGTACCGTCAGGCTAAGGGCTATTAACCCTTCGCCCTTCGTCCCTAACAACAGAGCTTTACGACCCTAGGGCCTTCGTCGCTCACACGGCGTTGCTGCATCAGGCTTTCGCCCATTGTGCAAGATTCCCGACTGCTGCCTC	Actinobacteria	Rubrobacteria	Rubrobacterales	Rubrobacteraceae	Rubrobacter
	denovo741	2	2	0	0	GGGCACACTCTTTCCCTACACGACGCTCTTCCGATCTAAACGACGGCCAGTGGTCCTACGGGAGGCAGCAGTAAAGCAGATGGTCCAGCGGCCGAACAACAACAGTCCGCCGCCCAGCAGCCGCGGTAATGCGGTCATAGCTGTTTCCTGAGATCGGAAGAGCACACGTCTGAACTCCAGTCACTA	Unclassified
	denovo742	2	0	1	1	GGAGGCAGCAGTGGGGAATATTGCACAATGGGCGAAAGCCTGATGCAGCAACGCCGCGTGAGGGATGACGGCCTTCGGGTTGTAAACCTCTTTTAGCAGGGAAGAAGCGAAAGTGACGGTACCTGCAGAAAAAGCGCCGGCTAACCACGTGCCCGCAGCCG	Actinobacteria	Actinobacteria	Actinomycetales
	denovo743	2	0	2	0	GGAGGCAGCAGTGGTGAATATTGGACAATGGGCGAAAGCCTGATCCAGCCATGCCGCGTGTGTGAAGAAGGTCTTCGGATTGTAAAGCACTTTAAGTTGGGAAGAAAAAGCTTCGACTAATATTCGGAGCCTTGACGGTACCGACAGAATAAGCACCGGCTAACTCTGTGCCAGCAGCCG	Proteobacteria	Gammaproteobacteria
	denovo745	3	0	3	0	GGAGGCAGCAGTAGGGAATCTTCCACAATGGGCGAAAGCCTGATGGAGCAACGCCGCGTGTGTGATGAAGGCTTTCGGGTCGTAAAGCACTGTTGTATGGGAAGAACAGCTAGAATAGGAAATGATTTTAGTTTGACGGTACCATACCAGAAAGGGACGGCTAAATACGTGCCAGCAGCCG	Firmicutes	Bacilli	Lactobacillales	Leuconostocaceae	Leuconostoc	mesenteroides
	denovo746	2	2	0	0	GCGGCTGCTGGCACGGAGTTAGCCGATCCTTATTCTTACGGTACCTTCAGCGCCATACGCGTATGGCGGGTTATTCCCGTACAAAAGCAGTTTACAACCCGTAGGGCCGTCTTCCTGCACGCGGCATGGCTGGTTCAGGGTTCCCCCCATTGACCAATATTCCTTACTGCTGCCTC	Bacteroidetes	Sphingobacteriia	Sphingobacteriales	Sphingobacteriaceae
	denovo747	102	47	33	22	GGAGGCAGCAGTGGGGAATTTTGGACAATGGGCGAAAGCCTGATCCAGCCATGCCGCGTGAGTGAAGAAGGCCTTCGGGTTGTAAAGCTCTTTCGGCCGGGAAGAAATCGTGTGGGCTAATACCCTGCATGGATGACGGTACCGGAATAAGAAGCACCGGCTAACTACGTGCCAGCAGCCG	Proteobacteria	Betaproteobacteria	Rhodocyclales	Rhodocyclaceae	Dechloromonas
	denovo748	1220	246	663	311	GCGGCTGCTGGCACGTAGTTAGCCGGTGCTTATTCTTACGGTACCGTCATGAGCCCCCAGTATTAGTGGAAGCCTTTTCGCTCCGTACAAAAGCAGTTTACAACCCGAAGGCCTTCATCCTGCACGCGGCATTGCTGGATCAGGCTTGCGCCCATTGTCCAAAATTCCCCACTGCTGCCTC	Proteobacteria	Betaproteobacteria	Burkholderiales	Comamonadaceae
	denovo749	16	16	0	0	GCGGCTGCTGGCACAGAGTTAGCCGGTGCTTCCTCACCCGGTACCGTCAACTGGATCGAAATCCAGGATTCGTCCCGGGCAACAGGGGTTTACGATCCGAAAACCTTCATCCCCCACGCGGCGTCGCTGCGTCAGCCTTTCGGCCATTGCGCAAGATTCCCCACTGCTGCCTC	Gemmatimonadetes	Gemmatimonadetes
	denovo750	48	11	36	1	GCGGCTGCTGGCACGTAGTTGGCCGGTGCTTCTTCTCCAGGTACCGTCACGTTAGCTTCGTCCCTGGCGAAAGAGGTTTACAACCCGAAGGCCGTCATCCCCCACGCGGCGTCGCTGCGTCAGGCTTCCGCCCATTGCGCAATATTCCCCACTGCTGCCTC	Actinobacteria	Actinobacteria	Actinomycetales	Pseudonocardiaceae	Pseudonocardia
	denovo751	4	0	2	2	GCGGCTGCTGGCACAGAGTTAGCCGGTGCTTATTCTGTCGGTAACGTCAAAACAGCAAGGTATTAACTTACACCCTTTCCTCCTCGCTGAAAGTGCTTTACAACCCGAAGGCCTTCTTCACACACGCGGCATGGCTGCATCAGGGTTTCCCCCATTGTGCAATATTCCCCACTGCTGCCTC	Proteobacteria	Gammaproteobacteria
	denovo752	3	3	0	0	GCGGCTGCTGGCACGGAATTAGCCGGTCCTTTTTCTGATGGTACATGCAAACTGGCTCACGAGCCAGACTTTATTCCCAACTAAAAGCAGTTTACAACCCTGAGGGCCGTCTTCCTGCACGCTACTTGGCTGGTTCAGACTTCCGTCCATTGACCAATATTCCTCACTGCTGCCTC	Bacteroidetes	Bacteroidia	Bacteroidales	[Paraprevotellaceae]	[Prevotella]
	denovo753	5	0	0	5	GCGGCTGCTGGCACGTAGTTAGCCGGCGCTTCTTCACCGGGTACCCTCAACCCCACCACCAAGCAGAGCCTTGTCCCCCGACGAAAGAGGTTTACAACCCGAAAGCCGTCATCCCCCACGCGGCGTCGCTGCATCAGGCTTGCGCCCATTGTGCAATATCCCCCACTGCTGCCTC	Actinobacteria	Actinobacteria	Actinomycetales	Actinomycetaceae
	denovo754	3	3	0	0	GGAGGCAGCAGTGGGGAATATTGCACAATGGGCGCAAGCCTGATGCAGCAACGCCGCGTGAGGGATGACGGCCTTCGGGTTGTAAACCTCTGTTGTTAGAGAAGAACAAGGATGAGAGTAACTGTTCATCCCTTGACGGTATCTAACCAGAAAGCCACGGCTAACTACGTGCCAGCAGCCG	Unclassified
	denovo755	19	0	14	5	GGAGGCAGCAGTGGGGAATTTTGGACAATGGGCGCAAGCCTGATCCAGCCATTCCGCGTGAGTGAAGAAGGCCTTATGGTTGTAAAGCACTTTAAGCGAGGAGGAGGCTCTTTTGGTTAATACCCAAGATGAGTGGACGTTACTCGCAGAATAAGCACCGGCTAACTCTGTGCCAGCAGCCG	Proteobacteria	Gammaproteobacteria	Pseudomonadales	Moraxellaceae	Acinetobacter
	denovo756	7	0	5	2	GGAGGCAGCAGTAGGGAATCTTCGGCAATGGGGGCAACCCTGACCGAGCAACGCCGCGTGAGTGAAGAAGGTTTTCGGATCGTAAAACTCTGTTGTTAGAGAAGAACGTTAAGTAGAGTGGAAAATTACTTAAGTGACGGTATCTAACCAGAAAGGGACGGCTAACTACGTGCCAGCAGCCG	Firmicutes	Bacilli	Lactobacillales	Streptococcaceae	Lactococcus	garvieae
	denovo758	2	0	0	2	GGAGGCAGCAGTAAGGAATATTGGTCAATGGGCGCAAGCCTGAACCAGCCATGCCGCGTGCAGGAAGACGGCCCTCTGGGTTGTAAACTGCTTTTGTACGGGAATAAACCTTGCTTCGTGAAGCGAGCTGAATGTACCGTAAGAATAAGGATCGGCTAACTCCGTGCCAGCAGCCG	Bacteroidetes	Sphingobacteriia	Sphingobacteriales	Sphingobacteriaceae
	denovo759	3	0	0	3	GGAGGCAGCAGTGGGGAATATTGCACAATGGGCGCAAGCCTGATGCAGCGACGCCGCGTGAGGGATGACGGCCTTCGGGTTGTAAACCTCTTTCGCCAGTGAAGCAGCCGCCTTCTTCTTGGGGGTGGTGACGGTAGCTGGATAAGAAGCGCCGGCTAACTACGTGCCAGCAGCCG	Actinobacteria	Actinobacteria	Actinomycetales	Actinomycetaceae	Actinomyces
	denovo761	9	0	1	8	GCGGCTGCTGGCACGGAGTTAGCCGATCCTTATTCTTACGGTACCGTCAAGCTCCCTCACGAGGGAGTGTTTCTTCCCGTACAAAAGCAGTTTACACACCATAGATGCGTCTTCCTGCACGCGGCATGGCTGGATCAGGCTTGCGCCCATTGTCCAATATTCCTCACTGCTGCCTC	Bacteroidetes	Flavobacteriia	Flavobacteriales	Flavobacteriaceae	Flavobacterium
	denovo762	2	0	0	2	GGAGGCAGCAGTGGGGAATTTTGGACAATGGGCGGAAGCCTGATCCAGCAATGCCGCGTGAGTGAAGAAGGCCCTTGGGTTGTAAAGCTCTTTCGTTTGGGAAGAAGGAAGTGTGGCTAATATCCATGCTGACAGACGGTACCAAAATAAGAAGCACCGGCTAACTACGTGCCAGCAGCCG	Proteobacteria
	denovo764	5	0	5	0	GCGGCTGCTGGCACGGAGTTAGCCGGTGCTTCTTCTGCGAGTAACGTCAGTCGCTGTGGTTATTAACCACAACGCCTTCCTCCTCGCTGAAAGTACTTTACAACCCGAAGGCCTTCTTCATACACGCGGCATGGCTGCATCAGGCTTGCGCCCATTGTGCAATATTCCCCACTGCTGCCTC	Proteobacteria	Gammaproteobacteria	Enterobacteriales	Enterobacteriaceae
	denovo767	94	16	53	25	GCGGCTGCTGGCACGAAGTTAGCCGGGGCTTCTTCTACGGGTACCGTCATCATCGTCCCCGTCGAAAGGGCTTTACGATCCGAAGACCTTCTTCACCCACGCGGCATTGCTGGATCAGGCTTTCGCCCATTGTCCAATATTCCCCACTGCTGCCTC	Proteobacteria	Alphaproteobacteria	Rhodospirillales	Acetobacteraceae
	denovo768	14	14	0	0	GCGGCTGCTGGCACGTAGTTAGCCGGTGCTTTTTCTGCAGGTACCGTCACTTTCGCTTCTTCCCTACTAAAAGAGGTTTACAACCCGAAGGCCTTCTTCATACACGCGGCATGGCTGCATCAGGCTTGCGCCCATTGTGCAATATTCCCCACTGCTGCCTC	Actinobacteria	Actinobacteria	Actinomycetales
	denovo769	1894	227	1365	302	GGAGGCAGCAGTGGGGAATATTGCACAATGGGCGGAAGCCTGATGCAGCGACGCCGCGTGAGGGATGACGGCCTTCGGGTTGTAAACCTCTTTCAGCACGGAAGAAGCGAAAGTGACGGTACGTGCAGAAGAAGCGCCGGCTAACTACGTGCCAGCAGCCG	Actinobacteria	Actinobacteria	Actinomycetales
	denovo770	7	7	0	0	GGAGGCAGCAGTGGGGAATATTGGACAATGGGCGCAAGCCTGATCCAGCAATGCCGCGTGAGTGATGAAGGCCTTAGGGTTGTAAAGCTCTTTCGGCAGGGAAGATGATGACGGTACCTGCAGAAGCAGCTGCGGCTAACTACGTGCCAGCAGCCG	Proteobacteria
	denovo771	3	2	0	1	TGGAAACAGCTATGACCGAGGTATTACCGCGGCTGCTGGGTGAGACTAGAATCTGAATCACAGCGCCAATAGTGCGTGTTTCGTTGATATGCATCGCACGTTTTTCTCAAGCTGCTGCCTCCCGTAGGCTCAACTGGCCGTCGTTTTACA	Unclassified
	denovo774	2	0	2	0	GGAGGCAGCAGTGGGGAATTTTGGACAATGGGCGCAAGCCTGATCCAGCCATTCCGCGTGCAGGATGAAGGCCCTCGGGTTGTAAACTGCTTTTGTACGGAACGAAAAGGCTCTGGTTAATACCCGGGGCTCATGACGGTACCGTAAGAATAAGCACCGGCTAACTACGTGCCAGCAGCCG	Proteobacteria	Betaproteobacteria	Burkholderiales	Comamonadaceae
	denovo776	378	129	165	84	GCGGCTGCTGGCACGTAGTTAGCCGTGGCTTTCTGGTTAGGTACCGTCAAGGTGCCAGCTTATTCAACTAGCACTTGTTCTTCCCTAACAACAGAGTTTTACGACCCGAAAGCCTTCATCACTCACGCGGCGTTGCTCCGTCAGACTTTCGTCCATTGCGGAAGATTCCCTACTGCTGCCTC	Firmicutes	Bacilli	Bacillales	Bacillaceae	Bacillus	cereus
	denovo777	3	1	2	0	GCGGCTGCTGGCACGAAGTTAGCCGGGGCTTATTCCTCCGGTACCGTCATTATCGTCCCGGAGAAAAGAGCTTTACAACCCTAAGGCCGTCATCACTCACGCGGCATGGCTGGATCAAGGTTGCCCCCATTGTCCAATATTCCCCACTGCTGCCTC	Proteobacteria	Alphaproteobacteria	Rhizobiales	Methylobacteriaceae
	denovo779	5	0	5	0	GGAGGCAGCAGTGGGGAATATTGGACAATGGGCGAAAGCCTGATCCAGCCATGCCGCGTGTGTGAAGAAGGTCTTCGGATTGTAAAGCACTTTAAGTTGGGAGGAAGGGCAGTAAGCTAATACGCTCATCAATTGACGTTACTCGCAGAAGAAGCACCGGCTAACTCCGTGCCAGCAGCCG	Proteobacteria	Gammaproteobacteria
	denovo780	6	0	0	6	GCGGCTGCTGGCACGTAGTTAGCCGTGGCTTTCTGGTTAGATACCGTCAATCCACTAACAGTTACTCTAGTGGGTGTTCTTCTCTAATAACAGTGCTTTACGATCCGAAAACCTTCTTCACACACGCGGCGTTGCTCCGTCAGACTTGCGTCCATTGCGGAAGATTCCCTACTGCTGCCTC	Firmicutes	Bacilli	Lactobacillales	Aerococcaceae	Facklamia
	denovo781	10	6	2	2	GGAGGCAGCAGTGGGGAATATTGGACAATGGGGGCAACCCTGATCCAGCCATGCCGCGTGTGTGAAGAAGGCCCTCGGGTTGTAAAGCACTTTCAGCGAGGAAGAACGCCTGTCGGTTAATACCCGGCAGGAAAGACATCACTCGCAGAAGAAGCACCGGCTAACTCCGTGCCAGCAGCCG	Proteobacteria	Gammaproteobacteria	Oceanospirillales	Halomonadaceae	Halomonas
	denovo783	11	0	4	7	GGAGGCAGCAGTGGGGAATATTGGACAATGGGGGGAACCCTGATCCAGCCATGCCGCGTGTGTGAAGAAGGCCTTCGGGTTGTAAAGTACTTTCAGCGGGGAGGAAGGGAGTAAAGTTAATACCTTTGCTCATTGACGTTACCCGCAGAAGAAGCACCGGCTAACTCCGTGCCAGCAGCCG	Proteobacteria	Gammaproteobacteria	Enterobacteriales	Enterobacteriaceae
	denovo787	2	0	1	1	GCGGCTGCTGGCACAGAGTTAGCCGGTGCTTCTTCTGCGAGTAACGTCAATCGCCAAGGTTATTAACCTTAACGCCTTCCTCCTCGCTGAAAGTACTTTACAACCCGAAGGCCTTCTTCACACACGCGGCATGGCTGGATCAGGCTTGCGCCCATTGTCCAATATTCCCCACTGCTGCCTC	Proteobacteria	Gammaproteobacteria	Enterobacteriales	Enterobacteriaceae
	denovo788	4	0	3	1	GGAGGCAGCAGTGGGGAATTTTGGACAATGGGCGCAAGCCTGATCCAGCCATGCCGCGTGTCTGAAGAAGGCCTTCGGGTTGTAAAGGACTTTTGTTCGGGAGGAAATCCCGCTGGTTAATACCTGGCGGGGATGACAGTACCGGAAGAATAAGCACCGGCTAACTACGTGCCAGCAGCCG	Proteobacteria	Betaproteobacteria	Neisseriales	Neisseriaceae	Chromobacterium
	denovo790	4	0	0	4	CTACACGACGCTCTTCCGATCTTGTAAAACGACGGCCAGTTGCCCTACGGGAGGCAGCAGCAGCGGCAGTAGGGCCAACGCTTTCCGACTTGCTCGCTTGCATTTGCTGCGAGCCAGCAGCCGCGGTAATGCGGTCATAGCTGTTTCCTGAGATCGGAAGAGCACACGTCT	Unclassified
	denovo792	31	20	4	7	GCGGCTGCTGGCACGTAGTTAGCCGGCGCTTCTTCTGCAGGTACCGTCACTTACGCTTCTTCCCTACTGGAAGCGGTTTACAACCCGAAGGCCGTCATCCCTCACGCGGCGTCGCTGCATCAGGCTTGCGCCCATTGTGCAATATTCCCCACTGCTGCCTC	Actinobacteria	Actinobacteria	Actinomycetales
	denovo793	24	4	7	13	GGAGGCAGCAGTGGGGAATTTTGGACAATGGGGGCAACCCTGATCCAGCAATGCCGCGTGAGTGAAGAAGGCCTTCGGGTTGTAAAGCTCTTTTGTCAGGGAAGAAACGGCGGAGGCTAATATCCTCTGCTAATGACGGTACCTGAAGAATAAGCACCGGCTAACTACGTGCCAGCAGCCG	Proteobacteria	Betaproteobacteria	Burkholderiales	Oxalobacteraceae
	denovo794	2	2	0	0	GGAGGCAGCAGTGGGGAATATTGGACAATGGGCGGAAGCCTGATCCAGCAACGCCGCGTGAGGGATGACGGCCTTCTGGTTGTAAACCTCTTTCAGTGAGGACGAAGGGTTTCTGACGGTACTCACAGAAGAAGGACCGGCCAACTACGTGCCAGCAGCCG	Actinobacteria	Actinobacteria	Actinomycetales	Nocardioidaceae
	denovo796	40	24	14	2	GGAGGCAGCAGTGAGGAATATTGGTCAATGGGCGGAAGCCTGAACCAGCCATGCCGCGTGAAGGACTAAGGCCCTACGGGTCGTAAACTTCTTTAGACGCAGAGCAATAAGGTCCACGCGTGGACCGATGAGAGTATGCGTAGAATAAGCATCGGCTAACTCCGTGCCAGCAGCCG	Bacteroidetes	Bacteroidia	Bacteroidales
	denovo798	3	0	2	1	GCGGCTGCTGGCACGTAGTTAGCCGTGACTTTCTGGTAAGATACCATCACTCACTCATCATTCCCTATGAGTGCCGTTTTTCTCTTACAACAGAGCTTTACGATCCGAAGACCTTCCTCACTCACGCGGCATTGCTCGTTCAGGGTTCCCCCCATTGACGAAAATTCCCTACTGCTGCCTC	Firmicutes	Erysipelotrichi	Erysipelotrichales	Erysipelotrichaceae	[Eubacterium]	biforme
	denovo801	50	1	17	32	GGAGGCAGCAGTGGGGAATATTGCACAATGGGGGAAACCCTGATGCAGCCATGCCGCGTGTGTGAAGAAGGCCTTCGGATTGTAAAGCACTTTAAGTTGAGAGGAAGGGCAGTAAGTTAATACCTTGCTGTTTTGACGTTACCGACAGAATAAGCACCGGCTAACTCTGTGCCAGCAGCCG	Proteobacteria	Gammaproteobacteria	Pseudomonadales
	denovo802	2	1	1	0	GCGGCTGCTGGCACCAGACTTGCCGATGCTTATTCCTCAGATACCGTCATTGTTTCTTCTCCGAGAAAAGAAGTTGACGACCCGTGGGCCTTCCACCTCCACGCGGCATTGCTCCGTCAGGCTTTCGCCCATTGCGGAAAATTCCCCACTGCTGCCTC	Cyanobacteria	Chloroplast	Streptophyta
	denovo803	13	11	2	0	GGAGGCAGCAGTGGGGAATATTGCACAATGGGCGCAAGCCTGATGCAGCAACGCCGCGTGAGGGATGACGGCCTTCGGGTTGTAAAGTTCTGTTATACGGGACGAATGGCGTAACGGTCAATACCCGTTACGAGTGACGGTACCGTAGGAGAAAGCCACGGCTAACTACGTGCCAGCAGCCG	Unclassified
	denovo804	4	3	0	1	GGAGGCAGCAGTGGGGAATATTGCACAATGGGGGAAACCCTGATGCAGCCATGCCGCGTGTGTGAAGAAGGCCTTCGGGTTGTAAAGCACTTTCAGCGGGGAGGAAGGCGCTAAGGTTAATAACCTTGGCGATTGACGTTACCCGCAGAAGAAGCACCGGCTAACTCCGTGCCAGCAGCCG	Proteobacteria	Gammaproteobacteria	Enterobacteriales	Enterobacteriaceae
	denovo805	9	0	8	1	GCGGCTGCTGGCACGTAGTTAGCCGGTCCTTATTCACCACCTACCGTCAACCCGGAGAACACCCCGAGCCTGCGTTAATGGTAAAAGAGGTTTACAACCCGAAGGCCGTCATCCCCCACGCGGCGTCGCTGCGTCAGGCTTTCGCCCATTGCGCAATATTCCCCACTGCTGCCTC	Actinobacteria	Actinobacteria	Actinomycetales	Nocardiopsaceae
	denovo806	2	2	0	0	GCGGCTGCTGGCACGGAGTTAGCCGGTGCTTATTCCTACAGTACCTTCAGCTACTTACACGTAAGTAGGTTTATCCCTGTAGAAAAGAAGTTTACAAACCATAGGTCCTTAATCCTTCACGCGGGATGGCTGGATCAGGCTCTCACCCATTGTCCAATATTCCTCACTGCTGCCTC	Bacteroidetes	Flavobacteriia	Flavobacteriales	[Weeksellaceae]
	denovo807	232	76	122	34	GCGGCTGCTGGCACGTAGTTAGCCGTGGCTTCCTCGAAAGGTACCGTCCTACAAAGCTCATTTCCTAGCCTTGCCTCTCGTCCCTCTCAACAGAGCTTTACGATCCGAAAACCTTCTTCACTCACGCGGCGTTGCTCCGTCAGGCTTGCGCCCATTGCGGAAGATTCCCCACTGCTGCCTC	Firmicutes	Clostridia	Clostridiales	Veillonellaceae	Anaerovibrio
	denovo808	4	0	4	0	GGAGGCAGCAGTGGGGAATATTGCGCAATGGGCGAAAGCCTGACGCAGCGACGCCGCGTGGGGATGACGGCCTTCGGGTTGTAAACTCCTTTCGCTAGGGACGAAGCGTTTTTGTGACGGTACCTGGAGAAGAAGCACCGGCTAACTACGTGCCAGCAGCCG	Actinobacteria	Actinobacteria	Actinomycetales
	denovo810	2	1	1	0	GGAGGCAGCAGTGGGGAATATTGCACAATGGGCGCAAGCCTGATGCAGCGACGCCGCGTGAGGGATGACGGCCTTCGGGTTGTAAACCTCTTTCGGCAGGAACGATAATGACGGTACCTGAAGAAGAAGCTGCGGCTAACTACGTGCCAGCAGCCG	Unclassified
	denovo811	85	42	26	17	GCGGCTGCTGGCACGTAGTTAGCCGGTGCTTCTTATTCCGGTACCGTCATCCATGCAGGGTATTAGCCCACACGATTTCTTCCCGGCCGAAAGAGCTTTACAACCCGAAGGCCTTCTTCACTCACGCGGCATGGCTGGATCAGGCTTTCGCCCATTGTCCAAAATTCCCCACTGCTGCCTC	Proteobacteria	Betaproteobacteria	Rhodocyclales	Rhodocyclaceae	Dechloromonas
	denovo812	19	0	19	0	GCGGCTGCTGGTGGGTACGGGCAAGTACAAGGATCTGCAGCAGACGCGCGCGGCGATTGTCGCCAGCGGTGCGCAGATCGTCACGGTGGCCATCCGCCGCACCAACATCGGCCAGAACAAGAACGAGCCGAATCTTCTGGACGTGATTCCGCCCACGGAGTTCACCCTGCTGCCTC	Unclassified
	denovo813	2	1	1	0	GGAGGCAGCAGTGGGGAATATTGCACAATGGGCGCAAGCCTGATGCAGCGACGCCGCGTGAGGGATGGAGGCCTTCGGGTTGTAAACCTCTTTTGTCCGGGACGATAATGACGGTACCGGAAGAATAAGCCCCGGCTAACTTCGTGCCAGCAGCCG	Unclassified
	denovo814	14	0	14	0	GCGGCTGCTGGCACGTAGTTAGCCGTTGCTTATTCCTCGAGTACCGTCAGTGTTCTTCCTCGAGAAAAGCGGTTTACGACCCGAAGGCCTTCATCCCGCACGCGGCGTGGCTGCGTCAGGGTTTCCCCCATTGCGCAAAATTCCTAACTGCTGCCTC	Chloroflexi	P2-11E
	denovo815	21	7	10	4	GCGGCTGCTGGCACGGAGTTAGCCGGTGCTTATTCGTACAGTACCTTCAGCTACTCTCACGAGAGTAGGTTTATCCCTGTACAAAAGAAGTTTACAACCCATAGGGCCGTCGTCCTTCACGCGGGATGGCTGGATCAGGCGCTAACCCATTGTCCAATATTCCTCACTGCTGCCTC	Bacteroidetes	Flavobacteriia	Flavobacteriales	[Weeksellaceae]	Chryseobacterium
	denovo816	4	4	0	0	GCGGCTGCTGGCACGTAGTTAGCCGGTGCTTATTCTTCAGGTACCGTCATCCTCTCAGGGTATTAGCCCGAGAGATTTCTTCCCTGACAAAAGCGGTTTACAACCCGAAGGCCTTCTTCCCGCACGCGGCATGGCTGGATCAGGCTTTCGCCCATTGTCCAAAATTCCCCACTGCTGCCTC	Proteobacteria	Betaproteobacteria	Burkholderiales	Comamonadaceae
	denovo819	5	0	4	1	CGCTCTTCCGATCTCAGGAAACAGCTATGACCGCATTACCGCGGCTGCTGGCACAGAGTTAGCCGGTGCTTATTCTGCGAGTAACGTCCACTCATCTTGGGTAATTTACGCGCCTGCTGCCTCCCGTAGGCGACTGGCCGTCGTTTTACAAGATCGGAAGAGC	Unclassified
	denovo820	3	0	3	0	CGATCTTGTAAAACGACGGCCAGTGTGCCCTACGGGAGGCAGCCGTGCTTCTGTAAGATGGCGCTGGATCCGGCGTTGTTCGCGTTCGGCGAGTTCCAGTTCGGCCAAGGCTGCCAGCAGCCGCGGTAATCTGGTCATAGCTGTTTCCTGAGATC	Unclassified
	denovo821	4	0	0	4	GCGGCTGCTGGCACGTAGTTAGCCGGTGCTTATTCTTACGGTACCGTCATGGGCCTCCTGTATTAGAGGAGACTTTTTCGTTCCGTACAAAAGCAGTTTACAACCCGAAGGCCTTCTTCACACACGCGGCATGGCTGCATCAGGGTTTCCCCCATTGTGCAATATTCCCCACTGCTGCCTC	Proteobacteria	Betaproteobacteria
	denovo822	13	0	11	2	GGAGGCAGCAGTGGGGAATATTGCACAATGGGGGAAACCCTGATGCAGCGACGCCGCGTGAGCGATGAAGGCTTTCGAGTCGTAAAGCTCTGTCCTATGGGAAGATAATGACGGTACCATAGAAGAAAGCCCCGGCTAATTACGTGCCAGCAGCCG	Firmicutes	Clostridia	Clostridiales	[Tissierellaceae]	WAL_1855D
	denovo825	3	2	1	0	GCGGCTGCTGGCACGTAGTTAGCCGGTGCTTCTTCTGTAGGTACCGTCACAAAAGCTTCGTCCCTACTAAAAGAGGTTTACAACCCGAAGGCCGTCATCCCTCACGCGGCGTTGCTGCATCAGGCTTGCGCCCATTGTGCAATATTCCCCACTGCTGCCTC	Actinobacteria	Actinobacteria	Actinomycetales
	denovo826	5	5	0	0	GGAGGCAGCAGTGGGGAATATTGCGCAATGGACGAAAGTCTGACGCAGCGACGCCGCGTGTGGGATGACGGTCTTCGGATTGTAAACCACTGTCGGGAGGGACGAATACGCCGCAAGGCGGGTGACGGTACCTCCAAAGGAAGCACCGGCTAACTCCGTGCCAGCAGCCG	Gemmatimonadetes	Gemm-1
	denovo827	2	0	0	2	TCTTGTAAAACGACGGCCAGTGACCTACGGGAGGCAGCAGCTTGAGAAAAACGTGCGATGCATATCAACGAAACACGCACTATTGGCGCTGTGATTCAGATTCTAGTCTCACCCAGCAGCCGCGGTAATCTTGGGTCATAGCTGTTTCCTAG	Unclassified
	denovo828	9	0	9	0	GGAGGCAGCAGTGGGGAATATTGCACAATGGACGGAAGTCTGATGCAGCGACGCCGCGTGGGGGATGACGGCCTTCGGGTTGTAAACCTCTTTCAGCAGGGACGAAGCGTAAGTGACGGTACCTGCAGAAGAAGCGCCGGCCAACTACGTGCCAGCAGCCG	Actinobacteria	Actinobacteria	Actinomycetales	Micromonosporaceae
	denovo829	39	13	12	14	GGAGGCAGCAGTGGGGAATTTTGGACAATGGGCGAAAGCCTGATCCAGCAATGCCGCGTGTGTGAAGAAGGCCTTCGGGTTGTAAAGCACTTTTGTCCGGAAAGAAATGGCTCTGGTTAATACCTGGGGTCGATGACGGTACCGGAAGAATAAGGACCGGCTAACTACGTGCCAGCAGCCG	Proteobacteria	Betaproteobacteria	Burkholderiales	Oxalobacteraceae	Ralstonia
	denovo830	22	0	12	10	GGAGGCAGCAGTAGGGAATCTTCCACAATGGACGAAAGTCTGATGGAGCAACGCCGCGTGAGTGATGAAGGTTTTCGGATCGTAAAACTCTGTTGTAAGGGAAGAACAAGTGCGTTAGGTAATGAACGCACCTTGACGGTACCTTATTAGAAAGCCACGGCTAACTACGTGCCAGCAGCCG	Firmicutes	Bacilli	Bacillales	Planococcaceae	Rummeliibacillus
	denovo833	25	16	0	9	GGAGGCAGCAGTGGGGAATTTTGCGCAATGGGGGAAACCCTGACGCAGCAACGCCGCGTGGAGGATGAAGTCCTTCGGGACGTAAACTCCTTTCGATCGGGACGATTATGACGGTACCGGAAGAAGAAGCCCCGGCTAACTCCGTGCCAGCAGCCG	Acidobacteria	Acidobacteriia	Acidobacteriales
	denovo834	20	15	1	4	TTGTAAAACGACGGCCAGTTGGGCCTACGGGAGGCAGCAGCTTGAGAAAAACGTGCGATGCATATCAACGAAACACGCACTATTGGCGCTGTGATTCAGATTCTAGTCTCACCCAGCAGCCGCGGTAATGCGCGGTCATAGCTGTTTCCT	Unclassified
	denovo836	14	14	0	0	GCGGCTGCTGGCACGTAGTTAGCCGTTGCTTATTCCTCAGGTACCGTCGGGTGTCTTCCCTGAGAAAAGAGGTTTACGACCCGAAGGCCTTCATCCCTCACGCGGCGTGGCTGCGTCAGAGTTTCCTCCATTGCGCAAAATTCCTAACTGCTGCCTC	Chloroflexi	P2-11E
	denovo837	217	113	47	57	GCGGCTGCTGGCACGGAATTAGCCGGTCCTTATTCATAAGGTACATGCAAAAAGAGTCACGACTCTCACTTTATTCCCTTATAAAAGCAGTTTACAACCCATAGGGCCGTCATCCTGCACGCTACTTGGCTGGTTCAGGCTCTCGCCCATTGACCAATATTCCTCACTGCTGCCTC	Bacteroidetes	Bacteroidia	Bacteroidales	Prevotellaceae	Prevotella	copri
	denovo838	2	0	0	2	GGAGGCAGCAGTAGGGAATCTTCCGCAATGGACGAAAGTCTGACGGAGCGACGCCGCGTGAGTGATGAAGGTCTTCGGATCGTAAAACTCTGTTGTTAGGGAAGAACAAGTATCGACCGAATAAGTCGGTACCTTGACGGTACCTAACCAGAAAGCCCCGGCTAACTACGTGCCAGCAGCCG	Firmicutes	Bacilli	Bacillales	Bacillaceae
	denovo839	5	3	0	2	GCGGCTGCTGGCACGGAGTTAGCCGATCCTTATTCTTACGGTACCGTCAAGCCTCTTCACGAAGAGGTGTTTCTTCCCGTACAAAAGCAGTTTACACACCATAGATGCTTCATCCTGCACGCGGCATGGCTGGTTCAGGCTTGCGCCCATTGACCAATATTCCTCACTGCTGCCTC	Bacteroidetes	Flavobacteriia	Flavobacteriales	Flavobacteriaceae	Flavobacterium
	denovo840	5	1	0	4	TGTAAAACGACGGCCAGTAGGCCTACGGGAGGCAGCAGCTTGAGAAAAACGTGCGATGCATATCAACGAAACACGCACTATTGGCGCTGTGATTCAGATTCTAGTCTCACCCAGCAGCCGCGGTAATTCACGGGTCATAGCTGTTTCCTG	Unclassified
	denovo842	2	1	1	0	TGTAAAACGACGGCCAGTTGTTACCTACGGGAGGCAGCAGCTTGAGAAAAACGTGCGATGCATATCAACGAAACACGCACTATTGGCGCTGTGATTCAGATTCTAGTCTCACCCAGCAGCCGCGGTAATTTCGGTCATAGCTGTTTCCT	Unclassified
	denovo843	4	0	0	4	GCGGCTGCTGGCACGTAGTTAGCCGGTGCTTATTCTTCCAGTACCGTCAGTAGCAAAGGGTATTAACCTTCACCGTTTCGTTCCGGACAAAAGTGCTTTACAACCCGAAGGCCTTCTTCACACACGCGGCATTGCTGGATCAGGGTTGCCCCCATTGTCCAATATTCCCCACTGCTGCCTC	Proteobacteria
	denovo844	39	5	0	34	GCGGCTGCTGGCACGTAGTTAGCCGTGACTTTCTGGTTAGGTACCGTCAAAGTCGAGACAGTTACTCCTCGACTTGTTCTTCTCTAATAACAGAACTTTACGATCCGAAGACCTTCTTCATTCACGCGGCATTGCTCCATCAGGTTTGCACCCATTGTGGAAGATTCCCTACTGCTGCCTC	Firmicutes	Bacilli	Lactobacillales	Aerococcaceae
	denovo846	97	16	35	46	GCGGCTGCTGGCACGTAGTTAGCCGGTGCTTCTTCTGCTCCTACCGTCACAAAAGCTTCGTCAGAGCTGAAAGCGGTTTACAACCCGAAGGCCGTCATCCCGCACGCGGCGTCGCTGCATCAGGCTTCCGCCCATTGTGCAATATTCCCCACTGCTGCCTC	Actinobacteria	Actinobacteria	Actinomycetales
	denovo849	3	0	0	3	GCGGCTGCTGGCACGTAGTTAGCCGGCGCTTCTTAACCCGGCTACAGTCAGCACCCCACACGGGGGCGCCTTCTCCACCGGCGAAAGAGGTTCACAACCCGAAGGCCTCCGTCCCTCACGCGGCGTCGCTGCGTCAGGCTTCCGCCCATTGCGCAATACCCCCCACTGCTGCCTC	Actinobacteria	Actinobacteria	Actinomycetales	Actinomycetaceae	Actinomyces
	denovo851	5	5	0	0	GGAGGCAGCAGTGGGGAATATTGCGCAATGGGCGAAAGCCTGACGCAGCGACGCCGCGTGGGTGAAGAAGGCCTTCGGGTTGTAAAGCCCTGTCAGAGGGAAAGAATGTCGCGGATGACCTCCGCGCTTGACGGTACCCTCGAAGGAAGCACTGGCTAACTCCGTGCCAGCAGCCG	Unclassified
	denovo853	4	2	0	2	GGAGGCAGCAGGCGCGTAAATTACCCAATCCCGGCACGGGGAGGTAGTGATGAGAAATAACAATATGGACCTCGCTAACGATGGTCCAGAATTGGAATGAATTGAGCATAAATCCTTCAATAAGGATCAAGTGGGGGACAAGTCTGGTGCCAGCAGCCG	Unclassified
	denovo855	3	0	3	0	GGAGGCAGCAGTGGGGAATATTGGACAATGGGCGAAAGCCTGATCCAGCCATGCCGCGTGTGTGAAGAAGGTCTTCGGATTGTAAAGCACTTTAAGTTGGGAGGAAGGGCCTTCTTGCGAATAGTGAGAAGGATTGACGGTACCGGAATAGAAAGCCACGGCTAACTACGTGCCAGCAGCCG	Proteobacteria
	denovo857	48	15	20	13	GCGGCTGCTGGCACGTAGTTAGCCGTGGCTTTCTGATTAGGTACCGTCAAGATGCGCACAGTTACTTACGCATTTGTTCTTCCCTAATAACAGAGTTTTACGATCCGAAAACCTTCATCACTCACGCGGCGCTGCTCCGTCAGGCTTTCGCCCATTGCGGAAGATTCCCTACTGCTGCCTC	Firmicutes	Bacilli	Bacillales	Staphylococcaceae	Staphylococcus	succinus
	denovo858	70	35	35	0	GGAGGCAGCAGTGGGGAATTTTGCGCAATGGGGGAAACCCTGACGCAGCAACGCCGCGTGGAGGATGAAGTCCCTTGGGACGTAAACTCCTTTCGACCAAGACGATAATGACGGTACTGGTGGAAGAAGCACCGGCTAACTCTGTGCCAGCAGCCG	Acidobacteria	Acidobacteriia	Acidobacteriales	Koribacteraceae
	denovo860	2	0	1	1	GGAGGCAGCAGTGGGGAATATTGGACAATGGGCGCAAGCCTGATCCAGCCATGCCGCGTGAGTGATGAAGGCCTTAGGGTTGTAAAGCACTTTAAGTTGGGAGGAAGGGCAGTAAGTTAATACCTTGCTGTTTTGACGTTACCAACAGAATAAGCACCGGCTAACTTCGTGCCAGCAGCCG	Proteobacteria	Gammaproteobacteria	Pseudomonadales	Pseudomonadaceae
	denovo861	175	56	75	44	GGAGGCAGCAGTGGGGAATATTGCACAATGGGCGCAAGCCTGATGCAGCAACGCCGCGTGCGGGATGACGGCCTTCGGGTTGTAAACCGCTTTCAGCAGGGACGAAGCTTTTTGTGACGGTACCTGCAGAAGAAGCACCGGCTAACTACGTGCCAGCAGCCG	Actinobacteria	Actinobacteria	Actinomycetales	Propionibacteriaceae	Propionibacterium
	denovo862	21	0	21	0	GGAGGCAGCAGTGGGGAATATTGCGCAATGGGCGGAAGCCTGACGCAGCGACGCCGCGTGGGGGATGACGGCCTTCGGGTTGTAAACCTCTTTCGGTAGGGACGAAGCGCAAGTGACGGTACCTACTAAAGAAGCACCGGCCAACTACGTGCCAGCAGCCG	Actinobacteria	Actinobacteria	Actinomycetales
	denovo865	4	0	4	0	GGAGGCAGCAGTGGGGAATATTGGACAATGGGCGAAAGCCTGATCCAGCCATGCCGCGTGTGTGAAGAAGGTCTTCGGGTTGTAAAGCACTTTCAGCGAGGAGGAAGGTGGTGAGCTTAATACGCTCATCAATTGACGTTACTCGCAGAATAAGCACCGGCTAACTCTGTGCCAGCAGCCG	Proteobacteria	Gammaproteobacteria
	denovo867	5	4	1	0	CCAGTGGGGCCTACGGGAGGCAGCAGCAGCTATGTGTCTTCACGCTCGAGGCATCGCTCGCGCAGTCCACGCCGTTCGTCGCCTCTATCGTCGTCCGCCAGTAAGCGCTACTCCAGCAGCCGCGGTAATGTCGGTC	Unclassified
	denovo868	3	0	0	3	GGAGGCAGCAGTAGGGAATCTTCCGCAATGGACGAAAGTCTGACGGAGCAACGCCGCGTGAGTGATGAATGTCTTCGGATTGTAAAACTCTGTTGTCAGGGAAGAACACCTGGGATAGACTCCCAGCTTGACGGTACCTGACGAGAAAGCCCCGGCTAACTACGTGCCAGCAGCCG	Firmicutes	Bacilli	Bacillales
	denovo870	20	15	3	2	GCGGCTGCTGGCACGGAGTTAGCCGGTGCTTCCTTTGAAGGTACCGTCAGTAGGATGATGATTAGAGCACCCTAGTTTCTTCCCTTCTGACAGAGGTTTACGATCCGAAGACCTTCATCCCTCACGCGGCGTCGCTGCGTCAGGCTTTCGCCCATTGCGCAATATTCCCCACTGCTGCCTC	Proteobacteria	Deltaproteobacteria	Desulfovibrionales	Desulfovibrionaceae	Desulfovibrio
	denovo872	4	0	4	0	GCGGCTGCTGGCACAGAGTTAGCCGGTGCTTATTCTGCGAGTAACGTCCACTTATCCTAGGTATTAACTAGGTAAGCCTCCTCCTCGCTTAAAGTGCTTTACAACCCGAAGGCCTTCTTCCCGCACGCGGTATGGCTGGATCAGGCTTGCGCCCATTGTCCAAAATTCCCCACTGCTGCCTC	Proteobacteria	Gammaproteobacteria	Pseudomonadales	Moraxellaceae
	denovo873	8	0	3	5	GGAGGCAGCAGTGGGGAATATTGGACAATGGGGGCAACCCTGATCCAGCAATGCCGCGTGAGTGATGAAGGCCTTCGGGTTGTAAAGCTCTTTTGCCAGGGACGATGATGACGGTACCTGGAGAATAAGCCCCGGCTAACTTCGTGCCAGCAGCCG	Proteobacteria	Alphaproteobacteria
	denovo875	66	24	34	8	GGAGGCAGCAGTGGGGAATATTGCACAATGGGCGCAAGCCTGATGCAGCGACGCCGCGTGAGGGATGACGGCCTTCGGGTTGTAAACCTCTTTCAGTACCGACGAAGCGCAAGTGACGGTAGGTACAGAAGAAGCACCGGCCAACTACGTGCCAGCAGCCG	Actinobacteria	Actinobacteria	Actinomycetales	Nocardiaceae
	denovo876	14	7	0	7	GCGGCTGCTGGCACGTAGTTAGCCGTAGCTTGCTTTCGGGGTACCGTCACTTTCTTCGTCCCCCGTCACAGAACTTTACAATCCGAAGACCTTCATCATTCACGCGGCGTTGCTGGGTCAGAGTTCCCTCCATTGCCCAATATTCCCCACTGCTGCCTC	Unclassified
	denovo878	6	0	2	4	GGAGGCAGCAGTGGGGAATATTGGACAATGGACCAAGAGTCTGATCCAGCAATTCTGTGTGCACGATGAAGTTTTTCGGAATGTAAAGTGCTTTCAGTTGGGAAGAAAAAAATGACGGTACCAACAGAAGAAGTGACGGCTAAATACGTGCCAGCAGCCG	Fusobacteria	Fusobacteriia	Fusobacteriales	Fusobacteriaceae	Fusobacterium
	denovo879	94	40	39	15	GCGGCTGCTGGCACAGAGTTAGCCGGTGCTTATTCTGCAGGTAACGTCTAATCTAATGGGTATTAACCATTAGCCTCTCCTCCCTGCTTAAAGTGCTTTACAACCAAAAGGCCTTCTTCACACACGCGGCATGGCTGGATCAGGGTTGCCCCCATTGTCCAATATTCCCCACTGCTGCCTC	Proteobacteria	Gammaproteobacteria	Pseudomonadales	Moraxellaceae	Enhydrobacter
	denovo880	3	3	0	0	ACGACGCTCTTCCGATCTTGTAAAACGACGGCCAGTGAGGCCTACGGGAGGCAGCAGCAGCAGCAGGAACATCCACCGGACGGGCAACAGCAGCAGCTGGAGCAGCATCCGCACCAGCAGCCGCGGTAATTAGGTCATAGCTGTTTCCTGAGATCGGAAGAGCACAC	Unclassified
	denovo882	20	13	0	7	GGAGGCAGCAGTGGGGAATATTGCACAATGGGGGAAACCCTGATGCAGCAACGCCGCGTGAAGGATGACGGTTTTCGGATTGTAAACTTCTTTTCTTAGTGACGAAGACAGTGACGGTAGCTAAGGAATAAGCATCGGCTAACTACGTGCCAGCAGCCG	Unclassified
	denovo883	30	0	23	7	GGAGGCAGCAGTGGGGAATCTTGCACAATGGGCGAAAGCCTGATCCAGCCATGCCGCGTGCGGGAAGAAGGCCTTCGGGTTGTAAACCGCTTTTGGCAGGAACGAAACGGCGCGGGCTAATACCTCGCGCTAATGACGGTACCTGCAGAATAAGCACCGGCTAACTACGTGCCAGCAGCCG	Proteobacteria	Betaproteobacteria	Burkholderiales
	denovo885	3	2	0	1	GGAGGCAGCAGTGGGGAATTTTGGACAATGGACGCAAGTCTGATCCAGCCATGCCGCGTGCGGGAAGAAGGCCTTCGGGTTGTAAACCGCTTTTGTCAGGGAAGAAAAGGCTTCTGCTAATACCGGAGGCTCATGACGGTACCTGAAGAATAAGCACCGGCTAACTACGTGCCAGCAGCCG	Proteobacteria	Betaproteobacteria	Burkholderiales	Comamonadaceae
	denovo886	316	116	151	49	GCGGCTGCTGGCACGTAGTTGGCCGGTGCTTCTTCTCCAGGTACCGTCCTTGATTCGCCCCTGGTGAAAGAGGTTTACAACCCGAAGGCCGTCATCCCTCACGCGGCGTCGCTGCATCAGGCTTGCGCCCATTGTGCAATATTCCCCACTGCTGCCTC	Actinobacteria	Actinobacteria	Actinomycetales	Williamsiaceae	Williamsia
	denovo887	154	43	54	57	GCGGCTGCTGGCACCAGACATGCCCTCCACTTGATCCTTATTGAAGGATTTATGCTCAATTCATTCCAATTATGGACCATCGTTGGAGAGGTCCATATTGTTATTTCTCGTCACTACCTCCCCGTGCCGGGATTGGACAATTGACGCGCCTGCTGCCTC	Unclassified
	denovo888	18	18	0	0	GCGGCTGCTGGCACGTAGTTAGCCGGGGCTTCTTCTACCGGTACCGTCATCATCGTCGCGGGCGAAAGGACTTTACAACCCTAGGGCCTTCATCATCCACGCGGCATGGCTGGATCAGGCTTGCGCCCATTGTCCAATATTCCCCACTGCTGCCTC	Proteobacteria	Alphaproteobacteria
	denovo890	11	0	7	4	GGAGGCAGCAGTGGGGAATATTGGACAATGGGCGGAAGCCTGATGCAGCGACGCCGCGTGAGGGATGACGGCCTTCGGGTTGTAAACCTCTTTCAGCAGGGACGAAGCGAGAGTGACGGTACCTGCAGAAGAAGCGCCGGCCAACTACGTGCCAGCAGCCG	Actinobacteria	Actinobacteria	Actinomycetales	Micromonosporaceae
	denovo893	18	0	14	4	GCGGCTGCTGGCACAGAGTTAGCCGGTGCTTATTCTGCGAGTAACGTCCACTCACTGTAGGTATTATCTACAGGAGCCTCCTCCTCGCTTAAAGTGCTTTACAACCAAAAGGCCTTCTTCACACACGCGGCATGGCTGGATCAGGGTTCCCCCCATTGTCCAATATTCCCCACTGCTGCCTC	Proteobacteria	Gammaproteobacteria	Pseudomonadales	Moraxellaceae	Acinetobacter
	denovo894	22	0	2	20	GCGGCTGCTGGCACGAAGTTAGCCGGTGCTTATTCTTTGGGTACCGTCATCCTCTCCGGGTATTAACCGGAAAGATTTCTTTCCCAACAAAAGGGCTTTACAACCCGAAGGCCTTCTTCACCCACGCGGCATGGCTGGATCAGGCTTTCGCCCATTGTCCAATATTCCCCACTGCTGCCTC	Proteobacteria	Gammaproteobacteria	Xanthomonadales	Xanthomonadaceae	Luteimonas
	denovo896	7	0	7	0	GGAGGCAGCAGTGGGGAATATTGGGCAATGGGGGGAACCCTGATCCAGCCATGCCGCGTGTGTGAAGAAGGCCTTATGGTTGTAAAGCACTTTAAGCGAGGAGGAGGCTCTTTTGGTTAATACCTTGCTGTTTTGACGTTACCGACAGAATAAGCACCGGCTAACTCTGTGCCAGCAGCCG	Proteobacteria	Gammaproteobacteria	Pseudomonadales
	denovo897	2	0	2	0	GGAGGCAGCAGTGGGGAATATTGGACAATGGGCGAAAGCCTGATCCAGCCATGCCGCGTGTGTGAAGAAGGTCTTCGGATTGTAAAGCACTTTAAGTTGGGAGGAAGCGAAAGTGACGGTACCTGCAGAAAAAGCGCCGGCTAACTACGTGCCAGCAGCCG	Unclassified
	denovo898	50	0	24	26	GGAGGCAGCAGTGGGGAATATTGGACAATGGGGGGAACCCTGATCCAGCCATGCCGCGTGTGTGAAGAAGGCCTTATGGTTGTAAAGCTCTTTTACCAGGGATGATAATGACAGTACCTGGAGAATAAGCTCCGGCTAACTCCGTGCCAGCAGCCG	Proteobacteria	Alphaproteobacteria
	denovo899	2	0	2	0	GCGGCTGGTGGCACGTAGTTAGCCGGTGCTTCTTTACCCATTACCGTCACTCACGCTTCGTCACAGGCGAAAGCGGTTTACAACCCGAAGGCCGTCATCCCGCACGCGGCGTTGCTCCGTCAGACTTTCGTCCATTGCGGAAGATTCCCCACTGCTGCCTC	Unclassified
	denovo900	130	26	65	39	GGAGGCAGCAGTGGGGAATATTGCACAATGGGCGCAAGCCTGATGCAGCGACGCCGCGTGAGGGATGACGGCCTTCGGGTTGTAAACCTCTGTTAGCAGGGAAGAAGAGAGATTGACGGTACCTGCAGAGAAAGCGCCGGCTAACTACGTGCCAGCAGCCG	Actinobacteria	Actinobacteria	Actinomycetales	Micrococcaceae	Rothia	mucilaginosa
	denovo902	18	0	18	0	GCGGCTGCTGGCACGTAGTTAGCCGGGGCTTCCTCCTATGGTACCGTCATTATCTTCCCATAGGACAGAGCTTTACGATTCGAAAACCTTCATCGCTCACGCGGCGTCGCTGCATCAGGGTTGCCCCCATTGTGCAAGATTCCCCACTGCTGCCTC	Firmicutes	Clostridia	Clostridiales	[Tissierellaceae]	Peptoniphilus
	denovo903	11	0	9	2	GGAGGCAGCAGTGGGGAATATTGGACAATGGGCGAAAGCCTGATCCAGCAATACCGCGTGTGTGAAGAAGGCCTTCGGGTTGTAAAGCACTTTAAGTTGGGAAGAAAAAGCTTCACCTAATACGTGAAGCCTTGACGGTACCGACAGAATAAGCACCGGCTAACTCTGTGCCAGCAGCCG	Proteobacteria	Gammaproteobacteria	Xanthomonadales	Sinobacteraceae	Nevskia
	denovo904	37	9	15	13	GCGGCTGCTGGCACGGAATTAGCCGGTCCTTATTCATATGGTACCTGCAATAAGCTACACGTAGCTCACTTTATCCCCATATAAAAGCAGTTTACAACCCATAGGGCCGTCTTCCTGCACGCTACTTGGCTGGTTCAGGCTCTCGCCCATTGACCAATATTCCTCACTGCTGCCTC	Bacteroidetes	Bacteroidia	Bacteroidales	Prevotellaceae	Prevotella
	denovo906	2	0	0	2	GGAGGCAGCAGTGGGGAATCTTAGACAATGGGGGCAACCCTGATCTAGCCATGCCGCGTGTGTGAAGAAGGCCTTCGGGTTGTAAAGCACTTTCAGCGAGGAGGAAAGGTTGATGCTTAATACGTATCAACTGTGACGTTACTCGCAGAAGAAGCACCGGCTAACTCCGTGCCAGCAGCCG	Proteobacteria	Gammaproteobacteria
	denovo907	10	0	0	10	TACACGACGCTCTTCCGATCTTGTAAAACGACGGCCAGTTGGCCTACGGGAGGCAGCAGCACGCTGAAGGTCGACCCCTGGCCCACGGTCGACTCCAGCTGGATGGACAGCCCCAGCAGCCGCGGTAATGCGGGTCATAGCTGTTTCCTGAGATCGGAAGAGCACACGTC	Unclassified
	denovo910	47	4	25	18	GGAGGCAGCAGTGAGGAATATTGGTCAATGGACGAGAGTCTGAACCAGCCAAGTAGCGTGCAGGATGACGGCCCTATGGGTTGTAAACTGCTTTTGCGCGGGGATAACACCCTCCACGTGCTGGAGGTCTGCAGGTACCGCGCGAATAAGGACCGGCTAATTCCGTGCCAGCAGCCG	Bacteroidetes	Bacteroidia	Bacteroidales	Prevotellaceae	Prevotella
	denovo911	5	4	1	0	GGAAACAGCTATGACCTAATTACCGCGGCTGCTGGTCGTACGGTGGTAATTGTGGTGGTGGTTCTGCTGAAATCTTGCTCCGCCAGTGTCTAAACACAACTCCTCCGTGGCGCTGCTGCCTCCCGTAGGGCTACTGGCCGTCGTTTT	Unclassified
	denovo913	2	0	2	0	CAGTGGCCTACGGGAGGCAGCAGTGGGGAATATTGCACAATGGGCGGAAGCCTGATGCAGCAACGCCGCGTGCGGGATGACGGCCTTCGGGTTGTAAACCGCTTTCGCCTGTGACGAAGCGTGAGTGACGGTAAT	Actinobacteria	Actinobacteria	Actinomycetales	Propionibacteriaceae	Propionibacterium	acnes
	denovo914	2	0	1	1	GGAGGCAGCAGTGGGGAATATTGGACAATGGGGGGAACCCTGATCCAGCCATGCCGCGTGTGTGAAGAAGGCCTTATGGTTGTAAAGCTCTTTTGTGCGGGAAGATAATGACGGTACCGCAAGAATAAGCCCCGGCTAACTTCGTGCCAGCAGCCG	Proteobacteria
	denovo915	2	0	0	2	GCGGCTGCTGGCACGTAGTTAGCCGTGGCTTTCTCATCAGGTACCGTCACATAATAAGCATTTCCTCTTATTACTTTTCTTCCCTAATAACAGAGCTTTACGATCCGAAGACCTTCGTCACTCACGCGGCATCGCTCGGTCAGACTTTCGTCCATTGCCGAAGATTCCCTACTGCTGCCTC	Firmicutes	Bacilli
	denovo916	4	0	4	0	GGAGGCAGCAGTGGGGAATATTGGACAATGGGGGGAACCCTGATCCAGCCATGCCGCGTGAGGGATGACGGCCTTCGGGTTGTAAACCTCTTTCAGCACGGAAGAAGCGAAAGTGACGGTACGTGCAGAAGAAGCGCCGGCTAACTACGTGCCAGCAGCCG	Actinobacteria	Actinobacteria	Actinomycetales	Micrococcaceae
	denovo917	12	0	10	2	GGAGGCAGCAGTGGGGAATATTGGACAATGGGCGCAAGCCTGATGCAGCGACGCCGCGTGAGGGATGACGGCCTTCGGGTTGTAAACCTCTTTCAGTAGGGAAGCAGCCCTTTTAGGGTGACGGTACCTGCAGAAGAAGCGCCGGCTAACTACGTGCCAGCAGCCG	Actinobacteria	Actinobacteria	Actinomycetales
	denovo919	17	9	6	2	GCGGCTGCTGGCACAGAGTTAGCCGGTGCTTATTCTGCGAGTAACGTCACAGCTAGCAGGTATTAACTACTAACCTTTCCTCCTCGCTGAAAGTGCTTTACAACCCGAAGGCCTTCTTCACACACGCGGCATGGCTGCATCAGGGTTTCCCCCATTGTGCAATATTCCCCACTGCTGCCTC	Proteobacteria	Gammaproteobacteria
	denovo920	17	4	9	4	GCGGCTGCTGGCACGTATTTAGCCGTTCCTTTCTGGTAAGATACCGTCACACATTGAACAGTTACTCTCAATGTCATTCTTCTCTTACAACAGTGTTTTACGAGCCGAAACCCTTCATCACACACGCGGCGTTGCTCCATCAGGCTTTCGCCCATTGTGGAAGATTCCCTACTGCTGCCTC	Firmicutes	Bacilli	Lactobacillales	Leuconostocaceae	Weissella
	denovo921	32	0	32	0	GCGGCTGCTGGCACGTAGTTAGCCGCAGCTGCTTCTGCAGGTACCGTCTTGATTCGTCCCTGCTGAAAGAGGTTTACAACCCGAAGGCCGTCATCCCTCACGCGGCGTCGCTGCATCAGGCTTTCGCCCATTGCGCAATATTCCCCACTGCTGCCTC	Actinobacteria	Actinobacteria	Actinomycetales
	denovo922	5	3	0	2	GGAGGCAGCAGTGAGGAATATTGGTCAATGGGCGATGGCCTGAACCAGCCAAGTAGCGTGAAGGATGACTGCCCTATGGGTTGTAAACTTCTTTTATAAAGGAATAAAGTCGGGTATGCATACCCGTTTGCATGTACTTTATGAATAAGGATCGGCTAACTCCGTGCCAGCAGCCG	Bacteroidetes	Bacteroidia	Bacteroidales	Bacteroidaceae	Bacteroides
	denovo923	18	0	18	0	GCGGCTGCTGGCACGTAGTTAGCCGGGGCTTTCTCGTGAGGTACCGTCAAGGTACCGCTCTATTCGCACGGTACTTGTTCTTCCCTCACAACAGAACTTTACGATCCGAAAACCTTCATCGTTCACGCGGCGTTGCTCCGTCAGACTTTCGTCCATTGCGGAAGATTCCCTACTGCTGCCTC	Firmicutes	Bacilli	Bacillales	Bacillaceae
	denovo925	6	0	0	6	GCGGCTGCTGGCACGGAGTTAGCCGGGGCTTCCTCTGACGGTACCGTCAAACGTAAGGATTATTCACCCTCACACCTTCGTCCCGTCTGACAGGAGTTTACGACCCGAAGGCCTTCGTCCTCCACGCGGCGTTGCTGGATCAGGCTTGCGCCCATTGTCCAATATTCCCCACTGCTGCCTC	Acidobacteria	Sva0725	Sva0725
	denovo926	28	0	28	0	GGAGGCAGCAGTGGGGAATCTTGCGCAATGGGCGAAAGCCTGACGCAGCAACGCCGCGTGGGGGATGAAGGCTTTCGGGTTGTAAACCCCTTTCAGCAGGGACGATTATGACGGTACCTGCAGAAGAAGGACCGGCCAACTACGTGCCAGCAGCCG	Actinobacteria	Acidimicrobiia	Acidimicrobiales
	denovo927	3	0	3	0	GCGGCTGCTGGCACGTAGTTAGCCGGTGCTTATTCTTCAGGTACCGTCATTAATGGGGGATATTAGCCCCCACCGTTTCTTCCCTGATAAAAGAGCTTTACAACCCGAAGGCCTTCTTCACTCACGCGGCATTGCTGGATCAGGCTTGCGCCCATTGTCCAAAATTCCCCACTGCTGCCTC	Proteobacteria	Betaproteobacteria	Burkholderiales	Oxalobacteraceae
	denovo928	6	6	0	0	GGAGGCAGCAGTAAGGAATCTTCCACAATGGGCGAAAGCCTGATGGAGCAACACCGCGTGCAGGATGACGGCCTTCGGGTTGTAAACTGCTTTTATAGATGAAGATTATGACGGTAATCTATGAATAAGGACCGGCTAACTACGTGCCAGCAGCCG	TM7
	denovo929	7	0	7	0	GGAGGCAGCAGTGGGGAATTTTGGACAATGGGGGCAACCCTGATCCAGCAATGCCGCGTGAGTGAAGAAGGCCTTCGGGTTGTAAAGCTCTTTTGTCAGGGAAGAAAAGGTCGTGGCTAATATCCACGACTGCTGACGGTACCTGAAGAATAAGCACCGGCTAACTACGTGCCAGCAGCCG	Proteobacteria	Betaproteobacteria	Burkholderiales	Oxalobacteraceae
	denovo930	63796	2	35268	28526	GCGGCTGCTGGCACAGAGTTAGCCGGTGCTTATTCTGCGAGTAACGTCCACTCATCTTGGGTATTAACCAAAAGAGCCTCCTCCTCGCTTAAAGTGCTTTACAACCATAAGGCCTTCTTCACACACGCGGCATGGCTGGATCAGGGTTCCCCCCATTGTCCAATATTCCCCACTGCTGCCTC	Proteobacteria	Gammaproteobacteria	Pseudomonadales	Moraxellaceae	Acinetobacter
	denovo933	16	16	0	0	GGAGGCAGCAGTGGGGAATTTTGCGCAATGGGGGAAACCCTGACGCAGCAACGCCGCGTGGAGGATGAAGGTCTTTGGATTGTAAACTCCTTTCGATCGGGACGATTATGACGGTACCGGAAGAAGAAGCACCGGCTAACTCTGTGCCAGCAGCCG	Acidobacteria	Acidobacteriia	Acidobacteriales	Koribacteraceae	Candidatus
	denovo937	71	6	0	65	GCGGCTGCTGGCACGTAGTTAGCCGTGGCTTTCTCGTTAGGTACCGTCAAGGTACCGCCAGTGACTGCGGTACTTGTTCTTCCCTAACAACAGAGCTTTACGACCCGAAGGCCTTCTTCGCTCACGCGGCGTTGCTCCGTCAGACTTTCGTCCATTGCGGAAGATTCCCTACTGCTGCCTC	Firmicutes	Bacilli	Bacillales	Bacillaceae	Anoxybacillus	kestanbolensis
	denovo938	72	12	60	0	GGAGGCAGCAGTGGGGAATATTGCACAATGGGCGCAAGCCTGATGCAGCGACGCCGCGTGGGGGATGACGGCCTTCGGGTTGTAAACTCCTTTCGCAATCGACGAAGCCTTTTGGTGACGGTAGGTTGAGAAGAAGCACCGGCTAACTACGTGCCAGCAGCCG	Actinobacteria	Actinobacteria	Actinomycetales
	denovo943	20	8	2	10	CAGCTATGACCGATTACCGCGGCTGCTGGCAGTGGCACATTGTTTGGCAGCTCCTTCTCTAGCGCATCTATGGAAAGTTAAGCCTTACGTGGGGGCACATATTTGGTACTGCTGCTGCCTCCCGTAGGCCCCACTGGCCGTC	Unclassified
	denovo945	32	32	0	0	GGAGGCAGCAGCTAGGAATCTTGGGAATGGGCGAAAGCCTGACCCAGCAACGCCGCGTGGGCGATGAAGGCCTTCGGGTCGTAAAGCCCTTTTGCAGGGGAAGATGATGACGGTACCCTGCGAATAAGCCACGGCTAACTACGTGCCAGCAGCCG	Chloroflexi	S085
	denovo946	2	0	1	1	GGAGGCAGCAGTGGGGAATATTGGACAATGGGCGAAAGCCTGATCCAGCCATGCCGCGTGTGTGAAGAAGGTCTTCGGATTGTAAAGCTCTTTCGCAAGGGAAGAAAACTTACATTCTAATAAAGTGTGAGGCTGACGGTACCTTGATAAGAAGCACCGGCTAACTACGTGCCAGCAGCCG	Proteobacteria
	denovo947	7	0	7	0	GCGGCTGCTGGCACGTAGTTAGCCGGGGCTTCTTATACCCGTACCGTCAGTCCCCTTGCGGGGCATTCGTCCGGGTCGAAAGGGGTTTACACTCCGAAAAGCTTCATCCCCCACGCGGCGTCGCTGCATCAGGCTTTCGCCCATTGTGCAAGATTCCCCACTGCTGCCTC	Acidobacteria	DA052	Ellin6513
	denovo948	4	0	4	0	GCGGCTGCTGGCACGGAGTTAGCCGGTGCTTCTTCTGCGGGTAACGTCAATCGGCGCGGTTATTAACCGCACCGCCTTCCTCCCCGCTGAAAGTACTTTACAACCCGAAGGCCTTCTTCACACACGCGGCATGGCTGGATCAGGCTTTCGCCCATTGTCCAATATTCCCCACTGCTGCCTC	Proteobacteria	Gammaproteobacteria
	denovo949	4	4	0	0	GGAGGCAGCAGTGGGGAATATTGGGCAATGGGCGAAAGCCTGACCCAGCAACGCCGCGTGAGGGAAGAAGGTTTTCGGATTGTAAACCTCTGTCCTATGGGACGAAGGAAGTGACGGTACCATAGGAGGAAGCCCCGGCTAACTACGTGCCAGCAGCCG	Firmicutes	Clostridia	Clostridiales	Christensenellaceae
	denovo951	10	8	0	2	GCGGCTGCTGGCACGTAGTTAGCCGGGGCTTCTTATACCCGTACCGTCAAACCCTTGCGGGTCATTCGTCCGGGTCGAAAGGGGTTTACACTCCGAGAAGCTTCATCCCCCACGCGGCGTCGCTGCGTCAGGCTTTCGCCCATTGCGCAATATTCCCCACTGCTGCCTC	Acidobacteria	DA052	Ellin6513
	denovo952	219	82	117	20	GGAGGCAGCAGTGGGGAATCTTCCGCAATGGGCGCAAGCCTGACGGAGCAACGCCGCGTGAGTGAAGAAGGGTTTCGACTCGTAAAGCTCTGTTGTCGGGGACGAACGTGGAGATGGTGAATAACCATTTCCAATGACGGTACCTGACGAGGAAGCCACGGCTAACTACGTGCCAGCAGCCG	Firmicutes	Clostridia	Clostridiales	Veillonellaceae	Mitsuokella	multacida
	denovo955	3	0	1	2	GGAGGCAGCAGTGGGGAATATTGGACAATGGGCGCAAGCCTGATCCAGTCATGCCGCGTGAGTGATGAAGGCCCTAGGGTTGTAAAGCTCTTTCACCGGGGACGATAATGACGGTACCCGGAGAAGAAGCCCCGGCTAACTTCGTGCCAGCAGCCG	Proteobacteria	Alphaproteobacteria	Rhizobiales
	denovo958	22	19	3	0	GCTATGACCTATTACCGCGGCTGCTGGAGTAGCGCTTACTGGCGGACGACGATAGAGGCGACGAACGGCGTGGACTGCGCGAGCGATGCCTCGAGCGTGAAGACACATAGCTGCTGCTGCCTCCCGTAGGCTACTGGCCGT	Unclassified
	denovo959	2	0	0	2	GGAGGCAGCAGTGAGGAATATTGGTCAATGGGCGAGAGCCTGAACCAGCCAAGTAGCGTGAAGGATGACTGCCCTATGGGTTGTAAACTTCTTTTATACGGGAATAAAGGACGCCACGTGTGGTGTTTTGCATGTACCGTACGAATAAGCATCGGCTAATTCCGTGCCAGCAGCCG	Bacteroidetes	Bacteroidia	Bacteroidales
	denovo960	267	107	129	31	GGAGGCAGCAGTGGGGAATATTGCACAATGGGCGCAAGCCTGATGCAGCCATGCCGCGTGTATGAAGAAGGCCTTCGGGTTGTAAAGTACTTTCAGTCGGGAGGAAGGTGTCAAGGTTAATAACCTTGGCAATTGACGTTACCGACAGAAGAAGCACCGGCTAACTCCGTGCCAGCAGCCG	Proteobacteria	Gammaproteobacteria	Enterobacteriales	Enterobacteriaceae	Morganella	morganii
	denovo961	408	21	3	384	GCGGCTGCTGGCACCAGACTTGCCCTCCAGTCGCTATGGACCATGTCTAACAAGGTCTCTCTCTAAAGAATACGTCATAACTACCTCTGTCACAAAAAACAATTGGGTAAGTTTCGCGCCTGCTGCCTC	Unclassified
	denovo962	10	0	9	1	GCGGCTGCTGGCACGTAGTTAGCCGGGGCTTTTTCTTATGGTACCGTCATTATCTTCCCATATAAAAGAACTTTACGACTCGAAAGCCTTCTTCGTTCACGCGGCGTCGCTGCATCAGAGTTCCCTCCATTGTGCAATATTCCCCACTGCTGCCTC	Firmicutes	Clostridia	Clostridiales	[Tissierellaceae]	Peptoniphilus
	denovo963	49	0	24	25	GCGGCTGCTGGCACGGAGTTAGCCGGGGCTTCTTCCTCGAGTCCTGTCATGATCGCGCACTCGACGAAAGAGCTTTACAAGCGGCATTGCCCTTCTTCACTCACGCGATATTGCTGGATCGGGCTTTCGCCCATTGTCCAAGATTCCCCACTGCTGCCTC	Proteobacteria	Alphaproteobacteria	Rickettsiales	mitochondria	Euptelea	polyandra
	denovo965	6	5	1	0	GGAGGCAGCAGTGGGGAATATTGCACAATGGGCGCAAGCCTGATGCAGCAACGCCGCGTGAGGGATGACGGCCTTCGGGTTGTAAAGCTCTGTTAATCGGGACGAAAGGCCTTCTTGTGAATAGTGAGAAGGATTGACGGTACCGGAATAGAAAGCCACGGCTAACTACGTGCCAGCAGCCG	Firmicutes	Clostridia	Clostridiales
	denovo966	5	0	5	0	GGAGGCAGCAGTGGGGAATTTTGCGCAATGGGGGAAACCCTGACGCAGCAACGCCGCGTGGAGGATGAAGTACCTTGGTACGTAAACTCCTTTCGACAGGGACGATAATGACGGTACCTGTAGAAGAAGCCCCGGCTAACTTCGTGCCAGCAGCCG	Acidobacteria	Acidobacteriia	Acidobacteriales
	denovo968	3	1	0	2	ACGCTCTTCCGATCTCAGGAAACAGCTATGACCCCGCATTACCGCGGCTGCTGGCCGTCGTCGTAAAGTCTCCGACGCCGACGGAACCGCCGACGCCGCCGTTACCGCCGTTACTGCTGCCTCCCGTAGGAAACTGGCCGTCGTTTTACAAGATCGGAAGAGCA	Unclassified
	denovo969	9368	3517	5514	337	GCGGCTGCTGGCACGGAGTTAGCCGGTGCTTCTTCTGCGAGTAACGTCAATTGATGAACGTATTAAGTTCACCACCTTCCTCCTCGCTGAAAGTGCTTTACAACCCGAAGGCCTTCTTCACACACGCGGCATGGCTGCATCAGGCTTGCGCCCATTGTGCAATATTCCCCACTGCTGCCTC	Proteobacteria	Gammaproteobacteria	Enterobacteriales	Enterobacteriaceae	Serratia	marcescens
	denovo970	27	0	12	15	GCGGCTGCTGGCACGTAGTTAGCCGTGGCTTTCTGGTCAGGTACCGTCAAGGTACTGGCAGTTACTCCAATACTTGTTCTTCCCTGATAACAGAACTTTACGATCCGAAAACCTTCATCGTTCACGCGGCGTTGCTCCGTCAGACTTTCGTCCATTGCGGAAGATTCCCTACTGCTGCCTC	Firmicutes	Bacilli	Bacillales	Bacillaceae
	denovo971	3	0	3	0	GCGGCTGCTGGCACGTAGTTAGCCGGTGCTTCTTTACCCATTACCGTCACTCACGCTTCGTCACAGGCGAAAGCGGTTTACAACCCGAAGGCCTCCATCCCTCACGCGGCGTCGCTGCATCAGGCTTGCGCCCATTGTGCAATATTCCCCACTGCTGCCTC	Actinobacteria	Actinobacteria	Actinomycetales
	denovo973	10	0	10	0	GGAGGCAGCAGTGGGGAATCTTCCGCAATGGGCGAAAGCCTGACGGAGCAACGCCGCGTGAGTGAAGAAGGTCTTCGGATCGTAAAGCTCTGTTGCCGGGGACGAATGTAGGCAGTGCAAACAGCATTGTGTAATGACGGTACCCGGCGAGGAAGCCACGGCTAACTACGTGCCAGCAGCCG	Firmicutes	Clostridia	Clostridiales	Veillonellaceae
	denovo974	2	2	0	0	CGCTCTTCCGATCTTGTAAAACGACGGCCAGTCCCCTACGGGAGGCAGCAGTAACGGCGGTAACGGCGGCGTCGGCGGTTCCGTCGGCGTCGGAGACTTTACGACGACGGCCAGCAGCCGCGGTAATACATCGGTCATAGCTGTTTCCTGAGATCGGAAGAGC	Unclassified
	denovo976	6	4	0	2	GCGGCTGCTGGCACGTAGTTAGCCGGTGCTTATTCTTCAGGTACCGTCATTAGGATCGGATATTAGCCAATCCCGTTTCTTCCCTGACAAAAGAGCTTTACAACCCGAAGGCCTTCTTCACTCACGCGGCATTGCTGGATCAGGCTTGCGCCCATTGTCCAAAATTCCCCACTGCTGCCTC	Proteobacteria	Betaproteobacteria	Burkholderiales	Oxalobacteraceae
	denovo979	2	0	0	2	GGAGGCAGCAGTGGGGAATATTGCACAATGGGGGAAACCCTGATGCAGCAACGCCGCGTGAGCGATGAAGGCCTTCGGGTCGTAAAGCTCTGTCCTAAGGGAAGATAATGACGGTACCTTAGGAGGAAGCCCCGGCTAACTACGTGCCAGCAGCCG	Firmicutes	Clostridia	Clostridiales	Clostridiaceae
	denovo980	5	0	0	5	GCGGCTGCTGGCACGTAGTTAGCCGGGGCTTTCTGGTTAGGTACCGTCAAGGTGCCGGCCTATTAGACCAACACTTGTTCTTCCCTAACAACAGAATTTTACGATCCTAAGACCTTCATCATTCACGCGGCGTCGCTCCGTCAGACTTTCGTCCATTGCGGAAGATTCCCTACTGCTGCCTC	Firmicutes	Bacilli	Bacillales	Bacillaceae
	denovo981	3	0	2	1	GCGGCTGCTGGCACAGAGTTAGCCGGTGCTTATTCTGTCGGTAACGTCAAAACAGCAAGGTATTAGCTAGGTAAGCCTCCTCCTCGCTTAAAGTGCTTTACAACCATAAGGCCTTCTTCACACACGCGGCATGGCTGGATCAGGGTTCCCCCCATTGTCCAATATTCCCCACTGCTGCCTC	Proteobacteria	Gammaproteobacteria	Pseudomonadales	Moraxellaceae
	denovo983	10	2	6	2	GGAGGCAGCAGTGGGGAATATTGCGCAATGGGGGCAACCCTGACGCAGCCATGCCGCGTGAATGAAGAAGGCCTTCGGGTTGTAAAGTTCTTTCGGTGACGAGGAAGGTTGTTGTGTTAATAGCACAACAAATTGACGTTAATCACAGAAGAAGCACCGGCTAACTCCGTGCCAGCAGCCG	Proteobacteria	Gammaproteobacteria	Pasteurellales	Pasteurellaceae	Aggregatibacter
	denovo985	4	0	4	0	GGAGGCAGCAGCAGGGAATCTTGCGCAATGGGCGAAAGCCTGACGCAGCAACGCCGCGTGGGGGATGAAGGCCTTCGGGTCGTAAAGCTCTGTCGGAGGGAACGAATGCTCCCAAGGTTAACAGCCTTGGGAAGTGACGGTACCCTCAAAGGAAGCACCGGCTAACTCTGTGCCAGCAGCCG	Proteobacteria	Deltaproteobacteria
	denovo986	7	0	0	7	GGAGGCAGCAGTGGGGAATATTGCACAATGGAGGAAACTCTGATGCAGCGACGCCGCGTGAGCGATGAAGGTCTTCGGATCGTAAAGCTCTGTCCTAAGGGAAGATAGTGACGGTACCTTAGGAGGAAGCCCCGGCTAACTACGTGCCAGCAGCCG	Firmicutes	Clostridia	Clostridiales	[Tissierellaceae]	Sporanaerobacter
	denovo988	3	3	0	0	GGAGGCAGCAGTGGGGAATTTTGCGCAATGGGCGAAAGCCTGACGCAGTAACGCCGCGTGGAGGATGAAGGCCTTCGGGTTGTAAACTCCTGTCGGGAGGAACGACGGAGAGAGGGTGATAAGCCCTTTTTTCCAGACGGTACCTCCAAAGGAAGCCCCGGCTAATTCCGTGCCAGCAGCCG	Proteobacteria	Deltaproteobacteria	[Entotheonellales]	[Entotheonellaceae]
	denovo989	555	35	342	178	GCGGCTGCTGGCACGTAGTTAGCCGGTGCTTATTCTTCAGGTACCGTCATGAGTCCCAGGTATTAGCCAGAACCTTTTCTTCCCTGACAAAAGCGGTTTACAACCCGAAGGCCTTCTTCCCGCACGCGGCATGGCTGGATCAGGCTTGCGCCCATTGTCCAAAATTCCCCACTGCTGCCTC	Proteobacteria	Betaproteobacteria	Burkholderiales	Comamonadaceae
	denovo991	75	49	25	1	GCGGCTGCTGGCACGTAGTTAGCCGGTACTTCTTCTGCAGGTACCGTCACTTGCGCTTCTTCCCTGCTGAAAGCGGTTTACAACCCGAAGGCCGTCATCCCTCACGCGGCGTCGCTGCATCAGGCTTGCGCCCATTGTGCAATATTCCCCACTGCTGCCTC	Actinobacteria	Actinobacteria	Actinomycetales
	denovo992	3	3	0	0	GGAGGCAGCAGTGAGGAATATTGCTCAATGGGCGCAAGCCTGAAGCAGCGACGCCGCGTGGACGATGAAGGTCTTCGGATCGTAAAGTCCTTTTCTGTGTGACGAGGAAGGACGGTAGCACAGGAATAAGTGTCGGCTAACTACGTGCCAGCAGCCG	Chloroflexi	Anaerolineae	SBR1031	A4b
	denovo995	24	2	22	0	GCGGCTGCTGGCACGGAGTTAGCCGGGGCTTATTCCCCAGATACTGTCATTATCATCTCTGGTAAAAGAGCTTTACAACCCTAAGGCCTTCATCACTCACGCGGCATTGCTGGATCAGGCTTTCGCCCATTGTCCAATATTCCCTACTGCTGCCTC	Proteobacteria	Alphaproteobacteria	Sphingomonadales	Sphingomonadaceae	Sphingobium
	denovo996	2	0	1	1	GCGGCTGCTGGCACGTAGTTAGCCGTGACTTTCTGGTTAGGTACCGTCAAAGTCAAGGCAGTTACTCCTTGACTTGTTCTTCTCTAATAACAGAACTTTACGATCCGAAGACCTTCTTCATTCACGCGGCATTGCTCCATCAGGCTTTCGCCCATTGTGGAAGATTCCCTACTGCTGCCTC	Firmicutes	Bacilli	Lactobacillales	Aerococcaceae
	denovo998	4	0	1	3	GGAGGCAGCAGTGGGGAATCTTCCGCAATGGGCGAAAGCCTGACGGAGCAACGCCGCGTGAGTGAAGAAGGATTTCGGTTCGTAAAGCTCTGTTGTTAGGGAAGAATGGATATGTAGTAACTATACATGTACGAGACGGTACCTAACCAGAAAGCCACGGCTAACTACGTGCCAGCAGCCG	Firmicutes	Bacilli	Gemellales	Gemellaceae
	denovo999	15	0	8	7	GGAGGCAGCAGTAGGGAATCTTCCGCAATGGACGAAAGTCTGACGGAGCAACGCCGCGTGAGTGATGAAGGTTTTCGGATCGTAAAGCTCTGTTGCCAGGGAAGAACGCTTGTGAGAGTAACTGCTCACAAGGTGACGGTACCTGAGAAGAAAGCCCCGGCTAACTACGTGCCAGCAGCCG	Firmicutes	Bacilli	Bacillales	Paenibacillaceae	Paenibacillus
	denovo1000	17	0	0	17	GCGGCTGCTGGCACGTAGTTAGCCGAGACTTTTTCCTGCGCTACCGTCCTTTGCCTCGTCACGCAGAAAAGGGCTTTACGACCCGAAGGCCTTCTTCACCCACGCGGCGTCGCTGCTTCAGGCTTGCGCCCATTGAGCAATATTCCTCACTGCTGCCTC	Chloroflexi	Anaerolineae	SBR1031	A4b
	denovo1002	46	0	46	0	GGAGGCAGCAGCAAGGAATTTTCGGCAATGGGCGCAAGCCTGACCGAGCAACGCCGCGTGCAGGAGGAAGGTCTTCGGATCGTAAACTGCTTTTCTCGGGGAAGACATCGACGGTACCCGAGGAATCAGCCCCGGCTTACTACGTGCCAGCAGCCG	Chloroflexi
	denovo1003	7	0	0	7	GGAGGCAGCAGTGGGGAATATTGCACAATGGGGGAAACCCTGATGCAGCAACGCCGCGTGAGTGATGACGGCCTTCGGGTTGTAAAACTCTGTCTTTTGGGACGATAATGACGGTACCCAAGGAGGAAGCCACGGCTAACTACGTGCCAGCAGCCG	Firmicutes	Clostridia	Clostridiales	Clostridiaceae
	denovo1004	9	2	7	0	GGAGGCAGCAGTGAGGAATATTGGTCAATGGACGGAAGTCTGAACCAGCCAAGTAGCGTGCAGGAAGACGGCCCTCCGGGTTGTAAACTGCTTTTAGTTGGGAATAAAACGCGGGACGAGTCCCGCCTTGTATGTACCATCAGAAAAAGGACCGGCTAATTCCGTGCCAGCAGCCG	Bacteroidetes	Bacteroidia	Bacteroidales	[Paraprevotellaceae]	[Prevotella]
	denovo1005	6	5	0	1	GCGGCTGCTGGCACGTAGTTAGCCGGTGCTTCTTCTGCAGGTACCGTCATTAACAGGCTCTGTTAGAGCCCGCCGTTTCGTTCCTGCTGAAAGAGCTTTACAACCCGAAGGCCTTCTTCACTCACGCGGAATGGCTGGATCAGGGTTGCCCCCATTGTCCAAAATTCCCCACTGCTGCCTC	Proteobacteria	Betaproteobacteria
	denovo1006	69	34	12	23	GGAGGCAGCAGTGGGGAATATTGCACAATGGGCGCAAGCCTGATGCAGCGACGCCGCGTGAGGGATGACGGCCTTCGGGTTGTAAACCTCTTTCAATAGGGACGAAGCGCAAGTGACGGTACCTATAGAAGAAGCACCGGCCAACTACGTGCCAGCAGCCG	Actinobacteria	Actinobacteria	Actinomycetales	Mycobacteriaceae	Mycobacterium
	denovo1008	5	4	1	0	GCGGCTGCTGGCACGTAGTTAGCCGGTGCTTTTTCTGCAGGTACCGTCACTTTCGCTTCTTCCCTACTAAAAGAGGTTTACAACCCTAAGGCCTTCATCACTCACGCGGCATTGCTGGATCAGACTTGCGTCCATTGTCCAATATTCCCCACTGCTGCCTC	Unclassified
	denovo1009	17	3	14	0	GGAGGCAGCAGTGAGGAATCTTCCACAATGGGCGAAAGCCTGATGGAGCAACGCCGCGTGCAGGACGAAGGCCTTCGGGTTGTAAACTGCTTTTATAAGTGAGGAATATGACGGTAACTTATGAATAAGGATCGGCTAACTACGTGCCAGCAGCCG	TM7	TM7-3
	denovo1010	3	0	3	0	GGAGGCAGCAGGCGCGTAAATTACCCAATCCCGGCACCGCACAAACGCAACAGGGGCAAAATACCACCGTGAACCGGGGTCGGAACGAACAGACGGACCCTACACGACCCGACGATGGTAGAGAGCGTAGCCCAGCAGCCG	Unclassified
	denovo1013	56	16	27	13	GCGGCTGCTGGCACAGAGTTAGCCGGTGCTTATTCTGCGAGTAACGTCCACTATCCTAGAGTATTAATCCAAGTAGCCTCCTCCTCGCTTAAAGTGCTTTACAACCAAAAGGCCTTCTTCACACACGCGGCATGGCTGGATCAGGCTTTCGCCCATTGTCCAATATTCCCCACTGCTGCCTC	Proteobacteria	Gammaproteobacteria	Pseudomonadales	Moraxellaceae	Acinetobacter	johnsonii
	denovo1014	21	0	4	17	GGAGGCAGCAGTGGGGAATATTGGACAATGGGCGAAAGCCTGATCCAGCCATGCCGCGTGGGTGAAGAAGGCCTTCGGGTTGTAAAGCCCTTTTGTTGGGAAAGAAATCTTTCCGGTTAATACCCGGAGAGGATGACGGTACCCAAAGAATAAGCACCGGCTAACTTCGTGCCAGCAGCCG	Proteobacteria	Gammaproteobacteria	Xanthomonadales	Xanthomonadaceae	Luteimonas
	denovo1015	2	1	1	0	ACGACGCTCTTCCGATCTTGTAAAACGACGGCCAGTACCTACGGGAGGCAGCAGTAACGGCGGTAACGGCGGCGTCGGCGGTTCCGTCGGCGTCGGAGACTTTACGACGACGGCCAGCAGCCGCGGTAATATGGTCATAGCTGTTTCCTGAGATCGGAAGAGCACAC	Unclassified
	denovo1016	54	47	7	0	ACGGCCAGTGGCCTACGGGAGGCAGCAGCAGCTATGTGTCTTCACGCTCGAGGCATCGCTCGCGCAGTCCACGCCGTTCGTCGCCTCTATCGTCGTCCGCCAGTAAGCGCTACTCCAGCAGCCGCGGTAATTGGTCATAG	Unclassified
	denovo1017	12	4	7	1	GCGGCTGCTGGCACGGAGTTAGCCGGGGCTTATTCTCCCGGTACAGTCATTATCTTCCCGGGTAAAAGAGCTTTACAACCCTAGGGCCTTCATCACTCACGCGGCATTGCTGGATCAGGCTTGCGCCCATTGTCCAATATTCCCCACTGCTGCCTC	Proteobacteria	Alphaproteobacteria	Sphingomonadales	Sphingomonadaceae	Sphingomonas
	denovo1019	3	0	0	3	GGAGGCAGCAGTGGGGGATATTGCACAATGGGCGCAAGCCTGATGCAGCGACGCCGCGTGGGGGATGACGGCTTTCGGGTTGTAAACCTCTTTCGTCGGGGGACAAGGCTCTGCTTGGTGGTGGGGTTGAGGGTACCCGGTGAAGAAGCGCCGGCTAACTACGTGCCAGCAGCCG	Actinobacteria	Actinobacteria	Actinomycetales	Actinomycetaceae
	denovo1020	2	0	2	0	GCGGCTGCTGGCACGTATTTAGCCGTCCCTTTCTGGTATGGTACCGTCAAACTAAAATCATTTCCTATTCTAGCTGTTCTTCCCATACAACAGTGCTTTACGACCCGAAAGCCTTCATCACACACGCGGCGTTGCTCCATCAGGCTTTCGCCCATTGTGGAAGATTCCCTACTGCTGCCTC	Firmicutes	Bacilli	Lactobacillales	Leuconostocaceae	Leuconostoc	mesenteroides
	denovo1022	53	3	13	37	GCGGCTGCTGGCACGTAGTTAGCCGTGGCTTTCTGACGAGGTACCGTCAAGGTACGGGCAGTTACTCCCGTACTTGTTCTTCCCTCGCAACAGAGCTTTACGATCCGAAAACCTTCTTCGCTCACGCGGCGTTGCTCCATCAGACTTTCGTCCATTGTGGAAGATTCCCTACTGCTGCCTC	Firmicutes	Bacilli	Bacillales	Planococcaceae	Sporosarcina
	denovo1023	140	47	76	17	GCGGCTGCTGGCACGTAGTTAGCCGTGGCTTATTCAAGGGGTACCGTCATTTGTTTCGTCCCCCTTAAAAGGAGTTTACAATCCGAAAACCTTCATCCTCCACGCATCGTTGCTGGATCAGGCTTGCGCCCATTGTCCAAAATTCCCCACTGCTGCCTC	Elusimicrobia	Elusimicrobia	Elusimicrobiales	Elusimicrobiaceae
	denovo1024	18	8	0	10	TCTCAGGAAACAGCTATGACCTGTATTACCGCGGCTGCTGGGTGAGACTAGAATCTGAATCACATCGCCAATAGTGCGTGTTTCGTTGATATGCATCGCACGTTTTTCTCAAGCTGCTGCCTCCCGTAGGCTACTGGCCGTCGTTTTACAAG	Unclassified
	denovo1025	44	11	25	8	GGAGGCAGCAGTGGGGAATCTTCCGCAATGGGCGAAAGCCTGACGGAGCAACGCCGCGTGAGTGAAGAAGGGTTTCGGCTCGTAAAGCTCTGTTGTCGGGGACGAACGTGAGACGTGTGAAGAATGCGTTTTAATGACGGTACCTGACGAGGAAGCCACGGCTAACTACGTGCCAGCAGCCG	Firmicutes	Clostridia	Clostridiales	Veillonellaceae
	denovo1027	20	2	17	1	GCGGCTGCTGGCACGTAGTTAGCCGTGGCTTTCTGGTCAGGTACCGTCAAGGTACGGACAGTTACTTCCGTACTTGTTCTTCCCTGACAACAGAGCTTTACGATCCGAAAACCTTCTTCACTCACGCGGCGTTGCTCCGTCAGACTTTCGTCCATTGCGGAAGATTCCCTACTGCTGCCTC	Firmicutes	Bacilli	Bacillales
	denovo1028	3	0	3	0	GCGGCTGCTGGCACGTAGTTAGCCGGTGCTTCTTCTCCATCTACCGTCAGAAACCCTTCGTCGATGGTGAAAGGAGTTTACAACCCGAAGGCCGTCATCCCCCACGCGGCATGGCTGGATCAGGCTTTCGCCCATTGTCCAATATTCCCCACTGCTGCCTC	Unclassified
	denovo1029	4	0	1	3	GCGGCTGCTGGCACGTAGTTAGCCGTGACTTTCTGGTTGATTACCGTCAAATAGGTATCAGTTACTATCCCTATCCTTCTTCACCAACAACAGAGCTTTACGATCCGAAAACCTTCTTCACTCACGCGGCGTTGCTCCATCAGACTTGCGTCCATTGTGGAAGATTCCCTACTGCTGCCTC	Firmicutes	Bacilli	Lactobacillales	Lactobacillaceae	Lactobacillus
	denovo1030	2	0	0	2	GCGGCTGCTGGCACGGAGTTAGCCGATCCTTATTCTTACGGTACATTCAACACCCTACACGTAGAGTGGGTTATTCCCGTATAAAAGCAGTTTACAACCCATAGGGCAGTCGTCCTGCACGCGGCATGGCTGGTTCAGAGTTCCCTCCATTGACCAATATTCCTTACTGCTGCCTC	Bacteroidetes	Sphingobacteriia	Sphingobacteriales	Sphingobacteriaceae
	denovo1031	19	0	15	4	GCGGCTGCTGGCACGAAGTTAGCCGGGGCTTATTCTGCGAGTAACGTCCACTCATCTTGGGTATTAACCAAAAGAGCCTCCTCCTCGCTTAAAGTGCTTTACAACCATAAGGCCTTCTTCACACACGCGGCATGGCTGGATCAGGCTTTCGCCCATTGTCCAATATTCCCCACTGCTGCCTC	Proteobacteria	Gammaproteobacteria	Pseudomonadales	Moraxellaceae	Acinetobacter
	denovo1032	16	13	0	3	TACACGACGCTCTTCCGATCTCAGGAAACAGCTATGACCGGATTACCGCGGCTGCTGGTGCGGATGCTGCTCCAGCTGCTGCTGTTGCCCGTCCGGTGGATGTTCCTGCTGCTGCTGCTGCCTCCCGTAGGCAACTGGCCGTCGTTTTACAGATCGGAAGAGCACACGTC	Unclassified
	denovo1034	6	1	2	3	GCTATGACCCCGATTACCGCGGCTGCTGGCAGTGGCACATTGTTTGGCAGCTCCTTCTCTAGTGCATCTATGGAAAGTTAAACCTTACGTGGGGGCACATATTTGGTACTGCTGCTGCCTCCCGTAGGCTTGACTGGCCG	Unclassified
	denovo1036	2	0	0	2	GCGGCTGCTGGCACGGAGTTAGCCGGTGCTTGCTAAAGGGGTACCGTCAATTCTCGTGGATATTAGCCACAAGAGGTTTCTTCCCCCTCCACAGAGCTTTACGACCCGAAGGCCTTCATCACTCACGCGGCATGGCTGGGTCAGGCTTGCGCCCATTGCCCAATATTCCCCACTGCTGCCTC	Proteobacteria	Deltaproteobacteria	Myxococcales
	denovo1037	4455	4227	139	89	GCGGCTGCTGGCACGGAGTTAGCCGGTGCTTCTTCTGCGAGTAACGTCACAGTCAGCAGATATTAGCTACTGACCTTTCCTCCTCGCTGAAAGTGCTTTACAACCCGAAGGCCTTCTTCACACACGCGGCATGGCTGCATCAGGGTTTCCCCCATTGTGCAATATTCCCCACTGCTGCCTC	Proteobacteria	Gammaproteobacteria	Aeromonadales	Aeromonadaceae
	denovo1038	2	0	2	0	GCGGCTGCTGCTACCACAGGATGAGACGGCAGTGTTGCTGTTGCTACCAGTTGTACCGCCCGACAGTGATGCTAGCGAGGTTGAAAACAGCGACGAAAATCCTGTGGACGTAATTGATTGTGACGAACTACTGCTGCTGCTGCTGCTGCCTC	Unclassified
	denovo1039	9	0	9	0	GGAGGCAGCAGTGGGGAATATTGCACAATGGGGGGAACCCTGATGCAGCGACGCCGCGTGCGGGATGACGGACTTCGGGTTGTAAACCGCTTTCAGTAGGGAAGAAGCGAAAGTGACGGTACCTGCAGAAGAAGTACCGGCTAACTACGTGCCAGCAGCCG	Actinobacteria	Actinobacteria	Actinomycetales	Brevibacteriaceae	Brevibacterium
	denovo1040	9	9	0	0	GCGGCTGCTGGCACGTAGTTAGCCGTGGCTTCCTCCTCGGGTACCGTCTCGTTTCGTCCCCGAAGACAGAGGTTTACAATCCAGAGGACCGTCTTCCCTCACGCGGCGTCGCTGCATCAGGGTTTCCCCCATTGTGCAATATCCCCCACTGCTGCCTC	Firmicutes	Clostridia	Clostridiales	Ruminococcaceae
	denovo1041	7	7	0	0	GGAGGCAGCAGTAGGGAATATTGGACAATGGGCGCAAGCCTGATCCAGCCATGCCGCGTGGGTGAAGAAGGCCTTCGGGTTGTAAAGCCCTTTTGTCCGGAAAGAAGAGTTCCCGGTTAATACCCGGGGATTGTGACGGTACCGGAAGAATAAGCACCGGCTAACTTCGTGCCAGCAGCCG	Proteobacteria	Gammaproteobacteria	Xanthomonadales	Xanthomonadaceae
	denovo1042	2	2	0	0	TACGGGAGGCAGCAGTGGGGAATCTTCCGCAATGGACGAAAGTCTGACGGAGCAACGCCGCGTGAGTGATGAAGGTCTTCGGATTGTAAAACTCTGTTGTCAGGGACGAATGCACCGATCTATAATACACTTTGGTGTTGACGGTACCTGACGAGGAAGCCACGGCTAACTACGTGCCAGCAGCCG	Firmicutes	Clostridia	Clostridiales	Veillonellaceae	Acidaminococcus
	denovo1043	7	0	5	2	GCGGCTGCTGGCGAAACTCTTCAAGCGTAACTTCCTTCTTCTGGTATGCGCTTCCAAGCAGAGTTTCGCATCTTTGTTGCCGTCGGCACCGGGCAGCTTCTCTCATTTCGATAGGGCTTTCCTTGTCCGCTGCTGCTGCTGCCTC	Unclassified
	denovo1044	455	161	178	116	GGAGGCAGCAGTAGGGAATCTTCCGCAATGGACGAAAGTCTGACGGAGCAACGCCGCGTGAGTGATGAAGGCTTTCGGGTCGTAAAACTCTGTTGTTAGGGAAGAACAAGTGCTAGTTGAATAAGCTGGCACCTTGACGGTACCTAACCAGAAAGCCACGGCTAACTACGTGCCAGCAGCCG	Firmicutes	Bacilli	Bacillales	Bacillaceae	Bacillus	cereus
	denovo1045	9	0	9	0	GGAGGCAGCAGTGGGGAATTTTGGACAATGGGGGCAACCCTGATCCAGCAATGCCGCGTGTGCGAAGAAGGCCTTCGGGTTGTAAAGCACTTTTGTCAGGGAAGAAATCCTTTGGGCTAATACCCTAGGGGGATGACGGTACCTGAAGAATAAGCACCGGCTAACTACGTGCCAGCAGCCG	Proteobacteria	Betaproteobacteria	Burkholderiales	Comamonadaceae
	denovo1046	108	0	24	84	GGAGGCAGCAGTGGGGAATATTGGACAATGGGGGGAACCCTGATCCAGCCATGCCGCGTGTGTGAAGAAGGCCTTATGGTTGTAAAGCACTTTAAGCGAGGAGGAGAGGTTGATGCCTAATACGTATCAACTGTGACGTTACTCGCAGAAGAAGCACCGGCTAACTCCGTGCCAGCAGCCG	Proteobacteria	Gammaproteobacteria
	denovo1047	8	7	0	1	GCGGCTGCTGGCACGTAGTTAGCCGTCCCTTTCTGGTTAGATACCGTCACTTGCATAATTTTCCACTCTATGCAACGTTCTTCTCTAACAACAGAGTTTTACGATCCGAAAACCTTCTTCACTCACGCGGCGTTGCTCGGTCAGACTTTCGTCCATTGCCGAAGATTCCCTACTGCTGCCTC	Firmicutes	Bacilli	Lactobacillales	Streptococcaceae	Lactococcus
	denovo1049	2	0	1	1	GGAGGCAGCAGTGGGGAATATTGGACAATGGACGCAAGTCTGATCCAGCAATGCCGCGTGAGTGATGAAGGCCTTAGGGTTGTAAAGCACTTTAAGTTGGGAGGAAGGGCAGTAAGCTAATACCTTGCTGTTTTGACGTTACCGACAGAATAAGCACCGGCTAACTCTGTGCCAGCAGCCG	Proteobacteria	Gammaproteobacteria
	denovo1051	31	8	13	10	GCGGCTGCTGGCACGTAGTTAGCCGGTGCTTATTCTTCCGGTACCGTCATCTACCCCAGGTATTAGCCAGAGCAATTTCTTTCCGGACAAAAGTGCTTTACAACCCGAAGGCCTTCTTCACACACGCGGCATTGCTGGATCAGGGTTGCCCCCATTGTCCAAAATTCCCCACTGCTGCCTC	Proteobacteria	Betaproteobacteria	Burkholderiales	Oxalobacteraceae	Cupriavidus
	denovo1053	14	0	3	11	GGAGGCAGCAGTGAGGAATATTGGTCAATGGACGGAAGTCTGAACCAGCCAAGTAGCGTGCAGGATGACGGCCCTATGGGTTGTAAACTGCTTTTGTATGGGGATAAAGTTAGGGACGTGTCCCTATTTGCAGGTACCATACGAATAAGGACCGGCTAATTCCGTGCCAGCAGCCG	Bacteroidetes	Bacteroidia	Bacteroidales	Prevotellaceae	Prevotella	melaninogenica
	denovo1054	23	23	0	0	GGAGGCAGCAGTGGGGAATCTTGCACAATGGGCGAAAGCCTGATGCAGCAACGCCGCGTGCGGGAAGAAGGCCTTAGGGTTGTAAACCGCTTTCAGCAGGGACGATGATGACGGTACCTGCAGAAGAAGCCCCGGCCAACTACGTGCCAGCAGCCG	Actinobacteria
	denovo1055	5	5	0	0	GCGGCTGCTGGCACAGAGTTAGCCGGGGCTTCCTCTGCAGGTACAATCAACTCACCGGCATGTTAGGCCGGCTCGCTTTTTCCCTGCTGACAGGAGTTTACAATCCAAAGACCTTCATCCTCCACGCGGCGTTGCTGCGTCAGGCGTGAGCCCATTGCGCAAAATTCCCCACTGCTGCCTC	Acidobacteria	iii1-8	DS-18
	denovo1056	154	59	82	13	GGAGGCAGCAGTGGGGAATTTTGGACAATGGGCGCAAGCCTGATCCAGCAACGATGCGTGGAGGATGAAGGTTTTCGGATTGTAAACTCCTTTTAAGGGGGACGAAACAAATGACGGTACCCCTTGAATAAGCCACGGCTAACTACGTGCCAGCAGCCG	Elusimicrobia	Elusimicrobia	Elusimicrobiales	Elusimicrobiaceae
	denovo1058	2	1	0	1	TGTAAAACGACGGCCAGTGATCCTACGGGAGGCAGCAGCTTGAGAAAAACGTGCGATGCATATCAACGAAACACGCACTATTGGCGCTGTGATTCAGATTCTAGTCTCACCCAGCAGCCGCGGTAATAAAGTGGTCATAGCTGTTTCCT	Unclassified
	denovo1059	2	1	1	0	GGAGGCAGCAGTGGGGAATATTGCACAATGGGCGCAAGCCTGATGCAGCGACGCCGCGTGGGGGATGAAGGCCTTCGGGTTGTAAACCTCTTTCGCCAGGGACGAAGAGCAATTGACGGTACCTGGAGAAGAAGCACCGGCCAACTACGTGCCAGCAGCCG	Actinobacteria	Actinobacteria	Actinomycetales
	denovo1060	435	64	239	132	GCGGCTGCTGGCACGTAGTTAGCCGTGGCTTTCTCGTCAGGTACCGTCAAGGTACCGCCCTGTTCGAACGGTACGTGTTCGTCCCTGACAACAGAACTTTACAATCCGAAGACCTTCATCGTTCACGCGGCGTTGCTCCATCAGACTTTCGTCCATTGTGGAAAATTCCCTACTGCTGCCTC	Firmicutes	Bacilli	Bacillales	Paenibacillaceae	Brevibacillus
	denovo1061	2	0	2	0	GGAGGCAGCAGTGGGGGATATTGCGCAATGGGGGAAACCCTGACGCAGCAACGCCGCGTGAAGGATGAAGGTCTTCGGATTGTAAAGCACTTTAAGTTGGGAGGAAGGGCAGTAAGTTAATACCTTGCTGTTTTGACGTTACCGACAGAATAAGCACCGGCTAACTCTGTGCCAGCAGCCG	Proteobacteria	Gammaproteobacteria	Pseudomonadales	Pseudomonadaceae	Pseudomonas
	denovo1062	14	6	0	8	TCTTGTAAAACGACGGCCAGTCTTCCTACGGGAGGCAGCAGCTTGAGAAAAACGTGCGATGCATATCAACGAAACACGCACTATTGGCGCTGTGATTCAGATTCTAGTCTCACCCAGCAGCCGCGGTAATGTGGTCATAGCTGTTTCCTGAG	Unclassified
	denovo1064	2	0	0	2	GCGGCTGCTGGCACGAAATTAGCCGGTGCTTCTTCTGCAGGTAACGTCAAGTACTCACCCGTATTAGGGGTAAGCCTTCCTCCCTGCTGAAAGTGCTTTACAACCCGAAGGCCTTCTTCACACACGCGGCATGGCTGGATCAGGGTTCCCCCCATTGTCCAATATTCCCCACTGCTGCCTC	Proteobacteria	Gammaproteobacteria	Oceanospirillales	Alcanivoracaceae	Alcanivorax
	denovo1065	4	0	0	4	GCGGCTGCTGGCACGGAATTAGCCGGTCCTTATTCACGGGATACCTGCAGGGCGCCACGCGTGGCGCCGGTTATTCTCCCGCAAAAGCAGTTTACAACCCGTAGGGCCGTCATCCTGCACGCTACTTGGCTGGTTCAGGCTCTCGCCCATTGACCAATATTCCTCACTGCTGCCTC	Bacteroidetes	Bacteroidia	Bacteroidales	[Paraprevotellaceae]	YRC22
	denovo1067	2	0	2	0	GCGGCTGCTGGCACGGAGTTAGCCGGTGCTTATTCTTCTGGTACCTTCAGCTACTCAGCTCGTGAGTAGGTTTATCCCCAGAGAAAAGTAGTTTACAACCCATAAGGCAGTCGTCCTACACGCGGGATGGCTGGATCAGGGTTCCCCCCATTGTCCAATATTCCCCACTGCTGCCTC	Bacteroidetes	Flavobacteriia	Flavobacteriales	[Weeksellaceae]
	denovo1068	74	4	59	11	GCGGCTGCTGGCACGTAGTTGGCCGGTCCTTCTTCTGCACATACCGTCACTTGCGCTTCGTCTGTGCTGAAAGAGGTTTACAACCCGAAGGCCGTCATCCCTCACGCGGCGTTGCTGGATCAGGCTTCCGCCCATTGTCCAATATTCCCCACTGCTGCCTC	Actinobacteria	Actinobacteria	Actinomycetales	Nocardioidaceae
	denovo1070	7	3	4	0	GCGGCTGCTGGCACGTAATTAGCCGGGGCTTATTCCTTACCTAACGTCATCTCACTGCCATTCCCTGCAGTAATTATTCTTCAGTAAGAAAAGAACTTTACAACCTCACGGCCTTCTTCATTCACGCGGCGTCGCTCCGTCAGGCTTGCGCCCATTGCGGAAGATTCTTAGCTGCTGCCTC	Spirochaetes	Spirochaetes	Spirochaetales	Spirochaetaceae
	denovo1071	2	0	2	0	GGAGGCAGCAGTGGGGAATATTGCACAATGGGCGCAAGCCTGATGCAGCCATGCCGCGTGTGTGAAGAAGGCCTTCGGGTTGTAAAGCACTTTCAGCGAGGAGGAAGCGTGAGTGACGGTAATGGGTAAAGAAGCACCGGCTAACTACGTGCCAGCAGCCG	Proteobacteria	Gammaproteobacteria
	denovo1072	53	0	32	21	GCGGCTGCTGGCACGTAGTTGGCCGGTGCTTCTTCTACAGGTACCGTCACTCACGCTTCGTCCCTGTCGAAAGAGGTTTACAACCCGAAGGCCGTCATCCCTCACGCGGCGTCGCTGCATCAGGCTTCCGCCCATTGTGCAATATTCCCCACTGCTGCCTC	Actinobacteria	Actinobacteria	Actinomycetales
	denovo1074	7	1	2	4	GGAGGCAGCAGTGAGGAATATTGGTCAATGGGCGAGAGCCTGAACCAGCCAAGTAGCGTGCAGGACGACGGCCCTATGGGTTGTAAACTGCTTTTATAAGGGAATAAAGTGAGTCTCGTGAGACTTTTTGCATGTACCTTATGAATAAGCACCGGCTAACTCTGTGCCAGCAGCCG	Bacteroidetes	Bacteroidia	Bacteroidales	Prevotellaceae	Prevotella	copri
	denovo1077	5	0	3	2	GCGGCTGCTGGCACGGAGTTAGCCGGTGCTTCTTCTGCGAGTAACGTCACAGTCAGCAGGTATTAGCTACTGACCTTTCCTCCTCGCTGAAAGTGCTTTACAACCATAAGGCCTTCTTCACACACGCGGCATGGCTGGATCAGGGTTCCCCCCATTGTCCAATATTCCCCACTGCTGCCTC	Proteobacteria	Gammaproteobacteria
	denovo1078	230	72	40	118	GCGGCTGCTGGCGGTACCACTTCCACCATTACCGCCGCCATTGCCGCTGGCGGTGTTTGGGCCGGATGAGCTGTTGCCACCGGTGCCTCCACCGCTGCCACCACTTCCCGCACCGGATCCTGTTCCTGCACTTCCACCTCCACCACTACCACCACTGCCACCACCACCACTGCTGCCTC	Unclassified
	denovo1079	4	0	4	0	GGAGGCAGCAGTGAGGAATATTGGTCAATGGGCGCGAGCCTGAACCAGCCAAGTCGCGTGAGGGATGACGGCCCTACGGGTTGTAAACCTCTTTTGTCGGGGAGCAAATTCCGCCACGTGTGGCGGAGTCGAGAGTACCCGAAGAAAAAGCATCGGCTAACTCCGTGCCAGCAGCCG	Bacteroidetes	Bacteroidia	Bacteroidales	S24-7
	denovo1080	70	2	63	5	GGAGGCAGCAGTGGGGAATATTGGACAATGGGCGGAAGCCTGATCCAGCAACGCCGCGTGAGGGATGACGGCCTTCGGGTTGTAAACCTCTTTCAGCACAGACGAAGCGCAAGTGACGGTATGTGCAGAAGAAGGACCGGCCAACTACGTGCCAGCAGCCG	Actinobacteria	Actinobacteria	Actinomycetales	Nocardioidaceae
	denovo1082	13	0	13	0	GCGGCTGCTGGCACGTAGTTGGCCGGTGCTTCTTATACTCCTACCGTCACTTTCGCTTCGTCGGAGTCGAAAGAGGTTTACAACCCGAAGGCCGTCATCCCTCACGCGGCGTCGCTGCATCAGGCTTCCGCCCATTGTGCAATATTCCCCACTGCTGCCTC	Actinobacteria	Actinobacteria	Actinomycetales	Nocardiaceae	Nocardia
	denovo1083	7	3	1	3	TCTTCCGATCTGTAAAACGACGGCCAGTGCGGCCTACGGGAGGCAGCAGGCGCGTAAATTACCCAATCCCGGCACGGGGAGGTAGTGACGAGAAATAGGGGGGCAAGTCTGGTGCCAGCAGCCGCGGTAATCGGTCATAGCTGTTTCCTGAGATCGGAAG	Unclassified
	denovo1084	2	0	1	1	GGAGGCAGCAGTGGGGAATATTGGACAATGGGCGCAAGCCTGATCCAGCCATGCCGCGTGAGTGATGAAGGCCTTAGGGTTGTAAAGCTCTTTTATCCGGGACGATAATGACAGTACCTGGAGAATAAGCTCCTGCTAACTCCGTGCCAGCAGCCG	Proteobacteria	Alphaproteobacteria
	denovo1085	25	7	16	2	GCGGCTGCTGGCACGTAGTTAGCCGTCCCTTTCTGGTAGGGTACCGTCACTGTGTAAGCTTTCCACTCTTACACACGTTCTTCCCCTACAACAGAGCTTTACGATCCGAAAACCGTCTTCACTCACGCGGCGTTGCTCGGTCAGACTTGCGTCCATTGCCGAAGATTCCCTACTGCTGCCTC	Firmicutes	Bacilli	Lactobacillales	Streptococcaceae	Streptococcus	sobrinus
	denovo1086	8	8	0	0	GCGGCTGCTGGCACGAAGTTAGCCGGGGCTTCTTCTCCCGTTACCGTCATCATCGTCACGGGCGAAAGAACTTTACAATCCTAAGACCTTCATCATTCACGCGGCATGGCTGCGTCAGGCTTTCGCCCATTGCGCAAGATTCCCCACTGCTGCCTC	Proteobacteria	Alphaproteobacteria
	denovo1087	5	0	4	1	GCGGCTGCTGGCACGTAGTTAGCCGGTGCTTCTTTACCCATTACCGTCACTCACGCTTCGTCACAGGCGAAAGCGGTTTACAACCATAAGGCCTTCTTCACACACGCGGCATGGCTGGATCAGGGTTCCCCCCATTGTCCAATATTCCCCACTGCTGCCTC	Unclassified
	denovo1088	31	0	18	13	GCGGCTGCTGGCACGTAGTTAGCCGTGGCTTTCTGGTTGGGTACCGTCAAGGTAAGAGCAGTTACTCTCCTACTTGTTCTTCTCCAACAACAGAGTTTTACGATCCGAAAACCTTCTTCACTCACGCGGCGTTGCTCCGTCAGACTTTCGTCCATTGCGGAAGATTCCCTACTGCTGCCTC	Firmicutes	Bacilli	Lactobacillales	Carnobacteriaceae	Trichococcus
	denovo1089	73	14	32	27	GGAGGCAGCAGTAGGGAATCTTCCGCAATGGGCGAAAGCCTGACGGAGCAGCGCCGCGTGAGTGATGAAGGTTTTCGGATCGTAAAACTCTGTTATTAGGGAAGAACAAATGCGTAAGTAACTGTGCGCATCTTGACGGTACCTAATCAGAAAGCCACGGCTAACTACGTGCCAGCAGCCG	Firmicutes	Bacilli	Bacillales	Staphylococcaceae	Staphylococcus	succinus
	denovo1090	20	0	16	4	GCGGCTGCTGGCACAGAGTTAGCCGGTGCTTATTCTGCGAGTAACGTCAAAACAGCAAGGTATTAGCTTACTGCCCTTCCTCCCAACTTAAAGTGCTTTACAATCCGAAGACCTTCTTCACACACGCGGCATGGCTGGATCAGGGTTCCCCCCATTGTCCAATATTCCCCACTGCTGCCTC	Proteobacteria	Gammaproteobacteria	Pseudomonadales	Pseudomonadaceae
	denovo1091	43	0	16	27	GGAGGCAGCAGTAGGGAATCTTCCGCAATGGACGAAAGTCTGACGGAGCAACGCCGCGTGAACGATGAAGGTTTTCGGATCGTAAAGTTCTGTTATCAGGGAAGAACAAGTATTGGAGTAACTGCCAGTACCTTGACGGTACCTGACCAGAAAGCCACGGCTAACTACGTGCCAGCAGCCG	Firmicutes	Bacilli	Bacillales	Bacillaceae
	denovo1093	72	24	0	48	GGAGGCAGCAGTGGGGAATATTGCACAATGGGCGAAAGCCTGATGCAGCGACGCCGCGTGAGGGATGACGGCCTTCGGGTTGTAAACCTCTTTCGACAGGGACGAAGCGCAAGTGACGGTACCTGGAGAAGAAGCGCCGGCCAACTACGTGCCAGCAGCCG	Actinobacteria	Actinobacteria	Actinomycetales
	denovo1096	13	1	9	3	GGAGGCAGCAGTGGGGGATATTGGACAATGGGCGAAAGCCTGATCCAGCCATGCCGCGTGTGTGAAGAAGGTCTTCGGATTGTAAAGCACTTTCAGCGAGGAGGAAGGTGGTGAACTTAATACGTTCATCAATTGACGTTACTCGCAGAAGAAGCACCGGCTAACTCCGTGCCAGCAGCCG	Proteobacteria	Gammaproteobacteria
	denovo1098	2	2	0	0	GGAGGCAGCAGTGGGGAATATTGCGCAATGGGGGCAACCCTGACGCAGCCATGCCGCGTGAATGAAGAAGGCCTTCGGGTTGTAAAGTTCTTTCGGTAGCGAGGAAGGTGGTTAGTTTAATAGGCTAGCCAATTGACGTTAACTACAGAAGAAGCACCGGCTAACTCCGTGCCAGCAGCCG	Proteobacteria	Gammaproteobacteria	Pasteurellales	Pasteurellaceae
	denovo1100	10	0	10	0	GGAGGCAGCAGTGGGGAATATTGCACAATGGGCGCAAGCCTGATGCAGCCATGCCGCGTGTGTGAAGAAGGCCTTCGGGTTGTAAAGCACTTTCAGCGAGGAGGAAGGTGGTGAGCTTAATACCCAAGATGAGTGGACGTTACTCGCAGAATAAGCACCGGCTAACTCTGTGCCAGCAGCCG	Proteobacteria	Gammaproteobacteria
	denovo1101	178	35	67	76	GGAGGCAGCAGCAAGGAATTTTCCGCAATGGGCGCAAGCCTGACGGAGCAACGCCGCGTGCGGGATGACGCTTTTCGGAGTGTAAACCGCTGTTCGTGGGGACGAAGCACTGACGGTACCCACGGAGGAAGGCCCGGCTAACTACGTGCCAGCAGCCG	Chloroflexi	Thermomicrobia	JG30-KF-CM45
	denovo1103	2	0	0	2	GGAGGCAGCAGTGAGGAATATTGGTCAATGGGAGCAATCCTGAACCAGCAATGCCGCGTGTGGGATGAAGGCGCTTCGCGTCGTAAACCACTGTCGGACGGGACGAAAAGAGCTATAAAGCTCCGAGACGGTACCGTCAAAGGAAGGATCGGCTAACTACGTGCCAGCAGCCG	Unclassified
	denovo1106	14	0	14	0	GGAGGCAGCAGCAGCAGCAGCAGTAGTTCGTCACAATCAATTACGTCCACAGGATTTTCGTCGCTGTTTTCAACCTCGCTAGCATCACTGTCGGGCGGTACAACTGGTAGCAACAGCAACACTGCCGTCTCATCCTGTGGTAGCAGCAGCCG	Unclassified
	denovo1107	3	0	0	3	GGAGGCAGCAGTGGGGAATCTTGCACAATGGGCGAAAGCCTGATGCAGCGACGCCGCGTGCGGGATGAAGGCCTTCGGGTTGTAAACCGCTTTCAGCGAGGAGGAAAGGTTGATGCCTAATACGTATCAACTGTGACGTTACTCGCAGAAGAAGCACCGGCTAACTCCGTGCCAGCAGCCG	Unclassified
	denovo1108	2	0	0	2	GGAGGCAGCAGTGGGGAATATTGGACAATGGGGGGAACCCTGATCCAGCCATGCCGCGTGTGTGAAGAAGGCCTTCGGGTTGTAAAGCTCTTTTGTCAGGGAAGAAACGGTAGAGGCTAATATCCTTTGCTAATGACGGTACCTGAAGAATAAGCACCGGCTAACTACGTGCCAGCAGCCG	Proteobacteria	Betaproteobacteria	Burkholderiales	Oxalobacteraceae
	denovo1109	90	22	40	28	GGAGGCAGCAGTAGGGAATTTTGCGCAATGGGGGAAACCCTGACGCAGCAACGCCGCGTGAACGAGACGCCCTTCGGGGTGTAAAGTTTTGTCAGTGGGGACGAACAAATGACGGTACCCACAGAGGAAGCACCGGCTAACTCCGTGCCAGCAGCCG	Cyanobacteria	4C0d-2	YS2
	denovo1111	26	0	0	26	GCGGCTGCTGGCACGTAGTTAGCCGGGGCTTTCTGTCGAGGTACCGTCATTATCTTCCCTCGAAACAGAGCTTTACGACCCGAAGGCCTTCTTCGCTCACGCGGCGTCGCTGCATCAGGGTTTCCCCCATTGTGCAATATCCCCCACTGCTGCCTC	Firmicutes	Clostridia	Clostridiales	Clostridiaceae	Natronincola_Anaerovirgula
	denovo1112	11	0	11	0	GCGGCTGCTGGCACGTAGTTAGCCGGTGCTTATTCTTCCGGTACCGTCAGTAGTCAGCGATATTCACGCTAACCGTTTCGTTCCGGACAAAAGAGCTTTACAACCCGAAGGCCTTCTTCACTCACGCGGAATGGCTGGATCAGGGTTGCCCCCATTGTCCAAAATTCCCCACTGCTGCCTC	Proteobacteria	Betaproteobacteria	Ellin6067
	denovo1114	3	0	2	1	GGAGGCAGCAGTGGGGAATATTGGACAATGGGGGGAACCCTGATCCAGCCATGCCGCGTGTGTGAAGAAGGCCTTATGGTTGTAAAGCCCTTTCGGCGGGGAAGATAATGACGGTACCCGCAGAAGAAGCCCCGGCTAACTTCGTGCCAGCAGCCG	Proteobacteria	Alphaproteobacteria
	denovo1116	4	4	0	0	GGCCAGTCCCCTACGGGAGGCAGCAGCAGCTATGTGTCTTCACGCTCGAGGCATCGCTCGCGCAGTCCACGCCGTTCGTCGCCTCTATCGTCGTCCGCCAGTAAGCGCTACTCCAGCAGCCGCGGTAATCCGTGGTCA	Unclassified
	denovo1117	2	0	2	0	GCGGCTGCTGGCACGGAGTTAGCCGGTGCTTCTTCTGCGGGTAACGTCAATGAGCAAAGGTATTAGCTTACTGCCCTTCCTCCCAACTTAAAGTGCTTTACAATCCGAAGACCTTCTTCACACACGCGGCATGGCTGGATCAGGCTTTCGCCCATTGTCCAATATTCCCCACTGCTGCCTC	Proteobacteria	Gammaproteobacteria
	denovo1118	3	0	0	3	GGAGGCAGCAGTGGGGAATCTTGGACAATGGGGGAAACCCTGATCCAGCCATGCCGCGTGAACGATGAAGGCCTTAGGGTTGTAAAGTTCTTTCAGCGAGGAAGATAATGACGGTACTCGCAGAAGAAGCCCCGGCTAACTCCGTGCCAGCAGCCG	Proteobacteria	Alphaproteobacteria	Rhodobacterales	Rhodobacteraceae	Amaricoccus
	denovo1120	4	2	0	2	TGTAAAACGACGGCCAGTGTGACCTACGGGAGGCAGCAGCTTGAGAAAAACGTGCGATGCATATCAACGAAACACGCACTATTGGCGCTGTGATTCAGATTCTAGTCTCACCCAGCAGCCGCGGTAATCACGGTCATAGCTGTTTCCCT	Unclassified
	denovo1122	21	16	4	1	GCGGCTGCTGGCACATAGTTAGCCATCGCTTTCTGACAAGGTACCGTCAGTCTGCAATCATTTCCTATTGCAAATGTTCTTCCCTTATAACAGCACTTTACAATCCGAAGACCTTCATCGTGCACGCTGTGTCGCTCCATCAAGCTTTCGCTCATTGTGGAATATTCCCTACTGCTGCCTC	Tenericutes	Mollicutes	Mycoplasmatales	Mycoplasmataceae	Mycoplasma
	denovo1123	3	0	0	3	GGAGGCAGCAGTGGGGAATTTTGGACAATGGGCGCAAGCCTGATCCAGCCATGCCGCGTGTCTGAAGAAGGCCTTCGGGTTGTAAAGGACTTTTGTCAGGGAAGAAAAGGGGCATGTTAATACCGTGCTCTGATGACGGTACCTGAAGAATAAGCACCGGCTAACTACGTGCCAGCAGCCG	Proteobacteria	Betaproteobacteria	Neisseriales	Neisseriaceae	Neisseria	bacilliformis
	denovo1124	26	5	15	6	GCGGCTGCTGGCACGGAATTAGCCGGTCCTTATTCATACGGTACCTGCAATAAGCCACACGTGGCTCACTTTATCCCCGTATAAAAGCAGTTTACAACCCATAGGGCCGTCTTCCTGCACGCTACTTGGCTGGTTCAGACTTCCGTCCATTGACCAATATTCCTCACTGCTGCCTC	Bacteroidetes	Bacteroidia	Bacteroidales	Prevotellaceae	Prevotella
	denovo1125	44	0	6	38	GCGGCTGCTGGCACGTAGTTGGCCGGTGCTTCTTCTGCAGGTACCGTCAGTCACCCTTCGTCCCTGGCGAAAGAGGTTTACAACCCGAAGGCCGTCATCCCTCACGCGGCGTCGCTGCATCAGGCTTGCGCCCATTGTGCAATATTCCCCACTGCTGCCTC	Actinobacteria	Actinobacteria	Actinomycetales
	denovo1126	3	0	3	0	GCGGCTGCTGGCACGAAGTTAGCCGGGGCTTCCTCCAGGGGTACCGTCATAATCGTCCCCCTCGACAGCACTTTACGATCCGAAGACCTTCCTCGTGCACGCGGCGTCGCTCCGTCACGCTTTCGCCCATTGCGGAAAATTCCTCACTGCTGCCTC	WPS-2
	denovo1127	8	0	8	0	GCGGCTGCTGGCACGTAGTTAGCCGGTGCTTCTTCTGCGCCTACCGTCACTTTCGCTTCTTCGGCGCTGAAAGAGGTTTACAACCCGAAGGCCGTCATCCCTCACGCGGCGTCGCTGCGTCAGGCTTTCGCCCATTGCGCAATATTCCCCACTGCTGCCTC	Actinobacteria	Actinobacteria	Actinomycetales	Actinosynnemataceae	Actinoalloteichus
	denovo1129	2	0	0	2	GGAGGCAGCAGTGAGGAATATTGGTCAATGGGCGGGAGCCTGAACCAGCCAAGTAGCGTGAAGGACGACGGCCCTACGGGTTGTAAACTTCTTTTGTTTGGGAATAAAAGGGGTCACGTGTGGCCTTTTGCATGTACCATTCGAATAAGCATCGGCTAATTCCGTGCCAGCAGCCG	Bacteroidetes	Bacteroidia	Bacteroidales	[Paraprevotellaceae]	CF231
	denovo1130	27	0	0	27	GGAGGCAGCAGTGAGGAATCTTCCGCAATGGGCGAAAGCCTGACGGAGCGACGCCGCGTGTGGGATGAAGTCCTTCGGGATGTAAACCACTGTTGGTGGGGAAGACAAATGACGGTACCCACCGAGAAAGCCCCGGCTAACTACGTGCCAGCAGCCG	AD3	ABS-6
	denovo1131	6	3	3	0	GCGGCTGCTGGCACGGAGTTAGCCGGGGTTTCTTTACCGGGTACCGTCATTATCTTCCCCGGCGAAAGGGCTTTACGACCCTAAGGCCTTCATCACCCACGCGGCATGGCTAGATCAGGCTTGCGCCCATTGTCTAAGATTCCCCACTGCTGCCTC	Proteobacteria	Alphaproteobacteria	Rhodobacterales	Rhodobacteraceae	Rubellimicrobium
	denovo1133	2	0	0	2	GGAGGCAGCAGTGGGGAATCTTGCGCAATGGGCGAAAGCCTGACGCAGCGACGCCGCGTGAGGGATGAAGCATTTCGGTGTGTAAACCCCTTTCGACTGGGACGAATGCCTCGCAAGAGGAGTGACGGTACCAGTAGAAGAAGCCCCGGCTAACTACGTGCCAGCAGCCG	Acidobacteria	DA052	Ellin6513
	denovo1135	8	0	5	3	GGAGGCAGCAGTGGGGAATATTGGACAATGGGGGGAACCCTGATCCAGCCATGCCGCGTGTGTGAAGAAGGCCTTTTGGTTGTAAAGCACTTTAAGCGAGGAGGAGGCTACCTAGATTAATACTTTAGGATAGTGGACGTTACTCGCAGAATAAGCACCGGCTAACTCTGTGCCAGCAGCCG	Proteobacteria	Gammaproteobacteria	Pseudomonadales	Moraxellaceae	Acinetobacter
	denovo1136	2	0	1	1	GGAGGCAGCAGTGGGGAATATTGCACAATGGGGGAAACCCTGATGCAGCCATGCCGCGTGTGTGAAGAAGGCCTTCGGGTTGTAAAGCACTTTCAGCGAGGAGGAAAGGTTGATGCTTAATACCTTGCTGTTTTGACGTTACCGACAGAATAAGCACCGGCTAACTCTGTGCCAGCAGCCG	Proteobacteria	Gammaproteobacteria
	denovo1137	195	120	41	34	GCGGCTGCTGGCACGTAGTTAGCCGCAGCTGCTTCTGCAGGTACCGTCATCATCTTCCCTGCCGAAAGAGCTTTACACCCCGAAGGGCTTCATCGCTCACGCGGCGTCGCTGCATCAGGGTTGCCCCCATTGTGCAAGATTCCCCACTGCTGCCTC	Acidobacteria	Solibacteres	Solibacterales	Solibacteraceae	Candidatus
	denovo1138	3	0	1	2	GGAGGCAGCAGTAAGGAATATTGGTCAATGGACGGAAGTCTGAACCAGCCATGCCGCGTGCAGGATGACTGCCCTATGGGTTGTAAACTGCTTTTGTCGAGGAATAAACCTATCTACGTGTAGATAGCTGAATGTACTCGAAGAATAAGGATCGGCTAACTCCGTGCCAGCAGCCG	Bacteroidetes	Sphingobacteriia	Sphingobacteriales	Sphingobacteriaceae	Sphingobacterium
	denovo1139	4	0	0	4	GGAGGCAGCAGTGAGGAATATTGGTCAATGGACGCAAGTCTGAACCAGCCATGCCGCGTGAAGGATGAAGGCCTTCTGGGTTGTAAACTTCTTTTATTGGGGAAGAAAATTACGGTTTCTACTGTAACCGACGGTACCCAAGGAATCAGCACCGGCTAACTCCGTGCCAGCAGCCG	Bacteroidetes	[Saprospirae]	[Saprospirales]	Chitinophagaceae
	denovo1140	19	0	19	0	GGAGGCAGCAGTGGGGAATATTGCGCAATGGGCGAAAGCCTGACGCAGCGACGCCGCGTGGGTGATGAAGGCCTTCGGGTCGTAAAGCCCTGTCGGGAGGGACGAAACCTTGGTGACCTAATACGTCATCGACCTGACGGTACCTCCTAAGGAAGCACCGGCTAACTCCGTGCCAGCAGCCG	Proteobacteria	Deltaproteobacteria	Syntrophobacterales	Syntrophobacteraceae
	denovo1141	15	5	10	0	GGAGGCAGCAGTAGGGAATATTGCGCAATGGGGGAAACCCTGACGCAGCAACGCCGCGTGGAGGATGACACTTTTCGGAGCGTAAACTCCTTTTGTTAGGGAAGAATAATGACGGTACCTAACGAATAAGCACCGGCTAACTCCGTGCCAGCAGCCG	Proteobacteria	Epsilonproteobacteria	Campylobacterales	Campylobacteraceae	Campylobacter
	denovo1142	4	0	0	4	GGAGGCAGCAGTGGGGAATATTGGACAATGGGGGGAACCCTGATCCAGCCATGCCGCGTGTGTGAAGAAGGCCTTATGGTTGTAAAGCACTTTAAGCGAGGAGGAGGCTCTTTTGGTTAATACGTATCAACTGTGACGTTACTCGCAGAAGAAGCACCGGCTAACTCCGTGCCAGCAGCCG	Proteobacteria	Gammaproteobacteria
	denovo1143	19	2	9	8	GCGGCTGCTGGCGCTTAAACTTCCCGGCATGCCACCGGAAGCGGATGAGAACGAGTGCCGTACGTTCCTCGAAAGTATACTACCCTTTGAGCAAGAGCTGCTAGTGCACAGTGTCGGCAATTTGCTGCTGCCTC	Unclassified
	denovo1144	146	60	36	50	GCGGCTGCTGGCACGTAGTTGGCCGGTGCTTCTTCTGCCCCTACCGTCACTTTCGCTTCGTCAGGGCTGAAAGAGGTTTACAACCCGAAGGCCGTCATCCCTCACGCGGCGTCGCTGCGTCAGGCTTTCGCCCATTGCGCAAGATTCCCCACTGCTGCCTC	Actinobacteria	Actinobacteria	Actinomycetales	Pseudonocardiaceae
	denovo1146	14	0	14	0	GGAGGCAGCAGTGGGGAATTTTCCGCAATGGGCGAAAGCCTGACGGAGCAATGCCGCGTGGAGGAAGAAGGCCTACGGGTCGTCAACTTCTTTTCCTGGAGAAGAAACAATGACGGTATCTGGGGAATAAGCATCGGCTAACTCTGTGCCAGCAGCCG	Cyanobacteria	Chloroplast	Streptophyta
	denovo1148	12	0	11	1	GCGGCTGCTGGCACGTAGTTAGCCGGTGCTTCTTCTTCAGGTACCGTCATTAGCAAGCTATGTTAGAGCTCACCGTTTCGTTCCTGCCGAAAGAGCTTTACAACCATAAGGCCTTCTTCACACACGCGGCATGGCTGGATCAGGGTTCCCCCCATTGTCCAATATTCCCCACTGCTGCCTC	Proteobacteria	Betaproteobacteria	Rhodocyclales	Rhodocyclaceae
	denovo1149	43	18	13	12	GCGGCTGCTGGCACGTAGTTAGCCGGGCCTTCCTCCATGGGTACCGTCAGTGCTTCGTCCCCATGAACAGTGGTTTACACTCCGAAAAGCGTCATCCCACACGCGGCGTTGCTCCGTCAGGCTTTCGCCCATTGCGGAAAATTCCTTGCTGCTGCCTC	Chloroflexi	Thermomicrobia	JG30-KF-CM45
	denovo1150	3	0	3	0	GCGGCTGCTGGCACGGAGTTAGCCGGTGCTTCTTCTGTATTTAACGTCAATTTGATGTGCTATTAACACATCAACCTTCCTCAATACCGAAAGAACTTTACAACCCGAAGGCCTTCTTCACACACGCGGCATGGCTGGATCAGGCTTTCGCCCATTGTCCAATATTCCCCACTGCTGCCTC	Proteobacteria	Gammaproteobacteria	Pasteurellales	Pasteurellaceae
	denovo1153	11	3	0	8	CGGCCAGTGTGGCCTACGGGAGGCAGCAGCAGTACCAAATATGTGCCCCCACGTAAGGTTTAACTTTCCATAGATGCACTAGAGAAGGAGCTGCCAAACAATGTGCCACTGCCAGCAGCCGCGGTAATGGTCGGTCATAGCTGT	Unclassified
	denovo1154	7	0	4	3	GGAGGCAGCAGTGGGGAATATTGCACAATGGGCGCAAGCCTGATGCAGCCATGCCGCGTGTATGAAGAAGGCCTTCGGGTTGTAAAGTACTTTCAGCGGGGAGGAAGGCACTGTGGTTAATAACCACAGTGATTGACGTTACCCGCAGAAGAAGCACCGGCTAACTCCGTGCCAGCAGCCG	Proteobacteria	Gammaproteobacteria	Enterobacteriales	Enterobacteriaceae
	denovo1155	3	0	3	0	GGAGGCAGCAGTAGGGAATCTTCCGCAATGGGCGAAAGCCTGACGGAGCAACGCCGCGGGAGTGATGAAGGGTTTCGGCTCGTAAAACTCTGTTATTAGGGAAGAACAAACGTGTAAGTAACTGTGCACGTCTTGACGGTACCTAATCAGAAAGCCACGGCTAACTGCGTGACAGCAGCCG	Firmicutes	Bacilli	Bacillales
	denovo1156	87	0	71	16	GGAGGCAGCAGTGGGGAATATTGGACAATGGGGGGAACCCTGATCCAGCCATGCCGCGTGTGTGAAGAAGGCCTTATGGTTGTAAAGCACTTTCAGCGAGGAGGAAGGTGGTGAGCTTAATACGTTCATCAATTGACGTTACTCGCAGAAGAAGCACCGGCTAACTCCGTGCCAGCAGCCG	Proteobacteria	Gammaproteobacteria
	denovo1157	51	1	19	31	GCGGCTGCTGGCACAGAGTTAGCCGGTGCTTATTCTGTCGGTAACGTCAAAACAGCAAGGTATTAACTTACTGCCCTTCCTCCCAACTTAAAGTGCTTTACAATCCGAAGGCCTTCTTCACACACGCGGCATGGCTGCATCAGGGTTTCCCCCATTGTGCAATATTCCCCACTGCTGCCTC	Proteobacteria	Gammaproteobacteria	Pseudomonadales	Pseudomonadaceae
	denovo1158	3	3	0	0	GGAGGCAGCAGTGAGGAATATTGGTCAATGGTCGCAAGACTGAACCAGCCATGCCGCGTGCAGGAAGACGGTCCTATGGATTGTAAACTGCTTTTATACAGGAAGAAACCCTCCCACGTGTGGGAGCTTGACGGTACTGTAGGAATAAGGATCGGCTAACTCCGTGCCAGCAGCCG	Bacteroidetes	Flavobacteriia	Flavobacteriales	Flavobacteriaceae	Flavobacterium
	denovo1159	3	1	2	0	GGAGGCAGCAGCAGCACCAATCGGTCATCGGTGGCGGAGCTGGTGGTGGCGGTGGTAATGGCACTAGCGGTGGAAACATGAACGCGGGTGATTGCCCTTTCGGCCGGGTTCAATCACCACCAAACGCGCAACACCACCAGCAGCCG	Unclassified
	denovo1160	2	0	2	0	GGAGGCAGCAGTGGGGAATATTGGACAATGGGCGAAAGCCTGATCCAGCCATGCCGCGTGTGTGATGAAGGTCTTCGGATCGTAAAACTCTGTTATTAGGGAAGAACAAATGTGTAAGTAACTGTGCACGTCTTGACGGTACCTAATCAGAAAGCCACGGCTAACTACGTGCCAGCAGCCG	Firmicutes	Bacilli
	denovo1161	7	1	6	0	GCGGCTGCTGGCACAGAGTTAGCCGGTGCTTATTCTTCCGGTACCGTCATTATCGTCCCGGACAAAAGAGCTTTACAACCCTAAGGCCTTCATCACTCACGCGGCATGGCTGGATCAGGCTTGCGCCCATTGTCCAATATTCCCCACTGCTGCCTC	Proteobacteria	Alphaproteobacteria	Rhizobiales	Methylobacteriaceae
	denovo1162	8	1	0	7	GCGGCTGCTGGCACGTAGTTAGCCGTGGCTTTCTAATAAGGTACCGTCAAGGTACAGCCAGTTACTACTGTACTTGTTCTTCCCTTACAACAGAGTTTTACGATCCGAAAACCTTCTTCACTCACGCGGCGTTGCTCCATCAGGCTTTCGCCCATTGTGGAAGATTCCCTACTGCTGCCTC	Firmicutes	Bacilli	Bacillales	Planococcaceae	Lysinibacillus
	denovo1164	2	2	0	0	GGAGGCAGCAGCGGGGAATATTGCGCAATGGGCGAAAGCCTGACGCAGCAACGCCGCGTGAGGGATGAAGGCTCTCGGGTTGTAAACCTCTTTCAGCAGGGACGAAAACAGACGGTACCTGCAGAAGAAGCCCCGGCCAACTACGTGCCAGCAGCCG	Actinobacteria
	denovo1165	4	4	0	0	GGAGGCAGCAGTAGGGAATCTTCGGCAATGGACGAAAGTCTGACCGAGCAACGCCGCGTGAGTGAAGAAGGTTTTCGGATCGTAAAACTCTGTTGTTAGAGAAGAACGTTGCATAGAGTGGAAAATTATGCAAGTGACGGTATCTAACCAGAAAGGGACGGCTAACTACGTGCCAGCAGCCG	Firmicutes	Bacilli	Lactobacillales	Streptococcaceae	Lactococcus
	denovo1166	16	11	5	0	GCGGCTGCTGGCACGTAGTTAGCCGTGGCTTTCTGGTTAAGTACCGTCATCCATCGATCATTTCCTATCCATGGTGTTCTTCCTTAACAACAGAGCTTTACGATCCGAAAACCTTCTTCACTCACGCGGCGTTGCTCCGTCAGACTTTCGTCCATTGCGGAAGATTCCCTACTGCTGCCTC	Firmicutes	Bacilli	Bacillales	Staphylococcaceae	Macrococcus	brunensis
	denovo1167	2	0	2	0	GGAGGCAGCAGTGGGGAATATTGCACAATGGGCGAAAGCCTGATGCAGCGACGCCGCGTGAGGGATGACGGCCTTCGGGTTGTAAACCTCTTTCAGCAGGGAAGAAGCGAAAGTGACGTTACTCGCAGAATAAGCACCGGCTAACTCTGTGCCAGCAGCCG	Actinobacteria	Actinobacteria	Actinomycetales
	denovo1169	5	5	0	0	GCGGCTGCTGGCACGTAGTTAGCCGGTCCTTATTCATAGATTACCGTCATAATCTTCATCTATAAAAGCAGTTTACAACCCGAAGGCCGTCATCCTGCACGCGGTGTTGCTCCATCAGGCTTTCGCCCATTGTGGAAGATTCCTTACTGCTGCCTC	TM7
	denovo1171	91	29	53	9	GCGGCTGCTGGCACGAAGTTAGCCGGGGCTTATTCTGCGGGTACCGTCATTATCGTCCCCGCCAAAAGAGCTTTACAATCCGAAGACCTTCGTCACTCACGCGGCATGGCTGGATCAGGCTTGCGCCCATTGTCCAATATTCCCCACTGCTGCCTC	Proteobacteria	Alphaproteobacteria	Rhizobiales	Hyphomicrobiaceae
	denovo1172	14	0	0	14	GGAGGCAGCAGTGGGGAATCTTGCGCAATGGGCGAAAGCCTGACGCAGCAACGCCGCGTGGGGGATGAAGGCTCTCGGGTCGTAAACCCCTTTCAGTGGGAACGAAATTGACGGTACCCACAGAAGAAGGACCGGCCAACTACGTGCCAGCAGCCG	Actinobacteria	Acidimicrobiia	Acidimicrobiales
	denovo1173	796	268	355	173	GGAGGCAGCAGTAGGGAATCTTCGGCAATGGACGGAAGTCTGACCGAGCAACGCCGCGTGAGTGAAGAAGGTTTTCGGATCGTAAAGCTCTGTTGTAAGAGAAGAACGAGTGTGAGAGTGGAAAGTTCACACTGTGACGGTATCTTACCAGAAAGGGACGGCTAACTACGTGCCAGCAGCCG	Firmicutes	Bacilli	Lactobacillales	Streptococcaceae	Streptococcus
	denovo1175	24	14	2	8	GACGGCCAGTGTCCTACGGGAGGCAGCAGCAGTTCCAAATATGTGCCCCCACGTAAGGTTTAACTTTCCATAGATGCGCTAGAGAAGGAGCTGCCAAACAATGTGCCACTGCCAGCAGCCGCGGTAATGCGCGGTCATAGC	Unclassified
	denovo1176	33	27	6	0	GGAGGCAGCAGTGGGGAATATTGCGCAATGGGCGGAAGCCTGACGCAGCAACGCCGCGTGAGGGATGACGGCCTTCGGGTTGTAAACCTCTTTCAGCAGGGACGAAGCGAGAGTGACGGTACCTGCAGAAGAAGGACCGGCCAACTACGTGCCAGCAGCCG	Actinobacteria	Actinobacteria	Actinomycetales
	denovo1177	10	0	10	0	GGAGGCAGCAGTGGGGAATATTGGACAATGGGCGCAAGCCTGATCCAGCCATACCGCGTGGGTGAAGAAGGCCTTCGGGTTGTAAAGCCCTTTTGTTGGGAAAGAAAAGCAGTCGATTAATACTCGGTTGTTCTGACGGTACCCAAAGAATAAGCACCGGCTAACTTCGTGCCAGCAGCCG	Proteobacteria	Gammaproteobacteria	Xanthomonadales	Xanthomonadaceae
	denovo1178	8	3	3	2	GGAGGCAGCAGGCCCGTCAATTGTCCAATCCCGGCTCGGGGAGGTAGTGACGAGAAATAACAATATGGACTTCTCTAACGATGGTCTATAATTGGAATTAATTGAGCATAAATCCTTCAATAAGGATCAAGTGGAGGGCAAGTCTGGTGCCAGCAGCCG	Unclassified
	denovo1180	132	87	35	10	GGAGGCAGCAGTGGGGAATATTGCACAATGGGCGCAAGCCTGATGCAGCGACGCCGCGTGAGGGATGACGGCCTTCGGGTTGTAAACCGCTTTCAGCAGGGAAGAAGCGCAAGTGACGGTACCTGCAGAAGAAGTACCGGCTAACTACGTGCCAGCAGCCG	Actinobacteria	Actinobacteria	Actinomycetales
	denovo1181	17	5	12	0	GGAGGCAGCAGTGGGGAATATTGGACAATGGGCGCAAGCCTGATCCAGCCATGCCGCGTGTGTGAAGAAGGCCTTCGGGTTGTAAAGCACTTTCAGCGAGGAGGAAGGGTGGTGTGTTAATAGCACATCATTTTGACGTTACTCGCAGAAGAAGCACCGGCTAACTCTGTGCCAGCAGCCG	Proteobacteria	Gammaproteobacteria	Alteromonadales	[Chromatiaceae]	Rheinheimera
	denovo1182	13	13	0	0	GCGGCTGCTGGCACGTAGTTAGCCGTGGCTTTCTGGTTAGATACCGTCAAGGGATGAACAGTTACTCTCATCCTTGTTCTTCTCTAACAACAGAGTTTTACGATCCGAAAACCTTCTTCACTCACGCGGCGTTGCTGCATCAGGCTTGCGCCCATTGTGCAATATTCCCCACTGCTGCCTC	Firmicutes	Bacilli	Lactobacillales
	denovo1183	18	1	15	2	GCGGCTGCTGGCACGTAGTTGGCCGGTGCTTCTTCTGCAGGTACCGTCACTTTCGCTTCTTCCCTACTGAAAGAGGTTTACAACCCGAAGGCCGTCATCCCGCACGCGGCGTTGCTGCATCAGGCTTCCGCCCATTGTGCAATATTCCCCACTGCTGCCTC	Actinobacteria	Actinobacteria	Actinomycetales
	denovo1184	2	2	0	0	CCCTACACGACGCTCTTCCGATCTCAGGAAACAGCTATGACCCTATTACCGCGGCTGCTGGCGGTCGCTTCATCCCTCGCCCTGGAATGTACTTTGAACTGTACGTCCTCGGCCTGCTGCCTCCCGTAGGGCACTGGCCGTCGTTTTACAAGATCGGAAGAGCACACGTCTGA	Unclassified
	denovo1187	29	3	0	26	GCGGCTGCTGGCACGTAGTTAGCCGGTGCTTCTTCTGTAGGTACCGTCACTCACGCTTCGTCCCTACCGAAAGAGGTTTACAACCCGAAGGCCGTCATCCCTCACGCGGCGTCGCTGCATCAGGCTTGCGCCCATTGTGCAATATTCCCCACTGCTGCCTC	Actinobacteria	Actinobacteria	Actinomycetales
	denovo1188	5	0	4	1	GGAGGCAGCAGTGGGGAATATTGGACAATGGGCGAAAGCCTGATCCAGCCATGCCGCGTGTGTGAAGAAGGTCTTCGGATTGTAAAGCACTTTAAGCGAGGAGGAGGCTCTTTTGGTTAATACCTAGGATAAGTGGACGTTACTCGCAGAATAAGCACCGGCTAACTCTGTGCCAGCAGCCG	Proteobacteria	Gammaproteobacteria	Pseudomonadales	Moraxellaceae
	denovo1189	118	46	54	18	GCGGCTGCTGGCACGTAGTTAGCCGGTGCTTATTCTTCAGGTACCGTCATCAGACAGGGGTATTAACCCCGCCCTTTTCTTCCCTGACAAAAGTCCTTTACAACCCGAAGGCCTTCTTCAGACACGCGGCATGGCTGGATCAGGCTTGCGCCCATTGTCCAAAATTCCCCACTGCTGCCTC	Proteobacteria	Betaproteobacteria	Neisseriales	Neisseriaceae	Neisseria
	denovo1191	5	0	0	5	GCGGCTGCTGGCACGTAGTTAGCCGGTGCTTATTCTTTGGGTACCGTCATTAGCCGAGGGTATTAACCCCAGCCGTTTCGTCCCCAACAAAAGCGGTTTACAACCCGAAGGCCTTCTTCCCGCACGCGGCATTGCTGGATCAGGGTTGCCCCCATTGTCCAAAATTCCCCACTGCTGCCTC	Proteobacteria	Betaproteobacteria	Burkholderiales
	denovo1192	8	8	0	0	GGAGGCAGCAGTGGGGAATATTGCACAATGGACGGAAGTCTGATGCAGCGACGCCGCGTGGGGGATGACGGCCTTCGGGTTGTAAACTCCTTTCGCCGGGAAGATAATGACTGTACCGGGAGAATAAGCCCCGGCTAACTCCGTGCCAGCAGCCG	Unclassified
	denovo1193	2	0	2	0	GGAGGCAGCAGTGGGGAATTTTCCGCAATGGGCGAAAGCCTGACGGAGTGACGCCGCGTGTGGGACGAAGGCCTTCGGGTCGTAAACCACTGTCAGTGGGAAAGATGGGTGTCGACGCGATAACCGTCGGCATCTGACGGTACCTGCAGAGGAAGCCCCGGCCAACTCTGTGCCAGCAGCCG	Nitrospirae	Nitrospira	Nitrospirales	0319-6A21
	denovo1195	2	1	1	0	GGAGGCAGCAGTGGGGAATATTGCACAATGGGCGCAAGCCTGATGCAGCGACGCCGCGTGAGGGATGACGGCCTTCGGGTTGTAAACCTCTTTCAGTAGGGAAGAAGCGAAAGTGACGGTACCGGAAGAATAAGCCCCGGCTAACTTCGTGCCAGCAGCCG	Actinobacteria	Actinobacteria	Actinomycetales
	denovo1196	3	0	2	1	GCGGCTGCTGGCACGTAGTTAGCCGGTGCTTCTTATCCAGGTACCGTCACCACAAGTGGCTTCTTCCCTACTGAAAGAGGTTTACAACCCGAAGGCCGTCATCCCTCACGCGGCGTCGCTGCATCAGGCTTTCGCCCATTGTGCAATATTCCCCACTGCTGCCTC	Actinobacteria	Actinobacteria	Actinomycetales
	denovo1198	9	0	8	1	GCGGCTGCTGGCACGGAGTTAGCCGATCCTTATTCTTACGGTACCGTCAGGCTCCTACACGTAGGAGTGTTTCTTCCCGTACAAAAGCAGTTTACAATCCATAGGACCGTCTTCCTGCACGCGGCATGGCTGGTTCAGACTTGCGTCCATTGACCAATATTCCTCACTGCTGCCTC	Bacteroidetes	Flavobacteriia	Flavobacteriales	Flavobacteriaceae	Flavobacterium
	denovo1200	2	2	0	0	CTACACGACGCTCTTCCGATCTCAGGAAACAGCTATGACCCGTGATTACCGCGGCTGCTGGTACGGGCGGCCGAAAATCCTATCGCCTTGCCGGTCAAATGCTCCAACGGGTTACTGCTGCCTCCCGTAGGCACTGGCCGTCGTTTTACAAGATCGGAAGAGCACACGTCT	Unclassified
	denovo1201	4	1	2	1	TACACGACGCTCTTCCGATCTTGTAAAACGACGGCCAGTTGCCTACGGGAGGCAGCAGCAGCTGCAGGCGGACCAACGCTTTCCGACTTGCTCGCTTGCATTTGCTGCGAGCCAGCAGCCGCGGTAATAGTGGGGTCATAGCTGTTTCCTAGATCGGAAGAGCACACGTC	Unclassified
	denovo1202	28	28	0	0	GGAGGCAGCAGTTAGGAATTTTGCGCAATGGAGGAAACTCTGACGCAGCCACGCCGCGTGAGGGATGAAGGCCTTCGGGTCGTAAACCTCTTTTCTCAGGGAAGACACCCGACGGTACCTGAGGAATAAGCAACGGCTAACTACGTGCCAGCAGCCG	Chloroflexi	P2-11E
	denovo1203	6	4	2	0	GCGGCTGCTGGCACGTAGTTAGCCGGTGCTTTTTCTGCAGGTACCGTCACTTTCGCTTCTTCCCTACTAAAAGAGGTTTACAACCCGAAGGCCTTCTTCACACACGCGGCATGGCTGGATCAGGGTTGCCCCCATTGTCCAATATTCCCCACTGCTGCCTC	Unclassified
	denovo1205	20	0	3	17	GGAGGCAGCAGTAGGGAATCTTCCACAATGGACGAAAGTCTGATGGAGCAACGCCGCGTGAGTGAAGAAGGTTCTCGGATCGTAAAGCTCTGTTGTAAGGGAAGAACAAGTACAGGAGTCACTGTCTGTACCTTGACGGTACCTTACCAGAAAGCCACGGCTAACTACGTGCCAGCAGCCG	Firmicutes	Bacilli	Bacillales	Planococcaceae
	denovo1208	5	0	0	5	GGAGGCAGCAGTAGGGAATCTTCGGCAATGGGGGGAACCCTGACCGAGCAACGCCGCGTGAGTGATGACGGTCTTCGGGTTGTAAAGCTCTGTTAATCGGGACGAAAGGCCTTCTTGCGAACAGTTAGAAGGATTGACGGTACCGGAATAGAAAGCCACGGCTAACTACGTGCCAGCAGCCG	Firmicutes
	denovo1209	19	1	9	9	GCGGCTGCTGGCACGGAATTAGCCGGTCCTTATTCGCAGGATACTTGCAATACTCCACACGTGAAGCATTTTACCCTCCTGCAAAAGTGGTTTACAACCCATAGGGCATTCTTCCCACACGCTACTTGGCTGGTTCAGGCTCTCGCCCATTGACCAATATTCCTCACTGCTGCCTC	Bacteroidetes	Bacteroidia	Bacteroidales	[Paraprevotellaceae]
	denovo1210	37	0	15	22	GGAGGCAGCAGTGGGGAATATTGCACAATGGGCGCAAGCCTGATGCAGCGACGCCGCGTGGGGGATGACGGCCTTCGGGTTGTAAACTCCTTTCGCCATTGACGAAGCCCTTCGGGGTGACGGTAGGTGGAGAAGAAGCACCGGCTGACTACGTGCCAGCAGCCG	Actinobacteria	Actinobacteria	Actinomycetales	Dermacoccaceae	Dermacoccus
	denovo1211	44	0	30	14	GCGGCTGCTGGCACAGAGTTAGCCGGTGCTTATTCTGTCGGTAACGTCAAAACAGCAAGGTATTAACTTACTGCCCTTCCTCGCTTAAAGTGCTTTACAACCATAAGGCCTTCTTCACACACGCGGCATGGCTGGATCAGGGTTCCCCCCATTGTCCAATATTCCCCACTGCTGCCTC	Proteobacteria	Gammaproteobacteria	Pseudomonadales
	denovo1214	6	6	0	0	GCGGCTGCTGGCACGGAGTTAGCCGATGCTTATTCATAAGGTACATGCAAAGGAGCACGCGTGCTCCCCTTTATTCCCTTACAAAAGAGGTTTACAACCCGTAGGGCGGTCATCCCTCACGCTACTTGGCTGGTTCAGGCTCTCGCCCATTGACCAATATTCCTCACTGCTGCCTC	Bacteroidetes	Bacteroidia	Bacteroidales
	denovo1216	48	20	10	18	GGAGGCAGCAGTGGGGAATATTGCACAATGGGCGGAAGCCTGATGCAGCAACGCCGCGTGAGGGATGACGGCCTTCGGGTTGTAAACCTCTTTTAGCAGGGAAGAAGCGAGAGTGACGGTACCTGCAGAAAAAGCGCCGGCCAACTACGTGCCAGCAGCCG	Actinobacteria	Actinobacteria	Actinomycetales	Microbacteriaceae
	denovo1217	5	1	2	2	GGAGGCAGCAGTGGGGAATATTGCACAATGGGCGAAAGCCTGATGCAGCGACGCCGCGTGAGGGATGACTGCCTTCGGGTTGTAAACCTCTTTCAGCAGGGACGAAGCGAAAGTGACGGTACCTGCAGAAGAAGCACCGACCAACTACGTGCCAGCAGCCG	Actinobacteria	Actinobacteria	Actinomycetales
	denovo1218	17	0	17	0	GGAGGCAGCAGTAGGGAATATTGGGCAATGGATGCAAGTCTGACCCAGCCATGCCGCGTGCCGGATGAAGGCCCTCAGGGTTGTAAACGGCTTTTATTCGGGAAGAAGAGCAGGGATGCGTCCTTGTGTGACGGTACCGAATGAATAAGCACCGGCTAACTCCGTGCCAGCAGCCG	Bacteroidetes	Cytophagia	Cytophagales	Cytophagaceae	Dyadobacter
	denovo1219	3	0	1	2	GCGGCTGCTGGCACAGAGTTAGCCGGTGCTTATTCTGCGAGTAACGTCCACTTATCCCAGGTATTAACCAGGTAAGCCTCCTCCTCGCTTAAAGTGCTTTACAACCAAAAGGCCTTCTTCACACACGCGGCATGGCTGGATCAGGCTTTCGCCCATTGTCCAATATTCCCCACTGCTGCCTC	Proteobacteria	Gammaproteobacteria	Pseudomonadales	Moraxellaceae
	denovo1221	9	0	5	4	GGAGGCAGCAGTGGGGAATATTGGACAATGGGCGAAAGCCTGATCCAGCCATGCCGCGTGTGTGAAGAAGGTCTTCGGATTGTAAAGCTCTTTTGTCCGGGACGATAATGACGGTACCGGAAGAATAAGCCCCGGCTAACTTCGTGCCAGCAGCCG	Proteobacteria
	denovo1222	63	4	52	7	GGAGGCAGCAGGCGCGTAAATTACCCAATCCCGGCACGGGGAGGTAGTGACGAGAAATAACAATATGGACCTCTCTAACGATGGTCCATAATTGGAATGAATTGAGCATAAATCCTTCAATAAGGATCAAGTGGAGGGCTAACTCTGTGCCAGCAGCCG	Unclassified
	denovo1223	3	1	1	1	GCGGCTGCTGGCACAGAGTTAGCCGGTGCTTATTCTGCGAGTGACGTCCACTATCCTAAAGTATTAATCTAGGTAGCCTCCTCCTCGCTTAAAGTGCTTTACAACCAAAAGGCCTTCTTCACACACGCGGCATGGCTGGATCAGGGTTCCCCCCATTGTCCAATATTCCCCACTGCTGCCTC	Proteobacteria	Gammaproteobacteria	Pseudomonadales	Moraxellaceae	Acinetobacter
	denovo1224	77	17	22	38	GCGGCTGCTGGCACGGAGTTAGCCGGTGCTTATTCATCTGGTACCGTCAAGTGACGAAGAATCGCCTTTTTTCGTCCCAGATAAAAGAAGTTTACAATCCAGAGGACCTTAATCCTTCACGCGGCATGGCTGGTTCAGACTTGCGTCCATTGACCAATATTCCTTACTGCTGCCTC	Bacteroidetes	[Saprospirae]	[Saprospirales]	Chitinophagaceae	Sediminibacterium
	denovo1225	12	1	4	7	GGAGGCAGCAGTGGGGAATATTGGACAATGGGCGCAAGCCTGATCCAGCCATGCCGCGTGAGTGATGAAGGTCTTAGGATTGTAAAGCTCTTTCACCGGTGAAGATAATGACGGTAACCGGAGAAGAAGCCCCGGCTAACTTCGTGCCAGCAGCCG	Proteobacteria	Alphaproteobacteria	Rhizobiales
	denovo1227	15	0	15	0	GGAGGCAGCAGTTAGGAATTTTGCGCAATGGGGGAAACCCTGACGCAGCCACGCCGCGTGCGGGATGAAGGCCTTCGGGTCGTAAACCGCTTTTCTCGAGGAAGAACACTGACGGTACTCGAGGAATAAGCAACGGCTAACTACGTGCCAGCAGCCG	Chloroflexi	P2-11E
	denovo1229	2	2	0	0	GGCACACTCTTTCCCTACACGACGCTCTTCCGATCTAAACAGCTATGACCGGATTACCGCGGCTGCTGGGCGGCGGACTGTTGTTGTCCGGCCGCTGGACCATCTGCTTTACTGCTGCCTCCCGTAGGCCCCACTGGCCGTCGTTTTACAAGATCGGAAGAGCACACGTCTGAACTCCAGTCACT	Unclassified
	denovo1231	2	1	0	1	GCTCTTCCGATCTTGTAAAACGACGGCCAGTGCCCCTACGGGAGGCAGCAGTAACGGCGGTAACGGCGGCGTCGGCGGTTCCGTCGGCGTCGGAGACTTTACGACGACGGCCAGCAGCCGCGGTAATCGGGCGGTCATAGCTGTTTCCTGAGATCGGAAGAG	Unclassified
	denovo1232	6	0	2	4	GGAGGCAGCAGTGGGGAATATTGCACAATGGGGGAAACCCTGATGCAGCCATGCCGCGTGTGTGAAGAAGGCCTTCGGGTTGTAAAGTTCTGTTATACGGGACGAATGGCGTAACGGTCAATACCCGTTACGAGTGACGGTACCGTAGGAGAAAGCCACGGCTAACTACGTGCCAGCAGCCG	Unclassified
	denovo1233	16	0	16	0	GGAGGCAGCAGTGGGGAATCTTGCGCAATGCGCGAAAGCGTGACGCAGCAACGCCGCGTGGGGGAAGAAGGCCTTCGGGTCGTAAACCCCTTTCGGGAGGGACGAAGCCCCGGGAGTGAATAGCTCTCCGAGGTGACGGTACCTCACGAAGAAGCCCCGGCTAACTACGTGCCAGCAGCCG	Actinobacteria	Thermoleophilia	Solirubrobacterales
	denovo1234	6	0	0	6	GCGGCTGCTGGCACGTAGTTAGCCGGGGCTTCTTGTGGAGGTACCGTCACGTGAACTGGCTATTCACCAGACACGCTTCGTCCCTCCTGAAAGAGGTTTACAACCCGAAGGCCGTCTTCCCTCACGCGGCGTTGCTGCGTCACGCTTTCGCGCATTGCGCAAGATTCCCCACTGCTGCCTC	Actinobacteria	Thermoleophilia	Solirubrobacterales
	denovo1236	20	20	0	0	GGAGGCAGCAGTGGGGAATCTTGCGCAATGGCCGAAAGGCTGACGCAGCGACGCCGCGTGGGGGATGAAGGTTTTCGGATCGTAAACCCCTGTTGCCCGGGACGAATCCTGGATTTCGATCCAGTTGACGGTACCGGGTGAGGAAGCACCGGCTAACTCTGTGCCAGCAGCCG	Gemmatimonadetes	Gemmatimonadetes
	denovo1238	210	124	38	48	GCGGCTGCTGGGTGGCCTTGCGATACCGCGGTCTCGCGATGGGAGTTTTCCTGACCGTCGGTTTTGTGCGACGCATGTTTCGGAACCGACGCACCTTCGTTGGTCTCCTGCGCCGTGTCGTTCGTGTACGCCTTGCCGATCGGAACCGTTTACTGCTAGGCATGGCCGATGTCTTTGTCTGCTGCCTC	Unclassified
	denovo1240	2	2	0	0	TTCCCTACACGACGCTCTTCCGATCTCAGGAAACAGCTATGACCAATTACCGCGGCTGCTGGTGCGGATGCTGCTCCAGCTGCTGCTGTTGCCCGTCCGGTGGATGTTCCTGCTGCTGCTGCTGCCTCCCGTAGGCCACTGGCCGTCGTTAGATCGGAAGAGCACACGTCTGAAC	Unclassified
	denovo1242	8	0	5	3	GGGGGCAGCAGTGGGGAATTTTGGACAATGGGCGCAAGCCTGATCCAGCAATGCCGCGTGCAGGAAGAAGGCCTTCGGGTTGTAAACTGCTTTTGTACGGAGCGAAAAGGCTCCCTCTAATACAGGGGGCTCATGACGGTACCGTAAGAATAAGCACCGGCTAACTCTGTGCCAGCAGCCG	Proteobacteria	Betaproteobacteria	Burkholderiales	Comamonadaceae
	denovo1243	5	0	5	0	GCGGCTGCTGGCACGTAGTTGGCCGGCGCTTCTTCTGCAGGTACCGTCACTTACGCTTCGTCCCTGCTGAAAGAGGTTTACAACCCGAAGGCCGTCATCCCCCACGCGGCGTCGCTGCATCAGACTTCCGTCCATTGTGCAATATTCCCCACTGCTGCCTC	Actinobacteria	Actinobacteria	Actinomycetales	Micromonosporaceae
	denovo1244	2	2	0	0	TCAGGAAACAGCTATGACCGGGCGATTACCGCGGCTGCTGGGTGAGACTAGAATCTGAATCACAGCGCCAATAGTGCGTGTTTCGTTGATATGCATCGCACGTTTTTCTCAAGCTGCTGCCTCCCGTAGGCCCAGACTGGCCGTCGTTTT	Unclassified
	denovo1245	2	2	0	0	GCGGCTGCTGGCACGAAGTTAGCCGGTGCTTATTCTTTGGGTACCGTCATGACAACCGGGTATTAACCGGCTGCTTTTCTTTCCCAACAAAAGAGCTTTACAACCCGAGGGCCTTCTTCACTCACGCGGCATGGCTGGATCAGGCTTGCGCCCATTGTCCAATATTCCCCACTGCTGCCTC	Proteobacteria	Gammaproteobacteria	Xanthomonadales	Xanthomonadaceae
	denovo1247	2	0	0	2	GGAGCAGCAGTGGGGAATATTGCACAATGGGCGCAAGCCTGATGCAGCGACGCCGCGTGAGGGATGACGGCCTTCGGGTTGTAAACCTCTTTCAGTAGGGAAGAAGCGAAAGTGACGGTACCTGCAGAAGAAGCACCGGCTAACGACGTGCCAGCAGCCG	Actinobacteria	Actinobacteria	Actinomycetales
	denovo1248	5	2	0	3	GGAGGCAGCAGTGGGGAATATTGCACAATGGGGGAAACCCTGATGCAGCCATGCCGCGTGTGTGAAGAAGGCCTTCGGGTTGTAAAGCACTTTCGGCAGGGACGAAGCGAAAGTGACGGTACCTGCAGAAGAAGCACCGGCCAACTACGTGCCAGCAGCCG	Unclassified
	denovo1249	2	2	0	0	AACAGCTATGACCGAAAATTACCGCGGCTGCTGGTCGTTGGAGGGCGCTGCGATGCTCGCCCCGAATGGCTGGATTTCTTTTTCTTGGGAGGTTTTGCTAGAGGCTGCTGCTGCTGCTGCCTCCCGTAGGCCACTGGCCGTCGT	Unclassified
	denovo1250	53	0	40	13	GCGGCTGCTGGCACAGAGTTAGCCGGTGCTTATTCTGCGAGTAACGTCCACTCATCTTGGGTATTAACCAAAAGAGCCTCCTCCTCGCTTAAAGTGCTTTACAACCCTAAGGCCTTCATCACTCACGCGGCATGGCTGGATCAGGCTTGCGCCCATTGTCCAATATTCCCCACTGCTGCCTC	Proteobacteria	Gammaproteobacteria	Pseudomonadales	Moraxellaceae	Acinetobacter
	denovo1251	2	0	2	0	GCGGCTGCTGGCACGGAGTTAGCCGGTGCTTCTTCTGCGGGTAACGTCAATGAGCAAAGGTATTAACTTTACTCCCTTCCTCCCCGCTGAAAGTACTTTACAATCCGAAGACCTTCTTCACACACGCGGCATGGCTGGATCAGGCTTTCGCCCATTGTCCAATATTCCCCACTGCTGCCTC	Proteobacteria	Gammaproteobacteria
	denovo1252	3	0	3	0	GGAGGCAGCAGTGAGGAATATTGGTCAATGGGCGAGAGCCTGAACCAGCCAAGTAGCGTGCAGGATGACGGCCCTATGGTTGTAAAGCACTTTAAGCGAGGAGGAGGCTTACCTAGTTAATACCTAGGATAAGTGGACGTTACTCGCAGAATAAGCACCGGCTAACTCTGTGCCAGCAGCCG	Unclassified
	denovo1253	3	0	2	1	GCGGCTGCTGGCACGTAGTTAGCCGTGGCTTTCTATTCCGGTACCGTCAATCCTTCTCACTATTCGCAAGAAGGCCTTTCGTCCCGATTATCAGAGCTTTACAACCCGAAGACCTTCTTCACACACGCGGCATGGCTGGATCAGGCTTTCGCCCATTGTCCAATATTCCCCACTGCTGCCTC	Unclassified
	denovo1256	3	3	0	0	TTTCCCTACACGACGCTCTTCCGATCTCAGGAAACAGCTATGACCTATTACCGCGGCTGCTGGCACCAGACTTGCCCTCGTCACTACCTCCCCGTGCCGGGATTGGGTAATTTACGCGCCTGCTGCCTCCCGTAGGAACTGGCCGTCGTTAGATCGGAAGAGCACACGTCTGAACT	Unclassified
	denovo1257	4	4	0	0	GCGGCTGCTGGCACGTAGTTAGCCGGTGCTTTTTCTGCAGGTACCGTCACTTTCGCTTCTTCCCTACTAAAAGAGGTTTACAACCCGAAGGCCTTCATCCTGCACGCGGCATTGCTGGATCAGGCTTGCGCCCATTGTCCAAAATTCCCCACTGCTGCCTC	Unclassified
	denovo1258	4	0	1	3	GGAGGCAGCAGTGGGGAATATTGGACAATGGGCGAAAGCCTGATCCAGCCATGCCGCGTGTGTGAAGAAGGTCTTCGGATTGTAAAGCACTTTAAGTTGGGAGGAAGGGCAGTAAGCTAATACGTATCAACTGTGACGTTACTCGCAGAAGAAGCACCGGCTAACTCCGTGCCAGCAGCCG	Proteobacteria	Gammaproteobacteria
	denovo1259	5	0	0	5	GCGGCTGCTGGCACGTAGTTAGCCGTGGCTTTCTGGTTAGATACCGTCAAGGGACAAGCAGTGACTCTTATCCTTGTTCTTCTCTAACAACAGTGCTTTACGATCCGAAAACCTTCTTCACACACGCGGCGTTGCTCCGTCAGACTTTCGTCCATTGCGGAAGATTCCCTACTGCTGCCTC	Firmicutes	Bacilli	Bacillales	Listeriaceae	Listeria	fleischmannii
	denovo1260	24	11	1	12	CCGATCTCAGGAAACAGCTATGACCGATTACCGCGGCTGCTGGGTGAGACTAGAATCTGAATCACAGCGCCAATAGTGCGTGTTTCGTTGATATGCATCGCACGTTTTTCTCAAGCTGCTGCCTCCCGTAGGCACTGGCCGTCGTTTTACAGATCG	Unclassified
	denovo1261	5	0	5	0	GCGGCTGCTGGCACGTAGTTAGCCGGGGCTTTCTAGATGGGTACCGTCAAGCTAGGGGCTATTAACCCTTCGCCCTTCGTCCCCAACAACAGAGCTTTACGACCCTAGGGCCTTCATCGCTCACACGGTGTTGCTGCATCAGGCTTTCGCCCATTGTGCAAGATTCCCGACTGCTGCCTC	Actinobacteria	Rubrobacteria	Rubrobacterales	Rubrobacteraceae	Rubrobacter
	denovo1262	30	14	1	15	GCGGCTGCTGGCACGTAGTTAGCCGGCGCTTCTTCTGCAGGTACCGTCACTCTCGCTTCGTCCCTGCTGAAAGGGGTTTACAACCCGAAGGCCGTCATCCCCCACGCGGCGTCGCTGCATCAGGCTTGCGCCCATTGTGCAATATTCCCCACTGCTGCCTC	Actinobacteria	Actinobacteria	Actinomycetales
	denovo1263	4	0	0	4	GGAGGCAGCAGTGGGGAATATTGGACAATGGGGGCAACCCTGATCCAGCAATGCCGCGTGTGTGAAGAAGGCCTTCGGGTTGTAAAGCACTTTTATCCGGAACGAAACGCGCAGGGTGAATATCCTTGCGAACTGACGGTACCGGAGGAATAAGCACCGGCTAACTTCGTGCCAGCAGCCG	Proteobacteria	Gammaproteobacteria	Xanthomonadales	Xanthomonadaceae
	denovo1265	20	7	10	3	GGAGGCAGCAGTGGGGAATCTTGGACAATGGGGGCAACCCTGATCCAGCAATGCCGCGTGTGTGAAGAAGGCCTTCGGGTTGTAAAGCACTTTCGGTGGGGACGAACAAGGTCGGGCGAATACCTCGGCCCTTGACGGTACCCAAAGAAGAAGCACCGGCTAACTCTGTGCCAGCAGCCG	Proteobacteria
	denovo1267	25	8	13	4	GGAGGCAGCAGTGAGGAATATTGGTCAATGGGCGGAAGCCTGAACCAGCCAAGTAGCGTGAAGGAAGACTGCCCTATGGGTTGTAAACTTCTTTTATGCGGGGATAAAGTTCGCCACGTGTGGCGTTTTGCAGGTACCGCATGAATAAGGACCGGCTAATTCCGTGCCAGCAGCCG	Bacteroidetes	Bacteroidia	Bacteroidales
	denovo1270	3	3	0	0	GCGGCTGCTGGCACGTAGTTAGCCGGTGCTTCTTCTGTGAGTACCGTCATTAGTCAGCGTTATTAGCGCTAACCGTTTCGTCTTCACCGAAAGAGCTTTACAACCCGAAGGCCTTCTTCACTCACGCGGCATGGCTGGATCAGGCTTGCGCCCATTGTCCAAAATTCCCCACTGCTGCCTC	Proteobacteria	Betaproteobacteria
	denovo1272	9	0	9	0	GCGGCTGCTGGCACAGAGTTAGCCGGTGCTTCTTCATCCGGTACCGTCATCATCGTCCCGATCGAAAGGAGTTTACACCCCAAGGGGCTTCATCATCCACGCGGCGTTGCTGCGTCAGGGTTTCCCCCATTGCGCAAAATTCCCCACTGCTGCCTC	Acidobacteria	Acidobacteriia	Acidobacteriales	Koribacteraceae	Candidatus
	denovo1273	81	40	14	27	GCGGCTGCTGGCACGTAGTTGGCCGGTGCTTCTTCTATAGGTACCGTCACTTGCGCTTCGTCCCTATTGAAAGAGGTTTACAACCCGAAGGCCGTCATCCCTCACGCGGCGTCGCTGCATCAGGCTTGCGCCCATTGTGCAATATTCCCCACTGCTGCCTC	Actinobacteria	Actinobacteria	Actinomycetales	Mycobacteriaceae	Mycobacterium
	denovo1274	4	0	4	0	GCGGCTGCTGGCACAGAGTTAGCCGGTGCTTCTTCTGCGGGTAACGTCAATCGACGCGGTTATTAACCGCGTCGCCTTCCTCCCCGCTGAAAGTACTTTACAACCCGAAGGCCTTCTTCATACACGCGGCATGGCTGCATCAGGCTTGCGCCCATTGTGCAATATTCCCCACTGCTGCCTC	Proteobacteria	Gammaproteobacteria	Enterobacteriales	Enterobacteriaceae
	denovo1275	2	0	2	0	GGAGGCAGCAGTGGGGAATATTGCACAATGGGCGCAAGCCTGATGCAGCCATGCCGCGTGTATGAAGAAGGCCTTCGGGTTGTAAAGTACTTTCAGCGGGGAGGAAGGTGTTGTGGCTAATAACCACAGCAATTGACGTTACCGACAGAATAAGCACCGGCTAACTCTGTGCCAGCAGCCG	Proteobacteria	Gammaproteobacteria	Enterobacteriales	Enterobacteriaceae
	denovo1276	3	2	0	1	GGAGGCAGCAGTGGGGAATTTTGGACAATGGGCGAAAGCCTGATCCAGCAATGCCGCGTGTGTGAAGAAGGCCTTCGGGTTGTAAAGCACTTTTGTCCGGAAAGAAAACGCCGTGGTTAATACCCGTGGCGGATGACGGTACCGGAAGAATAAGCACCGGCTAACTACGTGCCAGCAGCCG	Proteobacteria	Betaproteobacteria	Burkholderiales	Burkholderiaceae
	denovo1277	3	0	0	3	GCGGCTGCTGGCACGTAGTTGGCCGGTGCTTCTTCTGCAGGTACCGTCACCCAAAAGGCTTCGTCCCTGCTGAAAGAGGTTTACAACCCGAAGGCCGTCATCCCCCACGCGGCGTCGCTGCGTCAGGCTTCCGCCCATTGCGCAATATTCCCCCCTGCTGCCTC	Actinobacteria	Actinobacteria	Actinomycetales
	denovo1278	5	5	0	0	GGAGGCAGCAACAGGCAACGGAGAGCAGATGGGCAACTCGGTTCTTCAACAAGGACCTGTTCGTCGAGATCATGAGGTCGCTGGACATCCATGACCGTACCCTAATGGCGGACGAGCTGACGCAGGCAATGTCGACAGCGTGCGACGCTACAATGCCGCGACTGCCAGCAGCCG	Unclassified
	denovo1279	26	0	26	0	GCGGCTGCTGGCACAGAGTTAGCCGGTGCTTCTTCTGCAGGTACCGTCACTTTCGCTTCGTCCCTGCTGAAAGCGGTTTACAACCCGAAGGCCGTCATCCCGCACGCGGCGTTGCTGCATCAGACTTGCGTCCATTGTGCAATATTCCCCACTGCTGCCTC	Actinobacteria	Actinobacteria	Actinomycetales	Propionibacteriaceae	Tessaracoccus
	denovo1281	73807	1	40299	33507	GGAGGCAGCAGTGGGGAATATTGGACAATGGGGGGAACCCTGATCCAGCCATGCCGCGTGTGTGAAGAAGGCCTTATGGTTGTAAAGCACTTTAAGCGAGGAGGAGGCTCTTTTGGTTAATACCCAAGATGAGTGGACGTTACTCGCAGAATAAGCACCGGCTAACTCTGTGCCAGCAGCCG	Proteobacteria	Gammaproteobacteria	Pseudomonadales	Moraxellaceae	Acinetobacter
	denovo1282	25	0	25	0	GGAGGCAGCAGTAGGGAATCTTCCGCAATGGACGAAAGTCTGACGGAGCAACGCCGCGTGAGTGAGGAAGGCCTTCGGGTCGTAAAGCTCTGTTGCCAGGGAAGAACGCCGGGGAGAGTAACTGCTCCCCGGGTGACGGTACCTGAGAAGAAAGCCACGGCTAACTACGTGCCAGCAGCCG	Firmicutes	Bacilli	Bacillales
	denovo1283	704	6	678	20	GCGGCTGCTGGCACGTAGTTAGCCGGTGCTTCTTCTCCATCTACCGTCAGAAACCCTTCGTCGATGGTGAAAGGAGTTTACAACCCGAAGGCCGTCATCCCCCACGCGGCGTCGCTGCATCAGGCTTCCGCCCATTGTGCAATATTCCCCACTGCTGCCTC	Actinobacteria	Actinobacteria	Actinomycetales	Corynebacteriaceae	Corynebacterium
	denovo1285	13	1	8	4	GCGGCTGCTGGCACGTAGTTAGCCGGTGCTTATTCTTCAGGTACCGTCATCCTCCCGAGGTATTAACCCAGAAGATTTCTTCCCTGACAAAAGCAGTTTACAACCCGAAGGCCTTCTTCCTGCACGCGGCATTGCTGGATCAGGCTTGCGCCCATTGTCCAATATTCCCCACTGCTGCCTC	Proteobacteria	Betaproteobacteria	Burkholderiales	Comamonadaceae
	denovo1286	2	0	0	2	GCGGCTGCTGGCACGGAGTTAGCCGGTGCTTATTCAACCGGTACCGTCGATTTCCCTCGCAAGGGCTTTTTCTTCCCGGTCAAAAGACGTTTACAACCCAGAAGGCCTTCATCCGTCACGCGGCATGGCTGGGTCAGGCTCGCGCCCATTGCCCAATATTCCCTACTGCTGCCTC	Bacteroidetes	Cytophagia	Cytophagales	Cytophagaceae	Hymenobacter
	denovo1287	15	0	15	0	GGAGGCAGCAGTGAGGAATTTTCCGCAATGGACGCAAGCCTGACGGAGCAAGACCGCGTGAGGGAGGAAGGCTCTTGGGTTGTAAACCTCTTTTATCAGGGAAGAAGTTCTGACGGTACCTGATGAATCAGCATCGGCTAACTCCGTGCCAGCAGCCG	Cyanobacteria	Synechococcophycideae
	denovo1288	177	46	91	40	GGAGGCAGCAGTGAGGAATATTGGTCAATGGGCGGAAGCCTGAACCAGCCAAGTAGCGTGCAGGACGACGGCCCTATGGGTTGTAAACTGCTTTTATGCGGGGATAAAGTGGGCCACGCGTGGCCTTTTGCAGGTACCGCATGAATAAGGACCGGCTAATTCCGTGCCAGCAGCCG	Bacteroidetes	Bacteroidia	Bacteroidales	Prevotellaceae	Prevotella
	denovo1293	1113	529	425	159	GCGGCTGCTGGCACGGAGTTAGCCGGTGCTTCTTCTGCGAGTAACGTCACAGATGTAAGGTATTAACTTACACCCTTTCCTCCTCGCTGAAAGTGCTTTACAACCCGAAGGCCTTCTTCACACACGCGGCATGGCTGCATCAGGGTTTCCCCCATTGTGCAATATTCCCCACTGCTGCCTC	Proteobacteria	Gammaproteobacteria	Alteromonadales	Shewanellaceae	Shewanella	algae
	denovo1294	4	0	3	1	GGAGGCAGCAGTAGGGAATCTTCGGCAATGGGCGAAAGCCTGACCGAGCAACGCCGCGTGAATGATGAAGGCCTTCGGGTTGTAAAATTCTGTTATAAGGGAAGAACGACTTTAGTAGGAAATGGCTAGAGTGTGACGGTACCTTATGAGAAAGCCACGGCTAACTACGTGCCAGCAGCCG	Firmicutes	Bacilli	Turicibacterales	Turicibacteraceae	Turicibacter
	denovo1297	10	3	6	1	GGAGGCAGCAGTGGGGAATTTTGGACAATGGGCGCAAGCCTGATCCAGCCATGCCGCGTGTCTGAAGAAGGCCTTCGGGTTGTAAAGGACTTTTGTTAGGGAAGAAAAGGATAGTGTTAATACCATTATCTGCTGACGGTACCTAAAGAATAAGCACCGGCTAACTACGTGCCAGCAGCCG	Proteobacteria	Betaproteobacteria	Neisseriales	Neisseriaceae	Kingella
	denovo1298	4	0	3	1	GGAGGCAGCAGTGGGGAATATTGGACAATGGGGGCAAGCCTGATGCAGCGACGCCGCGTGGGGGATGACGGCCTTCGGGTTGTAAACTCCTTTCGCTAGGGACGAAGCCTTATGGTGACGGTACCTGGAGAAGAAGCACCGGCTAACTACGTGCCAGCAGCCG	Actinobacteria	Actinobacteria	Actinomycetales
	denovo1299	88	1	28	59	GGAGGCAGCAGTAGGGAATCTTCCACAATGGACGAAAGTCTGATGGAGCAACGCCGCGTGAGCGAAGAAGGTTTTCGGATCGTAAAGCTCTGTTGCGAGGGAAGAACAAGTACGGGAGTAACTGCCCGTACCTTGACGGTACCTCGTCAGAAAGCCACGGCTAACTACGTGCCAGCAGCCG	Firmicutes	Bacilli	Bacillales	Planococcaceae	Sporosarcina
	denovo1300	4	0	4	0	GGAGGCAGCAGTGGGGAATATTGGGCAATGGGCGCAAGCCTGACCCAGCAACGCCGCGTGAAGGAAGAAGGCTTTCGGGTTGTAAACTTCTTTTATCAGGGACGATAATGACGGTACCTGATGAATAAGCTCCGGCTAACTACGTGCCAGCAGCCG	Firmicutes	Clostridia	Clostridiales	Ruminococcaceae	Oscillospira
	denovo1302	5	0	0	5	GGAGGCAGCAGTGAGGAATTTTCCGCAATGGGCGAAAGCCTGACGGAGCGACGCCGCGTGTGGGAAGAAGGCCTTCGGGTCGTAAACCACTGTCGAAGGGGAAAATACTGATGGTACCCTTGGAGGAAGCCCCGGCTAACTACGTGCCAGCAGCCG	WPS-2
	denovo1304	603	254	252	97	GCGGCTGCTGGCACGGAGTTAGCCGGTGCTTCTTCTGAGGGTAACGTCATTTTTTTCCTCCCCTCCGAAAGTGCTTTACAACCCGAAGGCCTTCTTCACACACGCGGCATGGCTGCATCAGAGTTTCCTCCATTGTGCAATATTCCCTACTGCTGCCTC	Proteobacteria	Gammaproteobacteria	Aeromonadales	Succinivibrionaceae	Succinivibrio
	denovo1305	6	0	0	6	GGAGGCAGCAGTGGGGAATATTGCACAATGGACGGAAGTCTGATGCAGCAACGCCGCGTGCGGGATGACGGCCTTCGGGTTGTAAACCGCTTTCAGCCATGACGAAGCGAAAGTGACGGTAGTGGCAGAAGAAGCACCGGCTAACTACGTGCCAGCAGCCG	Actinobacteria	Actinobacteria	Actinomycetales	Propionibacteriaceae
	denovo1306	880	124	570	186	GCGGCTGCTGGCACGTAGTTAGCCGGTGCTTCTTATCTAGGTACCGTCACAAAAAGCTTCGTCCCTAGCGAAAGGAGTTTACAACCCGAAGGCCGTCATCCCCCACGCGGCGTCGCTGCATCAGGCTTGCGCCCATTGTGCAATATTCCCCACTGCTGCCTC	Actinobacteria	Actinobacteria	Actinomycetales	Corynebacteriaceae	Corynebacterium
	denovo1307	16	10	5	1	GCGGCTGCTGGCACAGAGTTAGCCGGTGCTTCTTCTTTGGGTACCGTCAAGGGCCGAGGTATTCGCCCGACCTTGTTCGTCCCCACCGAAAGTGCTTTACAACCCGAAGGCCTTCTTCACACACGCGGCATTGCTGGATCAGGGTTGCCCCCATTGTCCAAGATTCCCCACTGCTGCCTC	Proteobacteria
	denovo1308	6	0	6	0	GGAGGCAGCAGTGGGGAATATTGCGCAATGGGCGGAAGCCTGACGCAGCGACGCCGCGTGAGGGATGAAGGCCTTCGGGTTGTAAACCTCTTTCAGCTCCGAAGAAGCGAGAGTGACGGTAGGAGCAGAAGAAGCACCGGCTAACTACGTGCCAGCAGCCG	Actinobacteria	Actinobacteria	Actinomycetales
	denovo1309	22	0	9	13	GGAGGCAGCAGTGGGGAATCTTGCGCAATGGGCGAAAGCCTGACGCAGCAACGCCGCGTGTGTGAAGAAGGCCCTTGGGTCGTAAAGCACTGTCGGAAGGGAAGAAAGCAATTGACGGTACCTTCCAAGGAAGCACCGGCTAACTCCGTGCCAGCAGCCG	Proteobacteria	Deltaproteobacteria	GMD14H09
	denovo1312	2	0	2	0	GCGGCTGCTGGCACGTAGTTAGCCGGTGCTTCTTTACCCATTACCGTCACTCACGCTTCGTCACAGGCGAAAGCGGTTTACAACCCGAAGGCAGTCATCCCTCACGCGGCGTTGCTGGATCAGGCTTTCGCCCATTGTCCAATATTCCCCACTGCTGCCTC	Actinobacteria	Actinobacteria	Actinomycetales
	denovo1316	8	0	0	8	GCGGCTGCTGGCACGTAGTTAGCCGGGGCTTTCTTGGAGGGTACCGTCATTGGTTCTTCCCCTCCGACAGGGCTTTACAACCCGAAGGTCTTCATCACCCACGCGGCGTTGCTCCGTCAGGCTTTCGCCCATTGCGGAAAATTCCTAACTGCTGCCTC	AD3	JG37-AG-4
	denovo1319	26	0	14	12	GGAGGCAGCAGTAGGGAATCTTCCACAATGGACGCAAGTCTGATGGAGCAACGCCGCGTGAGTGAAGAAGGTTTTCGGATCGTAAAGCTCTGTTGTTGGTGAAGAAGGATAGAGGCAGTAACTGGTCTTTATTTGACGGTAATCAACCAGAAAGTCACGGCTAACTACGTGCCAGCAGCCG	Firmicutes	Bacilli	Lactobacillales	Lactobacillaceae	Lactobacillus
	denovo1320	3	1	2	0	GGAGGCAGCAGTGGGGAATATTGCACAATGGGGGAAACCCTGATGCAGCCATGCCGCGTGTGTGAAGAAGGCCTTCGGGTTGTAAAGCACTTTCAGCGAGGAGGAAAGGTTAGTAGTTAATACCTGCTAGCTGTGACGTTACTCGCAGAATAAGCACCGGCTAACTCTGTGCCAGCAGACG	Proteobacteria	Gammaproteobacteria
	denovo1322	2	0	2	0	GCGGCTGCTGGCACGAAGTTAGCCGGTGCTTATTCCTTTGGTACCATCACTCCACATGGATATTAGCCATATGGACATTTTTCCCAAATAAAAGAGTTTTACAATCCGAAGACCTTCCTCACTCCCGCGGCGTTGCTGCGTCAGGGTTTCCCCCATTGCGCCATATTCCCTACTGCTGCCTC	Proteobacteria	Deltaproteobacteria	Bdellovibrionales	Bacteriovoracaceae
	denovo1324	23	0	23	0	GGAGGCAGCAGTAGGGAATCTTCGGCAATGGACGAAAGTCTGACCGAGCAACGCCGCGTGAGTGATGAAGGCCTTCGGGTCGTAAAACTCTGTTGCCAGAGAAGAACGTCCGGGAGAGTAACTGCTCCCGGAGTGACGGTATCTGAGAAGAAAGCCCCGGCTAACTACGTGCCAGCAGCCG	Firmicutes	Bacilli	Bacillales	Paenibacillaceae
	denovo1325	7	0	0	7	GCGGCTGCTGGCACGTAGTTAGCCGGGGCTTTCTGGTTAGGTACCGTCAAGGTACTGACCTTTTCGGCCCGTACTTATTCTTCCCTAACAACAGAGTTTTACGATCCGAAGACCTTCATCACTCACGCGGCGTCGCTCCGTCAGACTTTCGTCCATTGCGGAAGATTCCCTACTGCTGCCTC	Firmicutes	Bacilli	Bacillales	Bacillaceae
	denovo1326	16	0	16	0	GCGGCTGCTGGCACGAAGTTAGCCGGGGCTTCTTCTGTAGGTACCGTCATTATCGTCCCTACTGAAAGAATTTTACAATCCTAAGACCTTCATCATTCACGCGGCATGGCTGCGTCAGGCTTTCGCCCATTGCGCAAGATTCCCCACTGCTGCCTC	Proteobacteria	Alphaproteobacteria	Caulobacterales	Caulobacteraceae
	denovo1327	11	10	1	0	GGAGGCAGCAGACGAAGAGACAGAAAACACGACGGCTGAGGAAGAAGCCGAGACTACTCCAGCAACCGTCGAAGAGACAGAAAGCACGGTGGCTGAGGAAGAAGCCGAGACTACTCCAGCAGCCG	Unclassified
	denovo1328	6	0	0	6	GCGGCTGCTGGCACGTAGTTAGCCGGGGCTTCCTCGTCAGGTACCGTCACCGCGCCGCCCTATTCGAACGGCGCGCCTTCTTCCCTGACAACAGAGCTTTACGACCCGAAGGCCTTCCTCGCTCACGCGGCGTCGCTCCGTCAGGCTTTCGCCCATTGCGGAAGATTCCCTACTGCTGCCTC	Firmicutes	Bacilli	Bacillales
	denovo1330	2	0	1	1	GCGGCTGCTGGCACAGAGTTAGCCGGTGCTTATTCTGTCGGTAACGTCATTATCGTCCCGGATAAAAGAGCTTTACAACCCTAAGGCCTTCATCACTCACGCGGCATGGCTGGATCAGGGTTCCCCCCATTGTCCAATATTCCCCACTGCTGCCTC	Proteobacteria
	denovo1334	3	0	3	0	GGAGGCAGCAGTGGGGAATATTGGACAATGGGGGGAACCCTGATCCAGCCATGCCGCGTGTGTGAAGAAGGCCTTATGGTTGTAAAGCACTTTCAGCGGGGAGGAAGGCGGTGAGGTTAATAACCTCACCGATTGACGTTACCCGCAGAAGAAGCACCGGCTAACTCCGTGCCAGCAGCCG	Proteobacteria	Gammaproteobacteria
	denovo1335	3	0	1	2	GCGGCTGCTGGCACGTAGTTAGCCGGTGCTTATTCTTCAGGTACTGTCATCCCCCAGCGGTATTAGCGCTAGGGATTTCCTCCCTGACAAAAGTCCTTTACAACCATAAGGCCTTCTTCACACACGCGGCATGGCTGGATCAGGGTTCCCCCCATTGTCCAATATTCCCCACTGCTGCCTC	Proteobacteria	Betaproteobacteria	Neisseriales	Neisseriaceae
	denovo1338	23	2	20	1	GCGGCTGCTGGCACGTAGTTAGCCGGTGCTTCCTCTGCAGGTACCGTCACTTTCGCTTCTTCCCTACTGAAAGAGGTTTACAACCCGAAGGCTGTCATCCCTCACGCGGCGTCGCTGCATCAGGCTTGCGCCCACTGTGCAATATTCCCCACTGCTGCCTC	Actinobacteria	Actinobacteria	Actinomycetales	Micrococcaceae
	denovo1340	17	0	17	0	GCGGCTGCTGGCACGGAGTTAGCCGTGGCTTCCTCAGCGGGTACAGTCAGACTCCTTTCGGAGCTTTCGTCCCCACTGACAGGAGTTTACGATCCGAAGACCTTCATCCTCCACGCGGCGTTGCTGCGTCAGGCTTTCGCCCATTGCGCAAAATTCCCCACTGCTGCCTC	Acidobacteria	BPC102	MVS-40
	denovo1341	4	0	4	0	GGAGGCAGCAGTGGGGAATATTGGACAATGGGCGGAAGCCTGATCCAGCAACGCCGCGTGAGGGATGACGGCCTTCGGGTTGTAAACCTCTTTCATCATCGACGAAGCTCTGTGTTGATCAGGGTGACGGTAGGTGGAGAAGAAGCACCGGCCAACTACGTGCCAGCAGCCG	Actinobacteria	Actinobacteria	Actinomycetales	Nocardioidaceae	Nocardioides
	denovo1342	2	0	2	0	GGAGGCAGCAGTGGGGAATATTGGACAATGGGGGGAACCCTGATCCAGCCATGCCGCGTGTGTGAAGAAGGCCTTATGGTTGTAAAGCTCTTTCGCTCGGGACGATAATGACGGTACCGAGATAAGAAGCCCCGGCTAACTTCGTGCCAGCAGCCG	Proteobacteria
	denovo1343	24	1	15	8	GGAGGCAGCAGTAGGGAATCTTCCGCAATGGGCGAAAGCCTGACGGAGCAACGCCGCGTGAGTGATGAAGGGTTTCGGCTCGTAAAACTCTGTTATTAGGGAAGAACATATGTGTAAGTAACTGTGCACATCTTGACGGTACCTAATCAGAAAGCCACGGCTAACTACGTGCCAGCAGCCG	Firmicutes	Bacilli
	denovo1344	2	0	2	0	GGAGGCAGCAGTAGGGAATATTGGGCAATGGACGCAAGTCTGACCCAGCCATGCCGCGTGCAGGATGAAGGCGTTATGCGTTGTAAACTGCTTTTATACAGGAAGAAACGACTCTTGCGAGAGGCATTGACGGTACTGTATGAATAAGCACCGGCTAACTCCGTGCCAGCAGCCG	Bacteroidetes	Cytophagia	Cytophagales
	denovo1347	3	0	2	1	GGAGGCAGCAGTGGGGAATATTGGGCAATGGGCGAAAGCCTGACCCAGCAACGCCGCGTGAAGGAAGAAGGTCTTCGGATTGTAAACTTCTTTTATGAGGGACGAAGGACGTGACGGTACCTCATGAATAAGCCACGGCTAACTACGTGCCAGCAGCCG	Firmicutes	Clostridia	Clostridiales	Ruminococcaceae
	denovo1348	6	0	6	0	GCGGCTGCTGGCACGTAGTTAGCCGGTGCTTCTTCTGCTCCTACCGTCACTCTCGCTTCTTCGGAGCTGAAAGAGGTTTACAACCCGAAGGCCTTCATCCCTCACGCGGCGTCGCTGCGTCAGGCTTCCGCCCATTGCGCAATATTCCCCACTGCTGCCTC	Actinobacteria	Actinobacteria	Actinomycetales
	denovo1350	11	0	11	0	GCGGCTGCTGGCACAGAGTTAGCCGATGCTTATTCCTCAGATACCGTCATTACTTCTTCTCTAAGAAAAGAAGTTCATGACCCATGGGCCTTCTATCTCCATGCGGCATTGCTCCGTCAGGCTTCCGCCCATTGCGAAAAATTCCCACTGCTGCCTC	Cyanobacteria	Chloroplast
	denovo1352	16	0	16	0	GGAGGCAGCAGTGGGGAATCTTGCGCAATGGCCGAAAGGCTGACGCAGCGACGCCGCGTGTGGGAGGACGCTCTTCGGGGTGTAAACCACTGTTGCCCGGGACGAACAGCTTCTTTCGAGGAGCCTGACGGTACCGGGTGAGGAAGCACCGGCTAACTCTGTGCCAGCAGCCG	Gemmatimonadetes	Gemmatimonadetes
	denovo1357	2	0	2	0	GCGGCTGCTGGCACGTAGTTAGCCGGTGCTTATTCTTTAGGTACCGTCACTTTCTTCTTCCCTGCTGAAAGCACTTTACAATCCGAAAACCTTCTTCGTGCACACAGAATTGCTGGATCAGGGTTGCCCCCATTGTCCAATATTCCCCACTGCTGCCTC	Fusobacteria	Fusobacteriia	Fusobacteriales
	denovo1358	4	4	0	0	GGAGGCAGCAGTGGGGAATATTGCACAATGGGCGCAAGCCTGATGCAGCAACGCCGCGTGAGGGATGACGGCCTTCGGGTTGTAAACCTCTTTTAGTAGGGAAGAAGCGAAAGTGACGGTATCTTACCAGAAAGGGACGGCTAACTACGTGCCAGCAGCCG	Actinobacteria	Actinobacteria	Actinomycetales
	denovo1359	32	13	18	1	GGAGGCAGCAGTGGGGAATATTGCACAATGGGCGCAAGCCTGATGCAGCGACGCCGCGTGAGGGATGACGGCCTTCGGGTTGTAAACCTCTGTTAGCATCGAAGAAGCGAAAGTGACGGTAGGTGCAGAGAAAGCGCCGGCTAACTACGTGCCAGCAGCCG	Actinobacteria	Actinobacteria	Actinomycetales	Micrococcaceae	Rothia
	denovo1361	11	0	11	0	GGAGGCAGCAGTAGGGAATCTTCCACAATGGGTGCAAGCCTGATGGAGCAATGCCGCGTGAGTGAAGAAGGACTTCGGTTCGTAAAGCTCTGTTGTTGGGGAAGAACACGGATAGGAGTCACTGCCTGTCCCTTGACGGTACCCAACCAGAAAGTCACGGCTAACTACGTGCCAGCAGCCG	Firmicutes	Bacilli	Lactobacillales	Aerococcaceae	Alloiococcus	otitis
	denovo1362	3	0	0	3	GCGGCTGCTGGCACGTAGTTAGCCGGGGCTTCTTCTGCGAGTACCGTCATGGTTCTTCCTCGCTGAAAGCGGTTTACGTCACGAATGACTTCGTCCCGCACGCGGCGTCGCTGCGTCAGGGTTGCCCCCATTGCGCAAAATTCCCCACTGCTGCCTC	Actinobacteria	Coriobacteriia	Coriobacteriales	Coriobacteriaceae	Slackia
	denovo1363	545	117	233	195	GCGGCTGCTGGCACGTAGTTAGCCGTGGCTTTCTATTCCGGTACCGTCATGTCCATGCACTATTTGCACACCGACCATTCGTCCCGATTAACAGAGCTTTACAATCCGAAGACCGTCATCACTCACGCGGCGTTGCTCCGTCAGACTTTCGTCCATTGCGGAAGATTCCCCACTGCTGCCTC	Firmicutes	Clostridia	Clostridiales	Veillonellaceae	Veillonella
	denovo1365	2	0	2	0	GGAGGCAGCAGTGGGGAATATTGGACAATGGGGGGAACCCTGATCCAGCCATGCCGCGTGTGTGAAGAAGGCCCACGGGTCGTCAACTTCTTTTCTCGGAGAAGAAACAATGACGGTATCTGAGGAATAAGCATCGGCTAACTCTGTGCCAGCAGCCG	Unclassified
	denovo1366	11	4	1	6	GGAGGCAGCAGGAAACACCCGAACAGAACGAGCCAACAATCTTACACCGACCAGCGAGAGAGTGCGAGAGATTTCTGGACTGGTGTAATTAATTTTTTGCCCTCAGGGCCATGGAATGAAAAAGCACCCGACCAGCAGCCG	Unclassified
	denovo1368	13	3	8	2	GCGGCTGCTGGCACAGAGTTAGCCGGTGCTTCTTATCCAGGTACCGTCACTTTCGCTTCGTCCCTGACGAAAGGAGTTTACAACCCGAAGGCCGTCATCCCCCACGCGGCGTCGCTGCATCAGGCTTGCGCCCATTGTGCAATATTCCCCACTGCTGCCTC	Actinobacteria	Actinobacteria	Actinomycetales
	denovo1370	4	0	4	0	GCGGCTGCTGGCACGTAGTTGGCCGGTGCTTCTTCTCCAGGTACCGTCACTTGCGCTTCGTCCCTGGTGAAAGAGGTTTACAACCCGAAGGCCGTCATCCCTCACGCTGCGTCGCTGCATCAGGCTTGCGCCCATTGTGCAATATTCCCCACGGCTGCCTC	Actinobacteria	Actinobacteria	Actinomycetales
	denovo1371	6	0	5	1	GCGGCTGCTGGCACAGAGTTAGCCGGTGCTTATTCTTCTGGTACCGTCAAGGTCGGAGATATTAGCTCCGACTTTTTCTTCCCAGCCTAAAGTGCTTTACAACCATAAGGCCTTCTTCACACACGCGGCATGGCTGGATCAGGGTTCCCCCCATTGTCCAATATTCCCCACTGCTGCCTC	Proteobacteria	Gammaproteobacteria
	denovo1372	4	4	0	0	GCGGCTGCTGGCACGGAGTTAGCCGGGGCTTCTTCTACGGGTACCGTCAAACCTTGCGGTTTTCTTCCCCGTCGAAAGGGTTTTACGTCCCAAGAGACTTCATCACCCACGCGGCGTTGCTTCGTCAGGGTTGCCCCCATTGCGAAAAATTCCCCACTGCTGCCTC	Acidobacteria	Acidobacteria-5
	denovo1373	2	2	0	0	TAGAGGCACACTCTTTCCCTACACGACGCTCTTCCGATCTTGTAAAACGACGGCCAGTGACCCTACGGGAGGCAGCAGTGGGGAATATTGCACAATGGGCGCAAGCCTGATGCAGCAACGCCGCGGTAATCTGGTCATAGCTGTTTCCTGAGATCGGAAGAGCACACGTCTGAACTCCAGTCACTAATG	Unclassified
	denovo1374	8	0	0	8	GCGGCTGCTGGCACGTAGTTAGCCGTGGCTTCCTCATCGGGTACCGTCATTATCTTCCCCGACAACAGAGGTTTACAATCCGAAAACCTTCTTCCCTCACGCGGTGTCGCTGGTTCAGGGTTCCCCCCATTGACCAATATCCCCCACTGCTGCCTC	Unclassified
	denovo1375	34	9	16	9	GGAGGCAGCAGTGGGGAATATTGGACAATGGGGGGAACCCTGATCCAGCCATGCCGCGTGTGTGAAGAAGGCCTTTTGGTTGTAAAGCACTTTAAGCGAGGAGGAGGCGCTCTAGGCTAATACCCTAGATGCGTGGACGTTACTCGCAGAATAAGCACCGGCTAACTCTGTGCCAGCAGCCG	Proteobacteria	Gammaproteobacteria	Pseudomonadales	Moraxellaceae	Acinetobacter
	denovo1376	2	0	2	0	GCGGCTGCTGGCACGGAGTTAGCCGGAGCTTATTCTCCAGGTACTGTCATTATCATCCCTGGTAAAAGTGCTTTACAACCCGAAGGCCTTCTTCACACACGCGGCATGGCTGCATCAGGCTTGCGCCCATCGTGCAATATTCCCCACTGCTGCCTC	Proteobacteria
	denovo1378	9	9	0	0	GCGGCTGCTGGCACCGGTCTTGCCCAGCACTTATTCTGCGACCACCTTACGGTCGCGAAAAGCGAGGACGATATGCCCTCGCACTTGGAGTCCCCTTATCGCACTGGCGTGCAGTGTAAAGGTTTCGCGCCTGCTGCCTC	Euryarchaeota	Halobacteria	Halobacteriales	Halobacteriaceae	Haloterrigena
	denovo1380	2	0	0	2	GCGGCTGCTGGCACGGAGTTAGCCGGTGCTTCTTCTGCGAGTAACGTCAATCAGTAAGGTTATTAACCTTACCGCCTTCCTCCTCGCTGAAAGTACTTTACAACCCGAAGGCCTTCTTCATACACGCGGCATGGCTGCATCAGGGTTTCCCCCATTGTGCAATATTCCCCACTGCTGCCTC	Proteobacteria	Gammaproteobacteria	Enterobacteriales	Enterobacteriaceae
	denovo1382	4	4	0	0	GGAGGCAGCAGTGAGGAATATTGGTCAATGGACGCAAGTCTGAACCAGCCATGCCGCGTGCAGGATGACGGTCCTATGGATTGTAAACTGCTTTTGTACGAGAAGAAACATTCCGACGTGTCGGAACTTGACGGTATCGTAAGAATAAGGATCGGCTAACTCCGTGCCAGCAGCCG	Bacteroidetes	Flavobacteriia	Flavobacteriales	Flavobacteriaceae	Flavobacterium	succinicans
	denovo1383	6	6	0	0	GGAGGCAGCAGTAAGGAATATTGGTCAATGGAGGGAACTCTGAACCAGCCATGCCGCGTGCAGGATGACTGCCCTATGGGTTGTAAACTGCTTTTGTCCAGGAATAAACCCCTCTACGTGTAGAGGCTTGAATGTACTGGAAGAATAAGGATCGGCTAACTCCGTGCCAGCAGCCG	Bacteroidetes	Sphingobacteriia	Sphingobacteriales	Sphingobacteriaceae	Sphingobacterium
	denovo1384	2	0	2	0	GGAGGCAGCAGTGGGGAATATTGGACAATGGGCGAAAGCCTGATCCAGCCATGCCGCGTGTGTGAAGAAGGCCCTAGGGTTGTAAAGCACTTTCAGTGGGGAGAAAGGCCTTTTACTTAATACGTAAGAGGATTGATGTTACCCACAGAAGAAGCACCGGCTAACTCCGTGCCAGCAGCCG	Proteobacteria	Gammaproteobacteria	Alteromonadales	Alteromonadaceae	Cellvibrio
	denovo1385	210	33	150	27	GCGGCTGCTGGCACGTAGTTAGCCGGTGCTTCTTCTCTAGGTACCGTCACTTGCGCTTCGTCCCTAGCGAAAGGAGTTTACAACCCGAAGGCCGTCATCCCCCACGCGGCGTCGCTGCATCAGGCTTGCGCCCATTGTGCAATATTCCCCACTGCTGCCTC	Actinobacteria	Actinobacteria	Actinomycetales
	denovo1387	2	0	2	0	GGAGGCAGCAGTGGGGAATATTGGACAATGGGCGAAAGCCTGATCCAGCCATGCCGCGTGTGTGAAGAAGGTCTTCGGATTGTAAAGCTCTTTCGGCAGGAACGAAACGGTGAGCTCTAACATAGCTTGCTAATGACGGTACCTGAAGAAGAAGCACCGGCTAACTACGTGCCAGCAGCCG	Proteobacteria	Betaproteobacteria
	denovo1388	2	2	0	0	GCGGCTGCTGGCACGTAGTTAGCCGGTGCTTCTTCTGCAGGTACCGTCACTTTCGCTTCTTCCCTACTGAAAGAGGTTTACAACCCGAAGGTCGTCATCCCTCACGCGGCGTCGCTGCATCAGGCTTGCGCCCATTGCCGAAGATTCCCTACTGCTGCCTC	Actinobacteria	Actinobacteria	Actinomycetales
	denovo1390	2	0	0	2	GGAGGCAGCAGTGGGGAATATTGCACAATGGGGGAAACCCTGATGCAGCCATGCCGCGTGTGTGAAGAAGGCCTTATGGTTGTAAAGCACTTTAAGCGAGGAGGAGGCTCTTTTGGTTAATACCCAAGATGAGTGGCCGCTACTCGCAGAATAAGCACCGGCTAACTCTGTGCCCGCAGCCG	Proteobacteria	Gammaproteobacteria	Pseudomonadales	Moraxellaceae	Acinetobacter
	denovo1391	27	0	27	0	GGAGGCAGCAGTGGGGAATATTGCACAATGGGCGCAAGCCTGATGCAGCGACGCCGCGTGAGGGATGACGGCCTTCGGGTTGTAAACCTCTTTCAGCTCCGACGAAGCGAGAGTGACGGTAGGAGCAGAAGAAGCGCCGGCCAACTACGTGCCAGCAGCCG	Actinobacteria	Actinobacteria	Actinomycetales
	denovo1393	64	1	39	24	GCGGCTGCTGGCACGTAGTTAGCCGGTGCTTATTCTTCAGGTACCGTCATTACCCCAGGGTATTAGCCCAGAGCGTTTCTTCCCTGACAAAAGCGGTTTACAACCCGAAGGCCTTCTTCCCGCACGCGGCATGGCTGGATCAGGCTTGCGCCCATTGTCCAAAATTCCCCACTGCTGCCTC	Proteobacteria	Betaproteobacteria	Burkholderiales	Comamonadaceae
	denovo1394	5	4	0	1	GCGGCTGCTGGCACCAGACTTGCCCTCCACTTGATCCTTATTGAAGGATTTATGCTCAATTCATTCCAATTATGGACCTCTCTAACGATGGTCCATAATTGGAATGAATTGAGCATAAATCCTTCAATAAGGATCAAGTGGAGGGCAAGTCTGGTGCCAGCAGCCG	Unclassified
	denovo1395	5	0	3	2	GCGGCTGCTGGCACAGAGTTAGCCGGTGCTTATTCTGTCGGTAACGTCAAAACAGCAAGGTATTAGCTTACTGCCCTTCCTCCCAACTTAAAGTGCTTTACAATCCGAAGACCTTCTTCACACACGCGGCATGGCTGGATCAGACTTTCGTCCATTGTGGAAAATTCCCTACTGCTGCCTC	Proteobacteria	Gammaproteobacteria	Pseudomonadales	Pseudomonadaceae	Pseudomonas
	denovo1396	16	0	16	0	GGAGGCAGCAGTGGGGAATATTGGACAATGGGCGAAAGCCTGATCCAGCCATGCCGCGTGAGTGATGAAGGCCTTAGGGTTGTAAAGCTCTTTCAGCTGGGAAGATAATGACGGTACCAGCAGAAGAAGCCCCGGCTAACTCCGTGCCAGCAGCCG	Proteobacteria	Alphaproteobacteria
	denovo1397	2	0	2	0	GGAGGCAGCAGTGGGGAATATTGCACAATGGGGGGAACCCTGATGCAGCCATGCCGCGTGAATGAAGAAGGCCTTCGGGTTGTAAAGCTCTGTTAATCGGGACGAAAGGCCTTCTTGCGAATAGTGAGAAGGATTGACGTTAACTACAGAAGAAGCACCGGCTAACTCCGTGCCAGCAGCCG	Proteobacteria	Gammaproteobacteria
	denovo1399	6	6	0	0	GGAGGCAGCAGTAGGGAATCTTCCACAATGGGTGCAAACCTGATGGAGCAATGCCGCGTGAGTGAAGAAGGTCTTCGGATCGTAAAGCTCTGTTGTTAGAGAAGAACACGTGCTAGGTAACTACTAGCGCCTTGACGGTATCTAACCAGAAAGTCACGGCTAACTACGTGCCAGCAGCCG	Firmicutes	Bacilli	Lactobacillales	Aerococcaceae	Alloiococcus
	denovo1400	5	1	3	1	GGAGGCAGCAGTGGGGAATATTGGACAATGGGCGAAAGCCTGACGGAGCAATGCCGCGTGGAGGTAGAAGGCCCACGGGTCGTGAACTTCTTTTCCCGGAGAAGAAGCAATGACGGTATCTGGGGAATAAGCATCGGCTAACTCTGTGCCAGCAGCCG	Cyanobacteria	Chloroplast	Streptophyta
	denovo1401	5	0	5	0	GGAGGCAGCAGTAGGGAATATTGGACAATGGGGGCAACCCTGATCCAGCAATGCCGCGTGAGTGATGAAGGCCTTAGGGTTGTAAAGCTCTTTTACCAGAGATGATAATGACAGTATCTGGGGAATAAGCCCCGGCTAACTCCGTGCCAGCAGCCG	Proteobacteria	Alphaproteobacteria	Sphingomonadales	Sphingomonadaceae	Sphingobium
	denovo1405	11	0	7	4	GGAGGCAGCAGTGGGGAATATTGGACAATGGGGGGAACCCTGATCCAGCCATGCCGCGTGTGTGAAGAAGGCCTTATGGTTGTAAACCGCTTTTGTCAGGGAAGAAAAGGTTCTGGCTAATACCTGGGACTCATGACGGTACCTGAAGAATAAGCACCGGCTAACTACGTGCCAGCAGCCG	Proteobacteria	Betaproteobacteria	Burkholderiales
	denovo1406	83	30	40	13	GCGGCTGCTGGCACAGAGTTAGCCGGTGCTTCTTCTTCCGGTACCGTCATAATCGTCCCGATCGAAAGGAGTTTACATCCCAAGGGACTTCATCCTCCACGCGGCGTTGCTGCGTCAGGGTTTCCCCCATTGCGCAAAATTCCCCACTGCTGCCTC	Acidobacteria	Acidobacteriia	Acidobacteriales	Koribacteraceae	Candidatus
	denovo1407	13	5	3	5	GCGGCTGCTGGCACGGAATTAGCCGGTCCTTATTCATAAGGTACATGCAAAAAGCTACACGTAGCTCACTTTATTCCCTTATAAAAGCAGTTTACAACCCATAGGGCCGTCATCCTGCACGCTACTTGGCTGGTTCAGACTCTCGTCCATTGACCAATATTCCTCACTGCTGCCTC	Bacteroidetes	Bacteroidia	Bacteroidales	Prevotellaceae	Prevotella	copri
	denovo1408	10	9	1	0	GGAGGCAGCAGTGGGGAATATTGGACAATGGGCGAAAGCCTGATCCAGCAATGCCGCGTGTGTGAAGAAGGCCTTCGGGTTGTAAAGCACTTTGATCTGGGAAGAAAAAGCTTTGGCTAATATCCAAAGCCTTGACGGTACCAGAGGAACAAGCACCGGCTAACTCTGTGCCAGCAGCCG	Proteobacteria	Gammaproteobacteria	Xanthomonadales	Sinobacteraceae
	denovo1410	88	40	34	14	GCGGCTGCTGGCACGGAGTTAGCCGGTGCTTCTTCTGTGGGTAACGTCACTCTTGCGATTTCCTCCCCACTGAAAGTGCTTTACAACCCGAAGGCCTTCTTCACACACGCGGCATGGCTGCATCAGGGTTCCCCCCATTGTGCAATATTCCCTACTGCTGCCTC	Proteobacteria	Gammaproteobacteria	Aeromonadales	Succinivibrionaceae
	denovo1411	3	0	0	3	GGAGGCAGCAGTGGGGAATATTGCACAATGGGCGCAAGCCTGATGCAGCAACGCCGCGTGAACGAAGAAGGCCTTCGGGTCGTAAAGTTCTGTCCATAGGGAAGAAAAAAATGACGGTACCTATGGAGGAAGCCCCGGCTAAATACGTGCCAGCAGCCG	Firmicutes	Clostridia	Clostridiales
	denovo1412	2	0	0	2	GCGGCTGCTGGCACGTAGTTAGCCGGTGCTTATTCTTCCAGTACCGTCATCCCCCCGAGGTATTATCCCAGGGGATTTCTTCCCGGACAAAAGAGCTTTACAACCCGAAGGCCTTCTTCACTCACGCGGCATTGCTGGATCAGGGTTGCCCCCATTGTCCAAAATTCACCACTGCTGCCTC	Proteobacteria	Betaproteobacteria	Burkholderiales
	denovo1413	14	11	0	3	GGAGGCAGCAGCAGGGAATATTGCACAATGGGCGAAACCCTGATGCAGCGACGCCGCGTGAGCGATGAAGCCCTTCGGGGTGTAAAGCTCTTTCGTCAGGGAAGATAGTGACGGTACCTGGAGAAGCAGCTGCGGCTAACTACGTGCCAGCAGCCG	Unclassified
	denovo1417	6	0	0	6	GCGGCTGCTGGCACGGAGTTAGCCGATCCTTATTCGTAAGGTACATGCAAAAAGTCACACGTGACTCACTTTATTCCCTTACAAAAGAAGTTTACAACCCGTAGGGCCGTCTTCCTTCACGCGACGTGGCTGGTTCAGAGTTGCCTCCATTGACCAATATTCCTCACTGCTGCCTC	Bacteroidetes	Bacteroidia	Bacteroidales	Porphyromonadaceae
	denovo1418	8	8	0	0	GGAGGCAGCAGTGGGGAATTTTTCGCAATGGGGGAAACCCTGACGAAGCAACGCCGCGTGGAGGATGAAGGCCTTCGGGTCGTAAACTCCTGTCGACCGGGACGAAAGTGGTCCGACCTAATACGTCAGGCCATCGACTGTACCGGTGGAGGAAGCCACGGCTAACTCTGTGCCAGCAGCCG	Acidobacteria	Acidobacteria-6	CCU21
	denovo1423	25	4	11	10	GCGGCTGCTGGCACGAAGTTAGCCGGGACTTATTCTCCGGGTACCGTCATTATCGTCCCCGGCAAAAGAGCTTTACAACCCTAAGGCCTTCATCACTCACGCGGCATGGCTGGATCAGGCTTGCGCCCATTGTCCAATATTCCCCACTGCTGCCTC	Proteobacteria	Alphaproteobacteria	Rhizobiales	Hyphomicrobiaceae	Hyphomicrobium
	denovo1424	55	0	34	21	GGAGGCAGCAGTGGGGAATATTGGACAATGGGGGGAACCCTGATCCAGCCATGCCGCGTGTGTGAAGAAGGCCTTAGGGTTGTAAAGCTCTTTTATCCGGGACGATAATGACGGTACCGGAGGAATAAGCCCCGGCTAACTTCGTGCCAGCAGCCG	Proteobacteria	Alphaproteobacteria	Rhizobiales	Methylobacteriaceae	Methylobacterium
	denovo1425	23	0	21	2	GGAGGCAGCAGTGGGGAATATTGCACAATGGACGGAAGTCTGATGCAGCAACGCCGCGTGCGGGATGAAGGCCTTCGGGTTGTAAACCGCTTTCACCGCCGACGAATTGAAGACGGTAGGCGGAGAAGAAGCACCGGCTAACTACGTGCCAGCAGCCG	Actinobacteria	Actinobacteria	Actinomycetales
	denovo1426	13	0	13	0	GGAGGCAGCAGTGGGGAATCTTGCGCAATGCGCGAAAGCGTGACGCAGCAACGCCGCGTGCGGGAAGACGGCCTTAGGGTTGTAAACCGCTTTCAGTTGGGACGAAGCTTCACGGGTTAATAGCCCGGCGAAGTGACGGTACCTTCAGAAGAAGCTCCGGCTAACTACGTGCCAGCAGCCG	Actinobacteria	Thermoleophilia	Solirubrobacterales	Patulibacteraceae
	denovo1428	8	0	8	0	GGAGGCAGCAGTGGGGAATATTGGGCAATGGACGCAAGTCTGACCCAGCAACGCCGCGTGAAGGAAGAAGGCTTTCGGGTTGTAAACTTCTTTTAACAGGGAAGAGAAGAAGACGGTACCTGTTGAATAAGCCACGGCTAACTACGTGCCAGCAGCCG	Firmicutes	Clostridia	Clostridiales	Ruminococcaceae	Oscillospira
	denovo1432	24	0	24	0	GGAGGCAGCAGCAAGGAATCTTGGGCAATGGGCGAAAGCCTGACCCAGCAACGCCGCGTGGGGGATGAAGGCCTTCGGGTTGTAAACCCCTTTTTCCGGGGAAGAACAATGACGGTACCCGGGGAATAAGCCTCGGCTAACTACGTGCCAGCAGCCG	Chloroflexi	Dehalococcoidetes	GIF9
	denovo1434	166	13	153	0	GGAGGCAGCAGTGGGGAATATTGGACAATGGGCGAAAGCCTGATCCAGCCATGCCGCGTGTGTGAAGAAGGCCTTCGGGTTGTAAAGCACTTTAAGTGGGGAGGAATGGCTCTGGGTTAATACCCTTGAGCAGTGACGTTACCCACAGAATAAGCACCGGCTAACTCTGTGCCAGCAGCCG	Proteobacteria	Gammaproteobacteria	Pseudomonadales	Moraxellaceae
	denovo1437	144	47	27	70	GCGGCTGCTGGCACGTAGTTAGCCGGCGCTTCTTCTGCAGGTACCGTCACTTTCGCTTCGTCCCTGCTGAAAGGGGTTTACAACCCGAAGGCCTTCATCCCCCACGCGGCGTCGCTGCGTCAGGCTTTCGCCCATTGCGCAATATTCCCCACTGCTGCCTC	Actinobacteria	Actinobacteria	Actinomycetales
	denovo1439	2	1	1	0	GCGGCTGCTGGCACGTAGTTAGCCGGTGCTTCTTATACAGGTACCGTCACAAAAGCTTCGTCCCTGTCGAAAGGAGTTTACAACCCGAAGGCCTTCATCCCCCACGCGGCGTCGCTGCATCAGGCTTCCGCCCATTGTGCAATATTACCCACTGCTGCCTC	Actinobacteria	Actinobacteria	Actinomycetales	Corynebacteriaceae	Corynebacterium	simulans
	denovo1440	3	0	0	3	GGAGGCAGCAGTGGGGAATATTGCACAATGGGGGAAACCCTGATGCAGCCATGCCGCGTGTGTGAAGAAGGCCTTCGGGTTGTAAACCGCTTTTGTCAGGGAAGAAAAGACTCCTACTGATACTGGGGGTTCATGACGGTACCTGAAGAATAAGCACCGGCTAACTACGTGCCAGCAGCCG	Proteobacteria	Betaproteobacteria	Burkholderiales
	denovo1441	4	0	4	0	GCGGCTGCTGGCACAGAGTTAGCCGGTGCTTATTCTGCGAGTAACGTCAACACCACCGGGTATTCGCCGATGGCACTTCCTCCTCGCTTAAAGTGCTTTACAACCCGAAGGCCTTCTTCACACACGCGGCATTGCTGGATCAGGCTTTCGCCCATTGTCCAATATTCCCCACTGCTGCCTC	Proteobacteria	Gammaproteobacteria
	denovo1442	4	4	0	0	CGCTCTTCCGATCTCAGGAAACAGCTATGACCGGCCAATTACCGCGGCTGCTGGTGCGGATGCTGCTCCAGCTGCTGCTGTTGCCCGTCCGGTGGATGTTCCTGCTGCTGCTGCTGCTGCCTCCCGTAGGCTACTGGCCGTCGTTTTACAAGATCGGAAGAGC	Unclassified
	denovo1444	2	0	2	0	TCTCAGGAAACAGCTATGACCGCAGATTACCGCGGCTGCTGGCCACCGACCACACCACCACAACCACAGTCGCCGTACGTGCTGTCCGCGGCTGGAACTGGTTTGCTGCGTGCTGCTGCCTCCCGTAGGGCCACTGGCCGTCGTTTTACAAG	Unclassified
	denovo1445	2	2	0	0	GCGGCTGCTGGCACGTAGTTAGCCGGTGCTTTTTCTGCAGGTACCGTCACTTCCGCTTCGTCCCTGGCGAAAGGAGTTTACAACCCGAAGGCCGTCATCCCTCACGCGGCGTTGCTGCATCAGGCTTGCGCCCATTGTGCAATATTCCCCACTGCTGCCTC	Actinobacteria	Actinobacteria	Actinomycetales
	denovo1449	2	1	1	0	GGAGGCAGCAGTGGGGAATATTGCACAATGGGCGCAAGCCTGATGCAGCCATGCCGCGTGTGTGAAGAAGGCCTTCGGGTTGTAAACCTCTTTCAGCAGGGAAGAAGCCACAAGTGACGGTACCTGCAGAAGAAGCGCCGGCTAACTACGTGCCAGCAGCCG	Actinobacteria	Actinobacteria	Actinomycetales
	denovo1451	5	0	1	4	GGAGGCAGCAGTGGGGAATATTGGACAATGGGCGCAAGCCTGATCCAGCCATGCCGCGTGTGTGAAGAAGGCCTTCGGGTTGTAAAGCACTTTCAGCGAGGAGGAAGGGTTGTGTGTTAATAGTACACAGCCTTGACGTTACTCGCAGAAGAAGCACCGGCTAACTCTGTGCCAGCAGCCG	Proteobacteria	Gammaproteobacteria	Alteromonadales	[Chromatiaceae]	Rheinheimera
	denovo1452	16	1	12	3	GGAGGCAGCAGTGGGGAATATTGCACAATGGGCGAAAGCCTGATGCAGCAACGCCGCGTGAGGGATGACGGCCTTCGGGTTGTAAACCTCTTTTAGCAGGGAAGAAGCGAAAGTGACGGTACCTGCAGAATAAGCACCGGCTAACTCTGTGCCAGCAGCCG	Actinobacteria	Actinobacteria	Actinomycetales	Microbacteriaceae
	denovo1453	5	5	0	0	GGAGGCAGCAGTGGGGAATATTGCACAATGGGCGCAAGCCTGATGCAGCAACGCCGCGTGAGGGATGACGGCCTTCGGGTTGTAAAGCACTTTCAGTTGTGAGGAAAAGTTAGTAGTTAATACCTGCTAGCCGTGACGTTAACAACAGAAGAAGCACCGGCTAACTCCGTGCCAGCAGCCG	Proteobacteria	Gammaproteobacteria	Alteromonadales
	denovo1454	9	9	0	0	GGAGGCAGCAGTGGGGAATCTTGCGCAATGGGCGAAAGCCTGACGCAGCCATGCCGCGTGAATGATGAAGGTCTTAGGATTGTAAAGTTCTTTCGCCCGTGACGATGATGACGGTAACGGGAGAAGAAGCCCCGGCTAACTTCGTGCCAGCAGCCG	Proteobacteria	Alphaproteobacteria
	denovo1455	2	0	0	2	GCGGCTGCTGGCACAGAGTTAGCCGGTGCTTCTTCTGTGGGTAACGTCAAAGTTGCGTACTATTAACACGCAACCCTTCCTCCCCACTGAAAGTGCTTTACAACCCGAAGGCCTTCTTCACACACGCGGCATGGCTGGATCAGGGTTCCCCCCATTGTCCAATATTCCCCACTGCTGCCTC	Proteobacteria	Gammaproteobacteria
	denovo1456	2	2	0	0	GGAGGCAGCAGTAGGGAATCTTCGGCAATGGACGAAAGTCTGACCGAGCAACGCCGCGTGAGTGAAGAAGGTTTTCGGGTTGTAAAGCACTTTCAGCGAGGAGGAAAGGTCAGTAGCTAATACCTGCTGACTGTGACGTTACTCGCAGAAGAAGCACCGGCTAACTCCGTGCCAGCAGCCG	Unclassified
	denovo1457	17	0	11	6	GGAGGCAGCAGTAGGGAATCTTCCACAATGGGCGCAAGCCTGATGGAGCAACACCGCGTGAGTGAAGAAGGGTTTCGGCTCGTAAAGCTCTGTTGTTAGAGAAGAACGTGCGTGAGAGCAACTGTTCACGCAGTGACGGTATCTAACCAGAAAGTCACGGCTAACTACGTGCCAGCAGCCG	Firmicutes	Bacilli	Lactobacillales	Lactobacillaceae	Lactobacillus	mucosae
	denovo1459	26	6	7	13	GCGGCTGCTGGCACGTAGTTAGCCGGGGCTTCTTAGTCAGGTACCGTCACTATCTTCCCTGCTGATAGAAGTTTACATACCGAGATACTTCTTCCTTCACGCGGCGTCGCTGCATCAGGGTTTCCCCCATTGTGCAATATTCCCCACTGCTGCCTC	Firmicutes	Clostridia	Clostridiales	Lachnospiraceae	Blautia
	denovo1460	5	5	0	0	GCGGCTGCTGGCACGGAGTTAGCCGGTGCTTCCTCACCCGGTACCGTCACAGGAGATGAATCTCCTCGTTCGTCCCGGGCAACAGTGGTTTACACCCCGAAGGGCGTCATCCCACACGCGGCGTCGCTGCGTCAGCCTTGCGGCCATTGCGCAATATTCCCCACTGCTGCCTC	Gemmatimonadetes	Gemmatimonadetes
	denovo1462	284	48	153	83	GCGGCTGCTGGCACGTAGTTAGCCGGTGCTTCTTATCAAGGTACCGTCAGCCTCACACTTTATTAGAATGTAAGTTTTCTTCCCTTGCGAAAGAGCTTTACAACCCGAAGGCCTTCTTCACTCACGCGGAATGGCTGGATCAGGCTTGCGCCCATTGTCCAAAATTCCCCACTGCTGCCTC	Proteobacteria	Betaproteobacteria	Methylophilales	Methylophilaceae
	denovo1463	2	0	2	0	GGAGGCAGCAGTGGGGAATATTGGACAATGGGGGGAACCCTGATCCAGCCATGCCGCGTGTGTGAAGAAGGCCTTATGGTTGTAAAGCTCTGTTAATCGGGACGAATGGCTACCATGCGAATAGTTTGGCAGTTTGACGGTACCGGAATAGAAAGCCACGGCTAACTACGTGCCAGCAGCCG	Unclassified
	denovo1466	7	0	7	0	GGAGGCAGCAGTGAGGAATATTGGACAATGGGTGAGAGCCTGATCCAGCCATCCCGCGTGAAGGACGACGGCCCTATGGGTTGTAAACTTCTTTTGTACAGGGATAAACCTTTCCACGTGTGGAAAGCTGAAGGTACTGTACGAATAAGCACCGGCTAACTCCGTGCCAGCAGCCG	Bacteroidetes	Flavobacteriia	Flavobacteriales	[Weeksellaceae]	Chryseobacterium
	denovo1467	2	0	2	0	GGAGGCAGCAGTGAGGAATATTGGTCAATGGGCGAGAGCCTGAACCAGCCAAGTAGCGTGTGTGAAGAAGGCCTTATGGTTGTAAAGCACTTTAAGCGAGGAGGAGGCTTACCTAGTTAATACCTAGGATAAGTGGACGTTACTCGCAGAATAAGCACCGGCTAACTCTGTGCCAGCAGCCG	Proteobacteria	Gammaproteobacteria	Pseudomonadales	Moraxellaceae
	denovo1468	3	1	2	0	GCGGCTGCTGGCACAGAGTTAGCCGGTGCTTATTCTGTGGGTAACGTCCACTATCCAAGAGTATTAATCTTGGTAGCCTCCTCCCCACTTAAAGTGCTTTACAACCAAAAGGCCTTCTTCACACACGCGGCATGGCTGGATCAGGCTTTCGCCCATTGTCCAATATTCCCCACTGCTGCCTC	Proteobacteria	Gammaproteobacteria	Pseudomonadales	Moraxellaceae	Acinetobacter
	denovo1469	403	123	200	80	GCGGCTGCTGGCACGTATTTAGCCGGTGCTTCTTAGTCAGGTACCGTCATTTTCTTCCCTGCTGATAGAGCTTTACATACCGAAATACTTCATCGCTCACGCGGCGTCGCTGCATCAGGGTTTCCCCCATTGTGCAATATTCCCCACTGCTGCCTC	Firmicutes	Clostridia	Clostridiales	Lachnospiraceae	[Ruminococcus]
	denovo1470	15	15	0	0	GGAGGCAGCAGTGGGGAATATTGGACAATGGGCGCAAGCCTGATCCAGCCATGCCGCGTGGATGATGAAGGCCCTAGGGTTGTAAAGTCCTTTCGCCCGCGACGATGATGACGGTACCGGTAGAAGAAGCCCCGGCTAACTACGTGCCAGCAGCCG	Proteobacteria	Alphaproteobacteria
	denovo1473	23	5	10	8	GCGGCTGCTGGCACGAAGTTAGCCGGGGCTTATTCTTCCGGTACAGTCATTATCTTCCCGGACAAAAGAGCTTTACAACCCTAAGGCCTTCATCACTCACGCGGCATGGCTGGATCAGGCTTTCGCCCATTGTCCAATATTCCCCACTGCTGCCTC	Proteobacteria	Alphaproteobacteria	Rhizobiales
	denovo1475	13	2	10	1	GCGGCTGCTGGCACGTAGTTAGCCGTGGCTTTCTGGTTAGGTACCGTCTCTACTGTGTATAGTTACTACACAATCATTCTTCCCTAACAACAGAGCTTTACGAACCGAAATCCTTCTTCACTCACGCGGCGTTGCTCCGTCAGGCTTTCGCCCATTGCGGAAGATTCCCTACTGCTGCCTC	Firmicutes	Bacilli	Gemellales	Gemellaceae
	denovo1476	21	0	9	12	GCGGCTGCTGGCACGTAGTTAGCCGGTGCTTCTTATCCAGGTACCGTCACCTCACGGCTTCGTCCCTGGCGAAAGGAGTTTACAACCCGAAGGCCGTCATCCCCCACGCGGCGTCGCTGCATCAGGCTTCCGCCCATTGTGCAAGATTCCCCACTGCTGCCTC	Actinobacteria	Actinobacteria	Actinomycetales
	denovo1477	43	10	21	12	GCGGCTGCTGGCACGTAGTTGGCCGGCGCTTTTTCTGCAGGTACCGTCACTCTCGCTTCTTCCCTGCTAAAAGAGGTTTACAACCCGAAGGCCGTCATCCCTCACGCGGCGTTGCTGCATCAGGCTTCCGCCCATTGTGCAATATTCCCCACTGCTGCCTC	Actinobacteria	Actinobacteria	Actinomycetales	Microbacteriaceae
	denovo1481	13	13	0	0	GCGGCTGCTGGCACGTAGTTGGCCGGTGCTTCTTCTCCCACTACCGTCACAAAAAGCTTCGTCATGGGCGAAAGGAGTTTACAACCCGAAGGCCGTCATCCCCCACGCGGCGTCGCTGCATCAGACTTCCGTCCATTGTGCAATATTCCCCACTGCTGCCTC	Actinobacteria	Actinobacteria	Actinomycetales
	denovo1482	4	0	4	0	GCGGCTGCTGGCACAGAGTTAGCCGGTGCTTATTCTGCGAGTAACGTCCACTCATCTTGGGTATTAACTAGGTAAGCCTCCTCCTCGCTTAAAGTGCTTTACAATCCGAAGACCTTCTTCACACACGCGGCATGGCTGGATCAGGCTTTCGCCCATTGTCCAATATTCCCCACTGCTGCCTC	Proteobacteria	Gammaproteobacteria	Pseudomonadales	Moraxellaceae	Acinetobacter
	denovo1484	24	0	22	2	GGAGGCAGCAGTGGGGAATTTTGCACAATGGGGGCAACCCTGATGCAGCGACGCCGCGTGATTTAGAAGGCCTTCGGGTTGTAAAAATCTTTTGTATGGGAAGAAAATGACAGTACCATACGAATAAGGACCGGCTAATTACGTGCCAGCAGCCG	Firmicutes	Clostridia	Clostridiales	[Tissierellaceae]	Anaerococcus
	denovo1488	8	0	8	0	GGAGGCAGCAGCGATCACAAAGGTGGTGGCATTGTAAAGAATGAGAGCAATCCATCTCCGATGCTTAGCAGCGGGTTTAACTTCATCGACGGCGGCTACTACAATCCGAACGTGAACATCACTCAGATGAAGGCTGGTCGGCAACAGCAGCAGCAACAGGTGCAGGCACCGCAGAACAACCAGCAGCCG	Unclassified
	denovo1489	2	2	0	0	GCGGCTGCTGGCACGGAGTTAGCCGATGCTTATTCATAAGGTACATGCAAAGAAGTACGCGTACTTCATTTTATTCCCTTATAAAAGAGGTTTACAACCCGTAGGGCAGTCATCCCTCACGCTACTTGGCTGGTTCAGGCTCTCGCCCATTGACCAATATTCCTCACTGCTGCCTC	Bacteroidetes	Bacteroidia	Bacteroidales
	denovo1492	12	0	12	0	GGAGGCAGCAGTGGGGAATATTGGACAATGGGCGCAAGCCTGATCCAGCCATGCCGCGTGGATGATGAAGGCCCTAGGGTTGTAAAGTCCTTTCGGCGGGGAAGATAATGACGGTACCGCAAGAATAAGCCCCGGCTAACTTCGTGCCAGCAGCCG	Proteobacteria	Alphaproteobacteria	Rhizobiales	Hyphomicrobiaceae	Rhodoplanes
	denovo1493	194	12	134	48	GGAGGCAGCAGTGGGGAATATTGCACAATGGGCGCAAGCCTGATGCAGCGACGCCGCGTGGGGGATGACGGCCTTCGGGTTGTAAACTCCTTTCGCTAGGGAAGAAGCCACTTTAGTGGTGACGGTACCTGGATAAGAAGCACCGGCTAACTACGTGCCAGCAGCCG	Actinobacteria	Actinobacteria	Actinomycetales	Corynebacteriaceae	Corynebacterium
	denovo1495	11	0	11	0	GCGGCTGCTGGCACGTAGTTAGCCGGGGCTTCTTCGTGAGGTACCGTCACCTCGGAGAGCTATTCACTCCCGGGGCTTCGTCCCTCCCGAAAGGGGTTTACGACCCGAAGGCCTTCTTCCCCCACGCGGCGTTGCTGCGTCACGCTTTCGCGCATTGCGCAAGATTCCCCACTGCTGCCTC	Actinobacteria	Thermoleophilia	Solirubrobacterales
	denovo1496	3	0	0	3	GCGGCTGCTGGCACGTAGTTAGCCGGGGCTTCTTGGTCAGGTACCGTCATTACAGGCATACATGCCTGTTTCTTCCCTGCTGACAGAGCTTTACATACCGAGATACTTCTTCACTCACGCGGCGTCGCTGCATCAGGGTTTCCCCCATTGTGCAATATTCCCCACTGCTGCCTC	Firmicutes	Clostridia	Clostridiales
	denovo1497	2	0	2	0	GGAGGCAGCAGTGGGGAATTTTGGACAATGGGCGCAAGCCTGATCCAGCAATGCCGCGTGCAGGATGAAGGCCTTCGGGTTGTAAACTGCTTTTGTACGGAGCGAAAAGGCTTCCACTAATACTGGGGGCTCTTTTGGTTAATACCCAAGATGAGTGGACGTTACTCGCAGAATAAGCACCGGCTAACTCTGTGCCAGCAGCCG	Proteobacteria
	denovo1498	3	0	2	1	GCGGCTGCTGGCACGTAGTTAGCCGTGGCTTATTCATCGGGTACCGTCACATCACCTCGCAAGATGACTCTTCTTCCCCGACAAAAGAAGTTTACAATCCAGAGGACCTTCTTCCTTCACGCGGCATGGCTGGGTCAGACTTGCATCCATTGCCCAATATTCCCTACTGCTGCCTC	Bacteroidetes	Cytophagia	Cytophagales	Cytophagaceae	Runella
	denovo1499	11	8	1	2	GCGGCTGCTGGCACGTAGTTAGCCGGCGCTTCTTTGACGCGTACCCTCAACCCCGCCAAACGGAGCCTTGTCCCGCGCCGAAAGGGGTTTACAACCCGAAAGCCTCCATCCCCCACGCGGCGTCGCTGCATCAGGCTTGCGCCCATTGTGCAATATCCCCCACTGCTGCCTC	Actinobacteria	Actinobacteria	Actinomycetales	Actinomycetaceae
	denovo1501	3	0	0	3	GGAGGCAGCAGTGAGGAATATTGCACAATGGGCGCAAGCCTGATGCAGCAACGCCGCGTGAGGGACGAAGGCCTTCGGGTCGTAAACCTCTTTTCTGAGGGACGAGCAAGGACGGTACCTCAGGAATAAGTCTCGGCTAACTACGTGCCAGCAGCCG	Chloroflexi	Anaerolineae	SJA-15
	denovo1502	3	0	0	3	GCGGCTGCTGGCACGTAGTTAGCCGGGGCTTCCTCCAAGGGTACCATCAGTATTTTCCCCTTCGACAGTGGTTTACGACCCGAAGGCCTTCTTCCCACACGCGGCGTCGCTCCGTCAGGCTTTCGCCCATTGCGGAAAATTCCTCACTGCTGCCTC	WPS-2
	denovo1503	10	0	10	0	GCGGCTGCTGGCACGTAGTTAGCCGGAGCTTCTTCTGAAGGTACCGTCACTTCGCCGGGCTATTAACCCGTGAAGCTTCGTCCCAACTGAAAGCGGTTTACAACCCTAAGGCCGTCTTCCCGCACGCGGCGTTGCTGCGTCACGCTTTCGCGCATTGCGCAAGATTCCCCACTGCTGCCTC	Actinobacteria	Thermoleophilia	Solirubrobacterales	Patulibacteraceae
	denovo1504	23	10	7	6	GGAGGCAGCAGTGGGGAATATTGCACAATGGGCGCAAGCCTGATGCAGCGACGCCGCGTGAGGGATGACGGCCTTCGGGTTGTAAACCGCTTCCAGTAGGGAAGAAGCGTAAGTGACGGTACCTGCAGAAGAAGCGCCGGCTAACTACGTGCCAGCAGCCG	Actinobacteria	Actinobacteria	Actinomycetales
	denovo1506	38	0	9	29	GGAGGCAGCAGTGGGGAATATTGCACAATGGGGGAAACCCTGATGCAGCCATGCCGCGTGTGTGAAGAAGGTCTTCGGATTGTAAAGCACTTTAAGCGAGGAGGAGGCTCTTTTGGTTAATACCCAAGATGAGTGGACGTTACTCGCAGAATAAGCACCGGCTAACTCTGTGCCAGCAGCCG	Proteobacteria	Gammaproteobacteria	Pseudomonadales	Moraxellaceae	Acinetobacter
	denovo1507	41	0	12	29	GGAGGCAGCAGTGGGGAATATTGCACAATGGGCGAAAGCCTGATGCAGCGACGCCGCGTGGGGGATGACGGCCTTCGGGTTGTAAACCTCTTTTACCACTAACGCAGGCTCCACGTTCTCGTGGGGTTGACGGTAGGTGGGGAATAAGGACCGGCTAACTACGTGCCAGCAGCCG	Actinobacteria	Actinobacteria	Actinomycetales	Nocardiopsaceae
	denovo1509	142	53	74	15	GGAGGCAGCAGTAGGGAATCTTCGGCAATGGACGAAAGTCTGACCGAGCAACGCCGCGTGAGTGAAGAAGGTTTTCGGATCGTAAAGCTCTGTTGTAAGTCAAGAACGTGTGTGAGAGTGGAAAGTTCACACAGTGACGGTAGCTTACCAGAAAGGGACGGCTAACTACGTGCCAGCAGCCG	Firmicutes	Bacilli	Lactobacillales	Streptococcaceae
	denovo1511	13	0	12	1	GCGGCTGCTGGCACGTATTTAGCCGTCGCTTCTTCTGCAGGTACAGTCACTTCCTTCCTCCCTGCTGAAAGCACTTTACGATCCGAAAACCTTCTTCGTGCACACAGAATTGCTGGATCAGGGTTGCCCATTGTCCAATATTCCCCACTGCTGCCTC	Fusobacteria	Fusobacteriia	Fusobacteriales	Leptotrichiaceae	Leptotrichia
	denovo1512	5	0	5	0	GGAGGCAGCAGTGGGGAATATTGGACAATGGGCGAAAGCCTGATCCAGCCATGCCGCGTGTGTGAAGAAGGTCTTCGGATTGTAAAGCACTTTCAGCGGGGAGGAAGGCGTTAAGGTTAATAACCTTGGCGATTGACGTTACCCGCAGAAGAAGCACCGGCTAACTCCGTGCCAGCAGCCG	Proteobacteria	Gammaproteobacteria
	denovo1513	13	0	13	0	GCGGCTGCTGGCACAGAGTTAGCCGGTGCTTATTCTGTCGGTAACGTCAATTGATGAGCGTATTAAGCTCACCACCTTCCTCCTCGCTGAAAGTGCTTTACAACCCGAAGGCCTTCTTCACACACGCGGCATGGCTGCATCAGGCTTGCGCCCATTGTGCAATATTCCCCACTGCTGCCTC	Proteobacteria	Gammaproteobacteria	Enterobacteriales	Enterobacteriaceae
	denovo1518	15	0	10	5	GGAGGCAGCAGTGAATATTGGACAATGGGCGAAAGCCTGATCCAGCCATGCCGCGTGTGTGAAGAAGGTCTTCGGATTGTAAAGCACTTTAAGTTGGGAGGAAGGGCAGTAAGTTAATACCTTGCTGTTTTGACGTTACCGACAGAATAAGCACCGGCTAACTCTGTGCCAGCAGCCG	Proteobacteria	Gammaproteobacteria	Pseudomonadales	Pseudomonadaceae	Pseudomonas
	denovo1519	5	5	0	0	GGAGGCAGCAGTGAGGAATATTGGTCAATGGGCGCGAGCCTGAACCAGCCAAGTAGCGTGCAGGATGACGGCCCTATGGGTTGTAAACTGCTTTTATGCGGGGATAAAGTGTGGGACGTGTCCCATATTGCAGGTACCGCATGAATAAGGACCGGCTAATTCCGTGCCAGCAGCCG	Bacteroidetes	Bacteroidia	Bacteroidales	Prevotellaceae	Prevotella
	denovo1521	175	0	111	64	GGAGGCAGCAGTGGGGAATATTGCGCAATGGGCGGAAGCCTGACGCAGCGACGCCGCGTGGGGGATGACGGCCTTCGGGTTGTAAACCTCTTTCGCCAGGGACGAAGAGTGATTGACGGTACCTGGAGAAGAAGCACCGGCCAACTACGTGCCAGCAGCCG	Actinobacteria	Actinobacteria	Actinomycetales	Pseudonocardiaceae	Pseudonocardia
	denovo1524	2	0	0	2	GCGGCTGCTGGCACGTAGTTAGCCGGTGCTTCTTATCTACCTACCGTCACCCGAAGGCTTCGTCGATAGCGAAAGGAGTTTACAACCATAAGGCCTTCTTCACACACGCGGCATGGCTGGATCAGGGTTCCCCCCATTGTCCAATATTCCCCACTGCTGCCTC	Unclassified
	denovo1525	2	0	0	2	GCGGCTGCTGGCACGTAGTCAGCCGGTGCTTCTTCTCCACCTACCGTCACCACCACACACGTGCAGCGGCTTCGTCAGTAGCGAAAGAGGTTTACAACCCGAAGGCCGTCCTCCCCCACGCGGCGTTGCTGCGTCAGGCTTCCGCCCATTGCGCAAGATTCCCCACTGCTGCCTC	Actinobacteria	Actinobacteria	Actinomycetales
	denovo1526	27786	399	2056	25331	GCGGCTGCTGGCACGGAGTTAGCCGGTGCTTCTTCTGCGAGTAACGTCACAGTTGATACGTATTAGGCATCAACCTTTCCTCCTCGCTGAAAGTGCTTTACAACCCGAAGGCCTTCTTCACACACGCGGCATGGCTGCATCAGGGTTTCCCCCATTGTGCAATATTCCCCACTGCTGCCTC	Proteobacteria	Gammaproteobacteria
	denovo1528	3	3	0	0	GGAGGCAGCAGTGGGGAATTTTGGACAATGGGGGCAACCCTGATCCAGCAATGCCGCGTGAGTGAAGAAGGCCTTCGGGTTGTAAAGCTCTTTTGTCAGGGAAGAAAAGGGTACGGCTAATATCCGTGCCTCATGACGGTACCTGAAGAATAAGCACCGGCTAACTACGTGCCAGCAGCCG	Proteobacteria	Betaproteobacteria	Burkholderiales	Oxalobacteraceae
	denovo1529	7	6	1	0	GGAGGCAGCAGTAGGGAATCTTCCACAATGGGCGAAAGCCTGATGGAGCAACGCCGCGTGGGTGAAGAAGGTCTTCGGATCGTAAAACCCTGTTGTTAGAGAAGAAAGTGCGTGAGAGTAACTGTTCACGTTTCGACGGTATCTAACCAGAAAGCCACGGCTAACTACGTGCCAGCAGCCG	Firmicutes	Bacilli	Lactobacillales	Lactobacillaceae	Lactobacillus
	denovo1531	12	0	5	7	GCGGCTGCTGGCACGTAGTTGGCCGGTGCTTATTCTTCAGGTACCGTCATTAGCCGAAGGTATTAACCTCAGCCGTTTCTTCCCTGACAAAAGAGCTTTACAACCCGAAGGCCTTCTTCACTCACGCGGCATTGCTGGATCAGGCTTGCGCCCATTGTCCAAAATTCCCCACTGCTGCCTC	Proteobacteria	Betaproteobacteria	Burkholderiales	Oxalobacteraceae
	denovo1532	7	0	1	6	GCGGCTGCTGGCACGTAGTTAGCCGTGACTTTCTGGTGAGATACCGTCAAGGGAGAGCCAGTTACTACTCTCCTTGTTCTTCTCTCACAACAGAGCTTTACGATCCGAAGACCTTCTTCACTCACGCGGCATTGCTCCATCAGGTTTGCACCCATTGTGGAAGATTCCCTACTGCTGCCTC	Firmicutes	Bacilli	Lactobacillales	Aerococcaceae
	denovo1533	12	5	7	0	GGAGGCAGCAGTGGGGAATATTGCACAATGGGCGCAAGCCTGATGCAGCCATGCCGCGTGTGTGAAGAAGGCCTTCGGGTTGTAAAGCACTTTCAGCGAGGAGGAAGGCCTGCGGGTTAATAGCCGGCAGGAAGGACATCACTCACAGAAGAAGCACCGGCTAACTCCGTGCCAGCAGCCG	Proteobacteria	Gammaproteobacteria
	denovo1534	2	0	2	0	GGAGGCAGCAGTGGGGAATATTGGACAATGGGCGCAAGCCTGATCCAGCCATGCCGCGTGAGTGATGAAGGCCTTAGGGTTGTAAAGCTCTTTCGTCGGGGAAGATAATGACGGTACCCGAAGAAGAAGCCTCGGCTAACTCCGTGCCAGCAGCCG	Proteobacteria	Alphaproteobacteria	Rhodospirillales	Rhodospirillaceae	Phaeospirillum
	denovo1535	4	0	1	3	GCTCTTCCGATCTTGTAAAACGACGGCCAGTTATCCTACGGGAGGCAGCAGTAACGGCGGTAACGGCGGCGTCGGCGGTTCCGTCGGCGTCGGAGACTTTACGACGACGGCCAGCAGCCGCGGTAATGTCGGGGTCATAGCTGTTTCCTGAGATCGGAAGAG	Unclassified
	denovo1537	3	3	0	0	GCGGCTGCTGGCACGTAGTTAGCCGGTGCTTTTTCTGCAGGTACCGTCACTTTCGCTTCTTCCCTACTAAAAGAGGTTTACAACCCGAAGACCTTCATCACTCACGCGGCGTTGCTCCGTCAGGCTTTCGCCCATTGCGGAAGATTCCCCACTGCTGCCTC	Unclassified
	denovo1540	11	11	0	0	GCGGCTGCTGGCACAGAGTTAGCCGGTGCTTATTCTGCGGGTAACGTCAATTCCGCCACGTATTAGGTGACGAACCTTCCTCCCCGCTTAAAGTGCTTTACAACCCGAAGGCCTTCTTCACACACGCGGCATGGCTGGATCAGGGTTGCCCCCATTGTCCAATATTCCCCACTGCTGCCTC	Proteobacteria	Gammaproteobacteria	Pseudomonadales	Moraxellaceae	Perlucidibaca
	denovo1543	16	3	13	0	GCGGCTGCTGGCACGGAGTTAGCCGGTGCTTCTTCTGCGAGTAACGTCACAGCCAGCAGATATTAGCTACTGGCCTTTCCTCCTCGCTGAAAGTGCTTTACAACCCGAAGGCCTTCTTCACACACGCGGCATGGCTGGATCAGGCTTTCGCCCATTGTCCAATATTCCCCACTGCTGCCTC	Proteobacteria	Gammaproteobacteria
	denovo1545	14	4	10	0	GCGGCTGCTGGCACGTAGTTAGCCGGTGCTTATTCTTCCGGTACCGTCATCCCCCGACTGTATTAGAGCCAAGGATTTCTTTCCGGACAAAAGTGCTTTACAACCCGAAGGCCTTCTTCACACACGCGGCATTGCTGGATCAGGCTTTCGCCCATTGTCCAAAATTCCCCACTGCTGCCTC	Proteobacteria	Betaproteobacteria	Burkholderiales	Burkholderiaceae	Burkholderia
	denovo1546	3	0	0	3	GGAGGCAGCAGTAAGGAATATTGGACAATGGGCGCAAGCCTGATCCAGCCATGCCGCGTGAAGGATGAATGTCCTCTGGATTGTAAACTTCTTTTATTTGGGACGAAAAAAGAGCATTCTTGCTCACTTGACGGTACCAAGTGAATAAGCACCGGCTAACTCCGTGCCAGCAGCCG	Bacteroidetes	[Saprospirae]	[Saprospirales]	Chitinophagaceae	Sediminibacterium
	denovo1549	3	0	3	0	GGAGGCAGCAGTGGGGAATCTTCCGCAATGGACGAAAGTCTGACGGAGCAACGCCGCGTGAGTGAAGACGGCCTTCGGGTTGTAAAGCTCTGTGATTCGGGACGAAAGGCCATATGTGAATAATATATGGAAATGACGGTACCGAAAAAGCAAGCCACGGCTAACTACGTGCCAGCAGCCG	Firmicutes	Clostridia	Clostridiales	Veillonellaceae	Dialister
	denovo1550	61	17	30	14	GCGGCTGCTGGCACGGAGTTAGCCGGTGCTTCCTCTGTGGGTACCGTCATTTGTTCGTCCCCACTGACAAAACTTTACACCCCGAAGGGCGTCTCGTTCACGCGGCGTTGCTGCGTCAGGGTTTCCCCCATTGCGCAAAATTCCCTACTGCTGCCTC	Cyanobacteria	4C0d-2	YS2
	denovo1551	62	5	3	54	GGAGGCAGCAGTAGGGAATCTTCCGCAATGGACGAAAGTCTGACGGAGCAACGCCGCGTGAGCGAAGAAGGCCTTCGGGTCGTAAAGCTCTGTTGTTAGGGAAGAACAAGTACCGCAGTCACTGGCGGTACCTTGACGGTACCTAACGAGAAAGCCACGGCTAACTACGTGCCAGCAGCCG	Firmicutes	Bacilli	Bacillales	Bacillaceae	Anoxybacillus	kestanbolensis
	denovo1553	12	0	12	0	GCGGCTGCTGGCACGTAGTTAGCCGGAGCTTTCTAAACAGGTACCGTCATACACAAAACTATTCGCATTGCTTATTCGTCCCTGTCAACAGATCTTTACAACCCGAAGGCCTTCATTCGATCACGCGGCGTTGCTCCGTCAGGCTTTCGCCCATTGCGGAAGATTCCCCACTGCTGCCTC	Firmicutes	Clostridia	Clostridiales	Dehalobacteriaceae	Dehalobacterium
	denovo1555	9	0	0	9	GGAGGCAGCAGTGGGGAATATTGCACAATGGGCGAAAGCCTGATGCAGCGACGCCGCGTGCGGGATGAAGGCCTTCGGGTTGTAAACCGCTTTTGACGGGGAGCAAGCGAGAGTGAGTGTACCCGTCGAATAAGCACCGGCTAACTACGTGCCAGCAGCCG	Actinobacteria	Actinobacteria	Bifidobacteriales	Bifidobacteriaceae
	denovo1556	5	0	4	1	GCGGCTGCTGGCACGGAGTTAGCCGGTGCTTATTCGTACAGTACCTTCAGCTTTCCACACGTGGAAAGGTTTATCCCTGTACAAAAGAAGTTTACAACCCATAGGGCCGTCGTCCTTCACGCGGGATGGCTGGATCAGGCTCTCACCCATTGTCCAATATTCCTCACTGCTGCCTC	Bacteroidetes	Flavobacteriia	Flavobacteriales	[Weeksellaceae]	Chryseobacterium
	denovo1557	31	12	17	2	GGAGGCAGCAGTGGGGAATATTGGGCAATGGGGGAAACCCTGACCCAGCAACGCCGCGTGAAGGAAGAAGGCTTTCGGGTTGTAAACTTCTTTTACCAGGGACGAAGGACGTGACGGTACCTGGAGAAAAAGCCACGGCTAACTACGTGCCAGCAGCCG	Firmicutes	Clostridia	Clostridiales	Ruminococcaceae
	denovo1558	2	2	0	0	GCGGCTGCTGGCACGTAGTTAGCCGGTGCTTTTTCTGCAGGTACCGTCACTTTCGCTTCCTCCTCGCTGAAAGTGCTTTACAACCCGAAGGCCTTCTTCACACACGCGGCATGGCTGCATCAGGCTTGCGCCCATTGTGCAATATTCCCCACTGCGCCTC	Unclassified
	denovo1559	6	0	0	6	GGAGGCAGCAGTGGGGAATATTGCACAATGGGCGGAAGCCTGATGCAGCAACGCCGCGTGCGGGATGACGGCCTTCGGGTTGTAAACCGCTTTCATCCATGACGAAGCGAGAGTGACGGTAGTGGAAGAAGAAGCACCGGCTAACTACGTGCCAGCAGCCG	Actinobacteria	Actinobacteria	Actinomycetales	Propionibacteriaceae
	denovo1560	6	1	2	3	GGAGGCAGCAGTAGGGAGTATTCGGCAATGGGGGAAACCCTGACCGAGCAACGCCGCGTGCGCGATGAAGCCCTTCGGGGCGTAAAGCGCTGTGGCGGGAGGGGAAACTCTCCGGGAGCAAATGCCCGGAGACCGACCGTCCCGCTAGAAAGCAACTGCTAACTACGTGCCAGCAGCCG	Firmicutes	Erysipelotrichi	Erysipelotrichales	Erysipelotrichaceae
	denovo1561	1210	480	470	260	GCGGCTGCTGGCACGGAGTTAGCCGGTGCTTCTTCTGCGGGTAACGTCAATGAGCAAAGGTATTAACTTTACTCCCTTCCTCCCCGCTGAAAGTACTTTACAACCCGAAGGCCTTCTTCATACACGCGGCATGGCTGCATCAGGCTTGCGCCCATTGTGCAATATTCCCCACTGCTGCCTC	Proteobacteria	Gammaproteobacteria	Enterobacteriales	Enterobacteriaceae	Escherichia	coli
	denovo1563	22	0	22	0	GGAGGCAGCAGTGGGGAATATTGCGCAATGGACGAAAGTCTGACGCAGCGACGCCGCGTGTGGGATGAAGCTTTTCGGAGTGTAAACCACTGTCAGAGGGGACGAAGCCTCGTGCGTGAATAGCGTACGAGCTGACGGTACCTTCAGAGGAAGCGCCGGCTAACTCCGTGCCAGCAGCCG	Gemmatimonadetes
	denovo1565	15	15	0	0	GCCTACGGGAGGCAGCAGCAAGAGATGGAAATCTTCGAGGAGACTAAACCCATCCTAACGACGACGTACCTTAAGCCAACGCTGGCCGCCCTGCAGCACGAAGCGAAATCCTACCAGCAGCCGCGGTA	Unclassified
	denovo1566	25	6	19	0	GGAGGCAGCAGTGAGGAATATTGGTCAATGGACGGAAGTCTGAACCAGCCAAGTAGCGTGCAGGAAGACGGCCCTATGGGTTGTAAACTGCTTTTATACGGGGATAAAGTGAGCCACGTGTGGCTTATTGCAGGTACCGTATGAATAAGGACCGGCTAATTCCGTGCCAGCAGCCG	Bacteroidetes	Bacteroidia	Bacteroidales	Prevotellaceae	Prevotella
	denovo1567	120	37	51	32	GCGGCTGCTGGCACGTAGTTAGCCGTGGCTTTCTCGCAAGGTACCGTCAAGGTGCCGCCATTGCCTGCGGCACTTGTTCTTCCCTTACAACAGAACTTTACGACCCGAAGGCCTTCATCGTTCACGCGGCGTTGCTCCATCAGACTTTCGTCCATTGTGGAAGATTCCCTACTGCTGCCTC	Firmicutes	Bacilli	Bacillales	[Exiguobacteraceae]	Exiguobacterium
	denovo1568	2	0	1	1	GGAGGCAGCAGTGGGGAATCTTAGACAATGGGCGCAAGCCTGATCTAGCCATGCCGCGTGAGTGATGAAGGCCTTAGGGTCGTAAAGCACTTTAAGCGAGGAGGAGGCTTACCTAGTTAATACCTAGGATAAGTGGACGTTACTCGCAGAATAAGCACCGGCTAACTCTGTGCCAGCAGCCG	Proteobacteria
	denovo1569	15	1	13	1	GCGGCTGCTGGCACGTAGTTAGCCGGTGCTTATTCTTCAGGTACCGTCAGCAGAACGCGGTGTTATCGCATCCCTTTTCGTCCCTGACAAAAGCAGTTTACAATCCGAAGACCTTCATCCTGCACGCGGCATGGCTGGATCAGGGTTGCCCCCATTGTCCAAAATTCCCCACTGCTGCCTC	Proteobacteria	Betaproteobacteria	Burkholderiales	Alcaligenaceae	Sutterella
	denovo1570	3	0	2	1	GGAGGCAGCAGTGGGGAATATTGCACAATGGGGGAAACCCTGATGCAGCCATGCCGCGTGTGTGAAGAAGGCCTTCGGGTTGTAAAGCACTTTCAGTTGGGATGAAGGGAGTAAAGTTAATACCTTTGCTCATTGACGTTACCCGCAGAAGAAGCACCGGCTAACTCCGTGCCAGCAGCCG	Proteobacteria	Gammaproteobacteria
	denovo1572	494	131	228	135	GGAGGCAGCAGTGGGGAATATTGGACAATGGGCGCAAGCCTGATCCAGCAATGCCGCGTGTGTGAAGAAGGCCTTCGGGTTGTAAAGCACTTTAGGCTGGGAAGAAAAAGTCGGAGCTAATATCTCCGACCTTGACGGTACCAGAAGAATAAGCACCGGCTAACTCTGTGCCAGCAGCCG	Proteobacteria	Gammaproteobacteria
	denovo1574	4	0	1	3	GGAGGCAGCAGTGGGGAATCTTCCGCAATGGACGAAAGTCTGACGGAGCAACGCCGCGTGAGTGATGACGGTCTTCGGGTTGTAAAGCTCTGTTAATCGGGACGAAAGGCCTTCTTGCGAACAGTTAGAAGGATTGACGTTAATCACAGAAGAAGCACCGGCTAACTCCGTGCCAGCAGCCG	Firmicutes
	denovo1575	51	0	51	0	GGAGGCAGCAGTCGGGAATCTTGCGCAATGGGCGAAAGCCTGACGCAGCAACACCGTGTGGGCGACGAAGGCCTTCGGGTCGTAAAGCCCTGTTGTTGGGGACGAAGGACGAAGGGTTAATAGCCCCTAGCCTGACGGTACCCTTCGAGGAAGCCCCGGCTAACTACGTGCCAGCAGCCG	Actinobacteria	Rubrobacteria	Rubrobacterales	Rubrobacteraceae	Rubrobacter
	denovo1576	2	0	0	2	GCGGCTGCTGGCACGAAGTTAGCCGGAGCTTATTCCTAAGTTACCGTCATTATCTTCACTTAGAAAAGAGTTTTACAACCCTAAGGCCTTCGTCACTCACGCGGCATTGCTGGATCAGGGTTTCCCCCATTGTCCAATATTCCCCACTGCTGCCTC	Proteobacteria	Alphaproteobacteria
	denovo1577	39	6	26	7	GGAGGCAGCAGTGGGGAATTTTGGACAATGGGCGCAAGCCTGATCCAGCAATGCCGCGTGAGTGAAGAAGGCCTTCGGGTTGTAAAGCTCTTTTGTCAGGGAAGAAACGGTAGGAGCTAATATCTCTTGCTAATGACGGTACCTGAAGAATAAGCACCGGCTAACTACGTGCCAGCAGCCG	Proteobacteria	Betaproteobacteria	Burkholderiales	Oxalobacteraceae
	denovo1578	21	0	21	0	GCGGCTGCTGGCACGTAGTTGGCCGGTCCTTCTTCTGCAGGTACCGTCATAATCGTCCCTGCTGAAAGGGGTTTACAACCCGAAAGCCTTCATCCCCCACGCGGCGTTGCTGCGTCAGGCTTTCGCCCATTGCGCAAGATTCCCCACTGCTGCCTC	Actinobacteria	Acidimicrobiia	Acidimicrobiales
	denovo1579	109	40	39	30	GCGGCTGCTGGCACGGAATTAGCCGGTCCTTTTTCTGATGGTACATACAAAACATCACACGTGATGCACTTTATTCCCAACTAAAAGCAGTTTACAACCCAGAGGGCCGTCTTCCTGCACGCTACTTGGCTGGTTCAGACTTGCGTCCATTGACCAATATTCCTCACTGCTGCCTC	Bacteroidetes	Bacteroidia	Bacteroidales	[Paraprevotellaceae]	[Prevotella]
	denovo1580	13	12	1	0	GCGGCTGCTGGCACGTAGTTAGCCGTGGCTTTCTGGTTAGGTACCGTCTCTTTTGTATATAGTTACTATACATTTTTTCTTCCCTAACAACAGAGTTTTACGAACCGAAATCCTTCTTCACTCACGCGGCGTTGCTCCGTCAGACTTGCGTCCATTGCGGAAGATTCCCTACTGCTGCCTC	Firmicutes	Bacilli	Gemellales	Gemellaceae	Gemella
	denovo1581	18	0	18	0	GGAGGCAGCAGTTAGGGAATTTTGACAATGGGCGCAAGCCTGATCGAGTGACGCCGCGTGTGGGATGACGCCTTTCGGGGTGTAAACCACTTTTCTTCGGGACGAGCGAGGACGGTACCGGAGGAAGAAGCCTCGGCTAACTACGTGCCAGCAGCCG	Unclassified
	denovo1583	51	12	25	14	TACACGACGCTCTTCCGATCTTGTAAAACGACGGCCAGTGACGCCTACGGGAGGCAGCAGCAGCTGCAGGCGGACCAACGCTTTCCGACTTGCTCGCTTGCATTTGCTGCGAGCCAGCAGCCGCGGTAATCCGGTCATAGCTGTTTCCTGAGATCGGAAGAGCACACGTC	Unclassified
	denovo1584	20	0	16	4	GGAGGCAGCAGTGGGGAATATTGCACAATGGGCGAAAGCCTGATGCAGCGACGCCGCGTGGGGGATGACGGCCTTCGGGTTGTAAACCTCTTTCACCATCGACGAAGGTTCGGGTTTTCTCGGATTGACGGTAGGTGGAGAAGAAGCACCGGCCAACTACGTGCCAGCAGCCG	Actinobacteria	Actinobacteria	Actinomycetales	Mycobacteriaceae	Mycobacterium
	denovo1586	5	0	4	1	GGAGGCAGCAGTGGGGAATATTGCACAATGGGGGAAACCCTGATGCAGCCATGCCGCGTGTGTGAAGAAGGCCTTCGGGTTGTAAAGCACTTTCAGCGAGGAGGAAAGGGTGTAAGTTAATACCTAGGATAAGTGGACGTTACTCGCAGAATAAGCACCGGCTAACTCTGTGCCAGCAGCCG	Proteobacteria	Gammaproteobacteria
	denovo1587	6	0	6	0	GGAGGCAGCAGTGGGGAATTTTGGACAATGGGGGCAACCCTGATCCAGCCATTCCGCGTGAGTGAAGAAGGCCTTCGGGTTGTAAAGCTCTTTTGTCCGGAACGAAACGGTTAGCGTGAATATCGCTGACTACTGACGGTACCGGAAGAATAAGCACCGGCTAACTACGTGCCAGCAGCCG	Proteobacteria	Betaproteobacteria	Ellin6067
	denovo1588	2	2	0	0	ACGCTCTTCCGATCTCAGGAAACAGCTATGACCGCTCATTACCGCGGCTGCTGGTGCGGATGCTGCTCCAGCTGCTGCTGTTGCCCGTCCGGTGGATGTTCCTGCTGCTGCTGCTGCTGCCTCCCGTAGGTGACTGGCCGTCGTTTTACAAGATCGGAAGAGCA	Unclassified
	denovo1589	2	2	0	0	GCGGCTGCTGGCACGTAGTTAGCCGGTGCTTCTTCTTACGGTACCGTCATCGGACAGGAGTATTAGTCCCGCCCATTTCGTTCCGTCCGAAAGAGCTTTACAACCCGAAGGCCTTCTTCACTCACGCGGCATGGCTGGATCAGGGTTGCCCCCATTGTCCAAAATTCCCCACTGCTGCCTC	Proteobacteria	Betaproteobacteria
	denovo1590	41	8	19	14	GGAGGCAGCAGTGGGGAATTTTGGACAATGGGGGCAACCCTGATCCAGCAATGCCGCGTGTGTGAAGAAGGCCTTCGGGTTGTAAAGCACTTTTGTCCGGAAAGAAATTGCTCTGGCTAATACCTGGGGTAGATGACGGTACCGGAAGAATAAGCACCGGCTAACTACGTGCCAGCAGCCG	Proteobacteria	Betaproteobacteria	Burkholderiales	Oxalobacteraceae	Cupriavidus
	denovo1591	3	0	3	0	GGAGGCAGCAGTGGGGAATATTGGACAATGGGGGGAACCCTGATCCAGCCATGCCGCGTGTGTGAAGAAGGCCTTATGGTTGTAAAGCACTTTAAGCGAGGACGATAATGACGGTACCGGAGGAATAAGCCCCGGCTAACTTCGTGCCAGCAGCCG	Proteobacteria
	denovo1592	26	2	0	24	GCGGCTGCTGGCACGTAGTTAGCCGGTGCTTATTCTACAGGTACCGTCATTGGCACTGGGTATTAGCCGGTGCTGTTTCTTCCCTGTCAAAAGTGCTTTACAACCCGAAGGCCTTCATCACACACGCGGGATGGCTGGATCAGGGTTTCCCCCATTGTCCAAAATTCCCCACTGCTGCCTC	Proteobacteria	Betaproteobacteria	Burkholderiales	Alcaligenaceae
	denovo1597	292	62	178	52	GCGGCTGCTGGCACGAAGTTAGCCGGGGCTTCTTCTCCGGGTACCGTCATTATCGTCCCCGGTGAAAGAATTTTACAATCCTAAGACCTTCATCATTCACGCGGCATGGCTGCGTCAGGCTTTCGCCCATTGCGCAAGATTCCCCACTGCTGCCTC	Proteobacteria	Alphaproteobacteria	Caulobacterales	Caulobacteraceae
	denovo1600	18	3	5	10	GCGGCTGCTGGCACGTAGTTAGCCGGTGCTTATTCTTCAGGTACCGTCATTAGCTCCAGATATTAGCCGGAACCGTTTCTTCCCTGACAAAAGAGCTTTACAACCCGAAGGCCTTCTTCACTCACGCGGCATTGCTGGATCAGGCTTGCGCCCATTGTCCAAAATTCCCCACTGCTGCCTC	Proteobacteria	Betaproteobacteria	Burkholderiales	Oxalobacteraceae
	denovo1601	118	55	44	19	GGAGGCAGCAGTGGGGAATATTGGACAATGGGGGCAACCCTGATCCAGCCATGCCGCGTGTGTGAAGAAGGCCTTTTGGTTGTAAAGCACTTTAAGCAGGGAGGAGAGGCTAATGGTTAATACCCATTAGATTAGACGTTACCTGCAGAATAAGCACCGGCTAACTCTGTGCCAGCAGCCG	Proteobacteria	Gammaproteobacteria	Pseudomonadales	Moraxellaceae	Enhydrobacter
	denovo1602	6	2	3	1	GGAGGCAGCAGGCGCGTAAATTACCCAATCCCGGCACGGGGAGGTAGTGACGAGAAATAACAATATGGACCTCTCTAACGATGGTCCATAATTGGAATGAATTGAGCATAAATCCTTCAATAAGGATCAAGTGGAGGGCCTACGGGAGGCAGCAGCCG	Unclassified
	denovo1605	49	0	29	20	GGAGGCAGCAGTAGGGAATCTTCCGCAATGGACGAAAGTCTGACGGAGCAACGCCGCGTGAGTGAAGAAGGTTTTCGGATCGTAAAACTCTGTTGTTGGAGAAGAACAAGTAGGAGAGTAACTGCTCTTACCTTGACGGTACCCAACCAGAAAGCCACGGCTAACTACGTGCCAGCAGCCG	Firmicutes	Bacilli	Lactobacillales	Carnobacteriaceae	Trichococcus
	denovo1606	16	0	11	5	GGAGGCAGCAGTAGGGAATCTTCCGCAATGGACGAAAGTCTGACGGAGCAACGCCGCGTGAGTGATGAAGGTTTTCGGATCGTAAAACTCTGTTGTTAGGGAAGAACAAGTGCTAACCTAATACGTTAGTGCCCTGACGGTACCTAACCAGAAAGCCCCGGCTAACTACGTGCCAGCAGCCG	Firmicutes	Bacilli	Bacillales	Bacillaceae
	denovo1607	2	0	2	0	TCTTTCCCTACACGACGCTCTTCCGATCTTGTAAAACGACGGCCAGTTCCCTACGGGAGGCAGCAGCAGCTGCAGGCGGACCAACGCTTTCCGACTTGCTCGCTTGCATTTGCTGCGAGACAGCAGCCGCGGTAATCGGGTCATAGCTGTAGATCGGAAGAGCACACGTCTGAACTCC	Unclassified
	denovo1608	19	19	0	0	GCGGCTGCTGGCACGAAGTTAGCCGGGGCTTCTTCCACCGGTACCGTCATTATCGTCCCGGTCGAAAGGAGTTTACGTCCCAAGGGACTTCATCCTCCACGCGGCGTTGCTGGGTCAGGCTTTCGCCCATTGCCCAAAATTCCCGACTGCTGCCTC	Acidobacteria	Acidobacteriia	Acidobacteriales
	denovo1609	11	11	0	0	GGAGGCAGCAGTGGGGAATTTTGGACAATGGGCGCAAGCCTGATCCAGCCATGCCGCGTGAGTGAAGAAGGCCTTCGGGTTGTAAAGCTCTTTCGGTGAAGACGAAACGGTTAGCGCTAATAACGCTGACTAATGACGGTACTCACAGAAGAAGCACCGGCTAACTACGTGCCAGCAGCCG	Proteobacteria	Betaproteobacteria
	denovo1610	5	0	5	0	GGAGGCAGCAGTGGGGAATATTGGACAATGGGCGAAAGCCTGATCCAGCCATGCCGCGTGTGTGAAGAAGGTCTTCGGATTGTAAACCGCTTTCGCCTGTGACGAAGCGTGAGTGACGGTAATGGGTAAAGAAGCACCGGCTAACTACGTGCCAGCAGCCG	Unclassified
	denovo1611	2	0	2	0	GGAGGCAGCAGTGGGGAATATTGGACAATGGACGCAAGTCTGATCCAGCAATGCCGCGTGAGTGATGAAGGCCTTAGGGTTGTAAAGCTCTTTTGTCCGGGACGATAATGACGGTACCGGAAGAATAAGCCCCGGCTAACTTCGTGCCAGCAGCCG	Proteobacteria	Alphaproteobacteria	Rhizobiales	Methylobacteriaceae
	denovo1612	12	0	12	0	GGAGGCAGCAGTGGGGAATCTTGCGCAATGCGCGAAAGCGTGACGCAGCAACGCCGCGTGGGGGAAGACGGCCTTCGGGTTGTAAACCCCTTTCAGGAGGGACGAAGGTTCGCCGGTGAATAGCCGTGCGGATTGACGGTACCTCCACAAGAAGCTCCGGCTAACTACGTGCCAGCAGCCG	Actinobacteria	Thermoleophilia	Solirubrobacterales
	denovo1613	980	131	793	56	GGAGGCAGCAGTGGGGAATTTTCCGCAATGGGCGAAAGCCTGACGGAGCAATGCCGCGTGGAGGTAGAAGGCCTACGGGTCGTGAACTTCTTTTCCCGGAGAAGAAGCAATGACGGTATCCGGGGAATAAGCATCGGCTAACTCTGTGCCAGCAGCCG	Cyanobacteria	Chloroplast	Streptophyta
	denovo1616	13	6	0	7	TTGTAAAACGACGGCCAGTCGCCTACGGGAGGCAGCAGCTTGAGAAAAACGTGCGATGCATATCAACGAAACACGCACTATTGGCGCTGTGATTCAGATTCTAGTCTCACCCAGCAGCCGCGGTAATCCCTGGGTCATAGCTGTTTCCTG	Unclassified
	denovo1617	8	0	8	0	GGAGGCAGCAGTGGGGAATCTTGCGCAATGGGGGGAACCCTGACGCAGCGACGCCGCGTGCGGGACGAAGGCCCTAGGGTCGTAAACCGCTTTCAGCAGGGAAGAGGCCGCGAGGTGACGGTACCTGCAGAAGAAGCCCCGGCTAAATACGTGCCAGCAGCCG	Actinobacteria	Coriobacteriia	Coriobacteriales	Coriobacteriaceae
	denovo1618	17	17	0	0	GCGGCTGCTGGCACAGAGTTAGCCGGTGCTTCCTCTCGAGGTACCGTCTCAGCCGCCGGATGTTAGCCGGCGGCGTATCGTCCCTCGCGACAGTGCTTTACGATCCGAAGACCTTCATCACACACGCGGCGTTGCTGCGTCAGGCTTTCGCCCATTGCGCAAGATTCCCCACTGCTGCCTC	Proteobacteria	Deltaproteobacteria	Myxococcales	Myxococcaceae
	denovo1620	13	0	7	6	GCGGCTGCTGGCACAGAGTTAGCCGGTGCTTATTCTGCGAGTAACGTCCACTTATCCTAGGTATTAACTAGGTAAGCCTCCTCCTCGTTTAAAGTGCTTTACAACCATAAGGCCTTCTTCACACACGCGGCATTGCTGGATCAGGCTTGCGCCCATTGTCCAAAATTCCCCACTGCTGCCTC	Proteobacteria	Gammaproteobacteria	Pseudomonadales	Moraxellaceae	Acinetobacter
	denovo1621	62	6	43	13	GCGGCTGCTGGCACGTAGTTAGCCGGGGCTTCCTCCTCAAGTACCGTCATTATCTTCCTTGAGGACAGAGCTTTACGACCCGAAGGCCTTCATCGCTCACGCGGCGTTGCTGCATCAGGCTTTCGCCCATTGTGCAATATTCCCCACTGCTGCCTC	Firmicutes	Clostridia	Clostridiales	Clostridiaceae	SMB53
	denovo1623	20	0	0	20	GCGGCTGCTGGCACGTAGTTGGCCGGTGCTTCTTCTCGACCTACCGTCACCCCCGGAACAACCGGGAGCTTCGTCGATCGCGAAAGAGGTTTACAACCCGAAGGCCGTCATCCCCCACGCGGCGTTGCTGCGTCACGCTTTCGCGCATTGCGCAAGATTCCCCACTGCTGCCTC	Actinobacteria	Actinobacteria	Actinomycetales	Pseudonocardiaceae	Actinomycetospora
	denovo1625	2	2	0	0	GGAGGCAGCAGTAGGGAATCTTCGGCAATGGACGAAAGTCTGACCGAGCAACGCCGCGTGAGTGAAGAAGGTTTTCGGATCGTAAAACTCTGTTATTAGGGAAGAACAAATGCGTAAGTAACTGTGCGCATCTTGACGGTACCTAATCAGAAAGCCACGGCTAACTACGTGCCAGCAGCCG	Firmicutes	Bacilli
	denovo1626	7	0	7	0	GCGGCTGCTGGCACGTAGTTAGCCGTGGCTTATTCCTCTGGTACCTTCAATTGGCCACGCATGGCCTTTTTATCCCCAGAGAAAAGCAGTTTACGACCCAGAAGGCCTTCTTCCTGCACGCGGCATGGCTGGATCAGGCTTGCACCCATTGTCCAATATTCCCTACTGCTGCCTC	Bacteroidetes	Cytophagia	Cytophagales	Cytophagaceae
	denovo1629	3	0	2	1	GGAGGCAGCAGTGGGGAATATTGGACAATGGGCGAAAGCCTGATCCAGCCATGCCGCGTGTGTGAAGAAGGCCTTCGGGTTGTAAAGCACTTTTGTACGGGAAGAAAAGCCCTAGGTTAATACCCTGGGGTCATGACGGTACCGTAAGAATAAGCACCGGCTAACTTCGTGCCAGCAGCCG	Proteobacteria	Gammaproteobacteria	Xanthomonadales	Xanthomonadaceae
	denovo1631	296	18	134	144	GGAGGCAGCAGTAGGGAATCTTCCGCAATGGACGCAAGTCTGACGGAGCAACGCCGCGTGAGTGATGAAGGGTTTCGGCTCGTAAAACTCTGTTGTTAAGGAAGAACACTTGAGGTAGTAACTGGCCTTGAGATGACGGTACTTAACCAGAAAGCCACGGCTAACTACGTGCCAGCAGCCG	Firmicutes	Bacilli	Bacillales	Staphylococcaceae	Jeotgalicoccus	psychrophilus
	denovo1633	23	6	17	0	GCGGCTGCTGGCACGTAGTTAGCCGTGGCTTTCTGGTTAGATACCGTCACACGCATAACAGTTACTCTATGCGCTGTTCTTCTCTAACAACAGAGTTTTACGAACCGAAATCCTTCTTCACTCACGCGGCGTTGCTCCGTCAGACTTGCGTCCATTGCGGAAGATTCCCTACTGCTGCCTC	Firmicutes	Bacilli	Lactobacillales	Carnobacteriaceae	Granulicatella
	denovo1634	3	0	2	1	GCGGCTGCTGGCACAGAGTTAGCCGGTGCTTATTCTGCGAGTAACGTCCACTCATCTTGGGTATTAACCAAAAGAGCCTCCTCCTCACTGAAAGTGCTTTACAACCCGAAGGCCTTCTTCACACCCGCGGCATGGCTGGATCAGGGTTGCCCCCATTGTCCAATATTCCCCACTGCTGCCTC	Proteobacteria	Gammaproteobacteria	Pseudomonadales	Moraxellaceae
	denovo1635	3	3	0	0	GACGCTCTTCCGATCTTGTAAAACGACGGCCAGTATCCCCTACGGGAGGCAGCAGCAGCAGCAGCAGGAACATCCACCGGACGGGCAACAGCAGCAGCTGGAGCAGCATCCGCACCAGCAGCCGCGGTAATGGGTCATAGCTGTTTACTGAGATCGGAAGAGCAC	Unclassified
	denovo1636	6	0	0	6	GCGGCTGCTGGCACGTAGTTAGCCGGGGCTTCTTCTGGGGGTACCGTCACCCCGTAGGCTATTAACCTCGGAAGCTTCGTCCCCCCTGAAAGTGGTTTACAACCCGAAGGCCGTCTTCCCACACGCGGCGTTGCTGCGTCAGGCTTCCGCCCATTGCGCAAGATTCCCCACTGCTGCCTC	Actinobacteria	Thermoleophilia	Gaiellales
	denovo1637	715	120	366	229	GGAGGCAGCAGTGGGGAATATTGCACAATGGGCGGAAGCCTGATGCAGCGACGCCGCGTGAGGGATGACGGCCTTCGGGTTGTAAACCTCTTTCAGCAGGGACGAAGCGTAAGTGACGGTACCTGCAGAAGAAGCACCGGCTAACTACGTGCCAGCAGCCG	Actinobacteria	Actinobacteria	Actinomycetales
	denovo1638	3	0	0	3	GGAGGCAGCAGTAGGGAATCTTCCGCAATGGACGCAAGTCTGACGGAGCAATGCCGCGTGAGTGATGAAGGTCTTCGGATCGTAAAACTCTGTTGTTGGGGAAGAACAAGTATCGTTCTAACAGGACGGTACCTTGACGGTACCTAACCAGAAAGCCCCGGCTAACTACGTGCCAGCAGCCG	Firmicutes	Bacilli	Bacillales	Bacillaceae
	denovo1640	8	5	0	3	TTGTAAAACGACGGCCAGTGCGGCCCTACGGGAGGCAGCAGCTTGAGAAAAACGTGCGATGCATATCAACGAAACACGCACTATTGGCGCTGTGATTCAGATTCTAGTCTCACCCAGCAGCCGCGGTAATGGGGTCATAGCTGTTTCCTG	Unclassified
	denovo1641	69	20	34	15	GGAGGCAGCAGTGGGGAATATTGGGCAATGGGCGCAAGCCTGACCCAGCAACGCCGCGTGAAGGAAGAAGGCTTTCGGGTTGTAAACTTCTTTTGTCAGGGACGAGTAGAAGACGGTACCTGACGAATAAGCCACGGCTAACTACGTGCCAGCAGCCG	Firmicutes	Clostridia	Clostridiales	Ruminococcaceae	Oscillospira
	denovo1642	5	0	5	0	GGAGGCAGCAGTGGGGAATATTGCACAATGGGGGAAACCCTGATGCAGCCATGCCGCGTGTGTGAAGAAGGCCTTCGGGTTGTAAAGCACTTTCAGTAGGGAGGAAAGGTTGTAAGTTAATACCTTGCAGCTGTGACGTTACCTACAGAAGAAGGACCGGCTAACTCCGTGCCAGCAGCCG	Proteobacteria	Gammaproteobacteria	Alteromonadales
	denovo1643	2	0	2	0	GGAGGCAGCAGTGGGGAATTTTGCGCAATGGGGGAAACCCTGACGCAGCAACGCCGCGTGGAGGATGAAATATCTTGGTATGTAAACTCCTTTCGATGGGGAAGATTATGACGGTACCCATAGAAGAAGCCCCGGCTAACTTCGTGCCGGCAGCCG	Acidobacteria	Acidobacteriia	Acidobacteriales	Acidobacteriaceae
	denovo1644	2	0	1	1	GGAGGCAGCAGTGGGGAATATTGCACAATGGGCGCAAGCCTGATGCAGCGACGCCGCGTGGGGGATGAAGGCCTTCGGGTTGTAAACCCCTTTCAGCAGGGAAGAAGCGAGAGTGACGGTACCTGCAGAATAAGCACCGGCTAACTCTGTGCCAGCAGCCG	Actinobacteria	Actinobacteria	Actinomycetales
	denovo1647	69	16	31	22	GCGGCTGCTGGCACGAAGTTAGCCGGGGCTTCTTCTGATGGTACCGTCATCATCGTCCCATCTGAAAGAGCTTTACAACCCGAAGGCCTTCATCACTCACGCGGCATGGCTGGATCAGGCTTGCGCCCATTGTCCAATATTCCCCACTGCTGCCTC	Proteobacteria	Alphaproteobacteria	Rhodospirillales	Rhodospirillaceae	Novispirillum
	denovo1648	8	8	0	0	GCGGCTGCTGGCACGTAGTTAGCCGCAGCTGCTTCTGCAGGTACCGTCATCATCTTCCCTGCCGAAAGAGCTTTACAACCCTAAGGCCTTCATCACTCACGCGGCATTGCTGGATCAGGCTTGCGCCCATTGTCCAATATTCCCCACTGCTGCCTC	Proteobacteria	Alphaproteobacteria
	denovo1649	54	16	34	4	GGAGGCAGCAGTGGGGAATATTGCGCAATGGGCGGAAGCCTGACGCAGCGACGCCGCGTGGGGGATGACGGCCTTCGGGTTGTAAACCTCTTTCGCCAGGGACGAAGCTAACGTGACGGTACCTGGAGAAGAAGCACCGGCCAACTACGTGCCAGCAGCCG	Actinobacteria	Actinobacteria	Actinomycetales	Pseudonocardiaceae	Pseudonocardia
	denovo1653	712	230	334	148	GCGGCTGCTGGCACGTAGTTAGCCGTCCCTTTCTGGTAAGATACCGTCACAGTGTGAACTTTCCACTCTCACACTCGTTCTTCTCTTACAACAGAGCTTTACGATCCGAAAACCTTCTTCACTCACGCGGCGTTGCTCGGTCAGACTTCCGTCCATTGCCGAAGATTCCCTACTGCTGCCTC	Firmicutes	Bacilli	Lactobacillales	Streptococcaceae	Streptococcus
	denovo1654	15	15	0	0	GGAGGCAGCAGTGGGGAATATTGGACAATGGGGGCAACCCTGATCCAGCCATGCCGCGTGTGTGAAGAAGGCCTTCGGGTTGTAAAGCACTTTAAGCGGGGAGGAAGGTTCGTCACCTAATACGTGGCGGAATTGACGTTACCCGCAGAATAAGCACCGGCTAACTCTGTGCCAGCAGCCG	Proteobacteria	Gammaproteobacteria	Pseudomonadales	Moraxellaceae	Perlucidibaca
	denovo1656	2	0	2	0	GGAGGCAGCAGTGGGGAATATTGGACAATGGGCGAAAGCCTGACGCAGCCATGCCGCGTGAATGAAGAAGGCCTTCGGGTTGTAAAGTTCTTCCGGTATTGAGGAAGGTTGATGTGTTAATAGCACATCAAATTGACGTTAAATACAGAAGAAGCACCGGCTAACTCCGTGCCAGCAGCCG	Proteobacteria	Gammaproteobacteria	Pasteurellales	Pasteurellaceae	Haemophilus	influenzae
	denovo1657	16	0	16	0	GGAGGCAGCAGTGGGGAATATTGCGCAATGGGCGAAAGCCTGACGCAGCGACGCCGCGTGAGGGATGACGGTCTTCGGATTGTAAACCTCTTTCAGCAGGGACGAAGCGCAAGTGACGGTACCTGTAGAAGAAGGACCGGCCAACTACGTGCCAGCAGCCG	Actinobacteria	Actinobacteria	Actinomycetales
	denovo1658	2	0	2	0	GACGCTCTTCCGATCTTGTAAAACGACGGCCAGTCTCCTACGGGAGGCAGCAGGAGATGTAACAGCAGTGCCACACCTGCTTCACGATGAACAATCTAGCGGCGGAAATGTGTGCCAGCAGCCGCGGTAATTGGTCATAGCTGTTTCCTGAGATCAGAAGAGCAC	Unclassified
	denovo1660	20	9	0	11	GGAGGCAGCAGTGGGGAATATTGCGCAATGGGCGAAAGCCTGACGCAGCGACGCCGCGTGGGGGATGAAGCTTCTCGGAGTGTAAACCCCTTTCGACCCGGACGAATGACCCGCAAGGGTTTGACGGTACGGGTATAAGAAGCCCCGGCTAACTACGTGCCAGCAGCCG	Acidobacteria	DA052	Ellin6513
	denovo1661	790	56	422	312	GGAGGCAGCAGTGGGGAATATTGCACAATGGGCGCAAGCCTGATGCAGCGACGCCGCGTGGGGGATGAAGGCCTTCGGGTTGTAAACTCCTTTCGCTATCGACGAAGCCACTTGTGGTGACGGTAGGTAGATAAGAAGCACCGGCTAACTACGTGCCAGCAGCCG	Actinobacteria	Actinobacteria	Actinomycetales	Corynebacteriaceae	Corynebacterium	stationis
	denovo1663	62	8	30	24	GGAGGCAGCAGTGGGGAATATTGGACAATGGGGGGAACCCTGATCCAGCCATGCCGCGTGTGTGAAGAAGGTCTTCGGATTGTAAAGCACTTTAAGTTGGGAGGAAGGGCAGTAAGTTAATACCTTGCTGTTTTGACGTTACCAACAGAATAAGCACCGGCTAACTTCGTGCCAGCAGCCG	Proteobacteria	Gammaproteobacteria	Pseudomonadales	Pseudomonadaceae
	denovo1664	8	2	2	4	GGAGGCAGCAGTGAGGAATATTGGTCAATGGACGAGAGTCTGAACCAGCCAAGTAGCGTGAAGGATGAAGGTCCTACGGATTGTAAACTTCTTTTATAAGGGAATAAACCCTCCCACGTGTGGGAGCTTGTATGTACCTTATGAATAAGCATCGGCTAACTCCGTGCCAGCAGCCG	Bacteroidetes	Bacteroidia	Bacteroidales	Bacteroidaceae	Bacteroides	plebeius
	denovo1665	11	0	11	0	GGAGGCAGCAGTGGGGAATATTGCGCAATGGGGGGAACCCTGACGCAGCCATGCCGCGTGAATGAAGAAGGCCTTCGGGTTGTAAAGTTCTTTCGGTGATGAGGAAGGCAGTTTGGTTAATAGCCAAGCTGATTGACGTTAGTCACAGAAGAAGCACCGGCTAACTCCGTGCCAGCAGCCG	Proteobacteria	Gammaproteobacteria	Pasteurellales	Pasteurellaceae	Aggregatibacter	pneumotropica
	denovo1666	18	0	12	6	GCGGCTGCTGGCACGTAGTTAGCCGTGACTTTCTGGTTGATTACCGTCAAATAAAGGCCAGTTACTACCTCTATCCTTCTTCACCAACAACAGAGCTTTACGATCCGAAAACCTTCTTCACTCACGCGGCGTTGCTCCATCAGACTTGCGTCCATTGTGGAAGATTCCCTACTGCTGCCTC	Firmicutes	Bacilli	Lactobacillales	Lactobacillaceae	Lactobacillus
	denovo1667	5	4	1	0	TGACCCCGGATTACCGCGGCTGCTGGAGTAGCGCTTACTGGCGGACGACGATAGAGGCGACGAACGGCGTGGACTGCGCGAGCGATGCCTCGAGCGTGAAGACACATAGCTGCTGCTGCCTCCCGTAGGCCCACTG	Unclassified
	denovo1668	14	0	14	0	GCGGCTGCTGGCACGAAGTTAGCCGGAGCTTCTTCTGCGGGTACCGTCATTATCGTCCCCGCCGAAAGAGTTTTACAACCCGAAGGCCTTCATCACTCACGCGGCATGGCTGGATCAGGGTTTCCCCCATTGTCCAAGATTCCCAACTGCTGCCTC	Proteobacteria	Alphaproteobacteria	Ellin329
	denovo1669	2	1	1	0	GCGGCTGCTGGCACGTAGTTAGCCGGTGCTTATTCTTCCGGTACCGTCAGCACGCAATGGTATTAACATCGCGCTTTTCTTCCCGGACAAAAGTCCTTTACAACCCGAAGGCCTTCTTCAGACACGCGGCATGGCTGGATCAGGGTTGCCCCCATTGTCCAAAATTCCCCACTGCTGCCTC	Proteobacteria	Betaproteobacteria	Neisseriales	Neisseriaceae	Neisseria	oralis
	denovo1670	22	4	11	7	GCGGCTGCTGGCACGTAGTTAGTCGGCGCTTCTTCTGCAGGTACCGTCACTTGTGGCTTCTTCCCTGCTGAAAGAGGTTTACAACCCGAAGGCCGTCATCCCCCACGCGGCGTCGCTGCATCAGGCTTGCGCCCATTGTGCAATATTCCCCACTGCTGCCTC	Actinobacteria	Actinobacteria	Actinomycetales
	denovo1672	64	2	30	32	GGAGGCAGCAGTGGGGAATATTGGACAATGGGCGAAAGCCTGATCCAGCCATGCCGCGTGAGTGATGAAGGCCCTAGGGTTGTAAAGCTCTTTCAACGGTGAAGATAATGACGGTAACCGTAGAAGAAGCCCCGGCTAACTTCGTGCCAGCAGCCG	Proteobacteria	Alphaproteobacteria	Rhizobiales	Phyllobacteriaceae	Mesorhizobium
	denovo1673	3	0	0	3	GGAGGCAGCAGTGAGGAATATTGGTCAATGGACGCGAGTCTGAACCAGCCAAGTAGCGTGAAGGATGACTGCCCTATGGGTTGTAAACTTCTTTTATATGGGAATAAAGTGGTCCACGTGTGGACTTTTGTATGTACCATATGAATAAGGATCGGCTAACTCCGTGCCAGCAGCCG	Bacteroidetes	Bacteroidia	Bacteroidales	Bacteroidaceae	Bacteroides	caccae
	denovo1674	4	0	4	0	GGAGGCAGCAGTAGGGAATCTTCGGCAATGGACGAAAGTCTGACCGAGCAACGCCGCGTGAGTGAAGAAGGTTTTCGGATCGTAAAACTCTGTTGTTAGAGAAGAACAAGGATGTTAGTAACTGAACGTCCCCTGACGGTATCTAACCAGAAAGCCACGGCTAACTACGTGCCAGCAGCCG	Firmicutes	Bacilli	Lactobacillales	Enterococcaceae
	denovo1677	5	0	0	5	GGAGGCAGCAGTGGGGAATCTTGCACAATGGGCGAAAGCCTGATGCAGCGACGCCGCGTGGGGGATGAAGCATCTCGGTGTGTAAACCCCTTTCGACCCGGAAGAATGCCTCGCAAGAGGACTGACGGTACGGGTATAAGAAGCCCCGGCTAACTACGTGCCAGCAGCCG	Acidobacteria	DA052	Ellin6513
	denovo1678	2	2	0	0	GCGGCTGCTGGCACGTAGTTAGCCGTGGCTTATTCGTGAGGTACCGTCAGAACTTCTTCCCTCACAAAAGGAGTTTACAATCCGAAGACCTTCATCCTCCACGCGGCGTCGCTGCGTCAGGCTTTCGCCCATTGCGCAATATTCCCCACTGCTGCCTC	Unclassified
	denovo1680	44	3	0	41	GGAGGCAGCAGTAGGGAATCTTCCGCAATGGACGCAAGTCTGACGGAGCAACGCCGCGTGAACGAAGAAGGTTCTCGGATCGTAAAGTTCTGTTGTTAGGGAAGAACACGTACCATTCGAATAGGGTGGTACCTTGACGGTACCTAACGAGAAAGCCCCGGCTAACTACGTGCCAGCAGCCG	Firmicutes	Bacilli	Bacillales	Bacillaceae	Natronobacillus
	denovo1682	17	7	6	4	TACACGACGCTCTTCCGATCTTGTAAAACGACGGCCAGTAGGGCCTACGGGAGGCAGCAGCAGCTGCAGGCGGACCAACGCTTTCCGACTTGCTCGCTTGCATTTGCTGCGAGCCAGCAGCCGCGGTAATTAGGTCATAGCTGTTTCCTGAGATCGGAAGAGCACCGTCT	Unclassified
	denovo1683	144	30	42	72	GGAGGCAGCAGTGGGGAATATTGCACAATGGGCGCAAGCCTGATGCAGCGACGCCGCGTGAGGGATGACGGCCTTCGGGTTGTAAACCTCTTTCGCCAGGGACGAAGCGCGAGTGACGGTACCTGGAGAAGAAGCACCGGCTAACTACGTGCCAGCAGCCG	Actinobacteria	Actinobacteria	Actinomycetales	Pseudonocardiaceae
	denovo1684	21	0	20	1	GGAGGCAGCAGTGGGGAATCTTCCGCAATGGGCGCAAGCCTGACGGAGCAACGCCGCGTGAGTGAAGAAGGTCTTCGGATCGTAAAGCTCTGTTGATGGGGACGAACGTGCGAAGGGTGAATAATCCTTTGTAATGACGGTACCTATCGAGGAAGCCACGGCTAACTACGTGCCAGCAGCCG	Firmicutes	Clostridia	Clostridiales	Veillonellaceae	Selenomonas
	denovo1686	63	16	32	15	GGAGGCAGCAGTGGGGAATTTTGGACAATGGGCGAAAGCCTGATCCAGCAATGCCGCGTGCAGGATGAAGGCCCTCGGGTTGTAAACTGCTTTTGTACGGAACGAAAAGCCTGGGGCTAATATCCCCGGGTCATGACGGTACCGTAAGAATAAGCACCGGCTAACTACGTGCCAGCAGCCG	Proteobacteria	Betaproteobacteria	Burkholderiales	Comamonadaceae	Comamonas
	denovo1691	402	90	203	109	GGAGGCAGCAGTGGGGAATATTGGACAATGGGCGAAAGCCTGATCCAGCAATGCCGCGTGAGTGATGAAGGCCCTCGGGTCGTAAAGCTCTTTTACCAGGGATGATAATGACAGTACCTGGAGAATAAGCTCCGGCTAACTCCGTGCCAGCAGCCG	Proteobacteria	Alphaproteobacteria	Sphingomonadales	Sphingomonadaceae	Novosphingobium
	denovo1692	6	0	6	0	GGAGGCAGCAGTGGGGGATTTTGCGCAATGGGGGAAACCCTGACGCAGCGACGCCGCGTGAGTGAGGAAGGCCTTCGGGTCGTAAAGCTCTGTCAGATGGGAAGAAGTGTAACGTAGTTAATATCTGCGTTGCTTGACGGTACCATCAGAGGAAGCACCGGCTAACTCCGTGCCAGCAGCCG	Proteobacteria	Deltaproteobacteria
	denovo1693	7	0	0	7	GCGGCTGCTGGCACGTAGTTAGCCGAGACTTATTCCTGAGGTACCGTCCTTGCTCGTCCCTCAGAAAAGAGGTTTACGACCCGAAGGCCTTCGTCCCTCACGCGGCGTTGCTGCATCAGGCTTGCGCCCATTGTGCAATATTCCTCACTGCTGCCTC	Chloroflexi	Anaerolineae	SJA-15
	denovo1694	2	0	2	0	GGAGGCAGCAGTGGGGAATATTGGACAATGGGCGAAAGCCTGATCCAGCCATGCCGCGTGTGTGAAGAAGGTCTTCGGATTGTAAAGCACTTTCAGCGAGGAGGAAGCGAAAGTGACGGTACCTGCAGAAGAAGCACCGGCTAACTACGTGCCAGCAGCCG	Proteobacteria
	denovo1695	6	3	2	1	GCGGCTGCTGGCACCAGACTTGCCCTCCACTTGATCCTTATTGAAGGATTTATGCTCAATTAATTCCAATTATAGACCATCGTTAGAGAAGTCCATATTGTTATTTCTCGTCACTACCTCCCCGAGCCGGGATTGGACAATTGACGGGCCTGCTGCCTC	Unclassified
	denovo1696	2	0	0	2	GCGGCTGCTGGCACGGAGTTAGCCGATCCTTATTCTCAGAGTACATTCAGCTCGATATACATATCGAGGTTTATTCCCCTGCAAAAGCAGTTTACAACCCGTAGGGCCGTCTTCCTGCACGCGGCATGGCTGGTTCAGACTTGCGTCCATTGACCAATATTCCTTACTGCTGCCTC	Bacteroidetes	Sphingobacteriia	Sphingobacteriales	Sphingobacteriaceae
	denovo1698	15	12	2	1	GGAGGCAGCAGTGGGGAATATTGCACAATGGAGGAAACTCTGATGCAGCGACGCCGCGTGAAGGATGAAGTATTTCGGTATGTAAACTTCTATCAGCAGGGAAGAAAATGACGGTACCTGACTAAGAAGCCCCGGCTAACTACGTGCCAGCAGCCG	Firmicutes	Clostridia	Clostridiales	Lachnospiraceae
	denovo1699	4	4	0	0	GCGGCTGCTGGCACGAAGTTAGCCGGTGCTTATTCTGTCGGTAACGTCAAAATACTCACGTATTAGGTGAATACCCTTCCTCCCAACTTAAAGTGCTTTACAATCCGAAGACCTTCTTCACACACGCGGCATGGCTGGATCAGGCTTTCGCCCATTGTCCAATATTCCCCACTGCTGCCTC	Proteobacteria	Gammaproteobacteria	Pseudomonadales	Pseudomonadaceae	Pseudomonas	pseudoalcaligenes
	denovo1701	36	0	0	36	GGAGGCAGCAGTGGGGAATATTGCACAATGGAGGAAACTCTGATGCAGCGACGCCGCGTGAACGATGAAGGCCTTCGGGTCGTAAAGTTCTGTCCTTGGGGACGATAATGACGGTACCCAAGGAGGAAGCCCCGGCTAACTACGTGCCAGCAGCCG	Firmicutes	Clostridia	Clostridiales	[Tissierellaceae]	Tissierella_Soehngenia
	denovo1702	4	1	2	1	GGAGGCAGCAGTGGGGAATTTTGGACAATGGGCGCAAGCCTGAACCAGCCAAGTAGCGTGCAGGATGACGGCCCTATGGGTTGTAAACTGCTTTTATAAGGGAATAAAGTGAGTCTCGTGAGACTTTTTGCATGTACCTTATGAATAAGGACCGGCTAATTCCGTGCCAGCAGCCG	Bacteroidetes	Bacteroidia	Bacteroidales	Prevotellaceae	Prevotella	copri
	denovo1703	8	0	8	0	GCGGCTGCTGGCACGTAGTTAGCCGTGGCTTTCTGGTTAGGTACCGTCAAGGTACCTGCTTATTCAACAGGTACTTGTTCTTCCCTAACAACAGAGCTTTACGATCCGAAAACCTTCATCACTCACGCGGCGTTGCTCCGTCAGACTTTCGTCCATTGCGGAAGATTCCCTACTGCTGCCTC	Firmicutes	Bacilli	Bacillales	Bacillaceae	Bacillus	endophyticus
	denovo1704	2	2	0	0	GGAGGCAGCAGTGGGGAATATTGCGCAATGGGCGGAAGCCTGACGCAGCGACGCCGCGTGGGGGATGACGGCCTTCGGGTTGTAAACCTCTTTCGACCTCGACGAAGCCTTTTTGGTGACGGTAGGGGTGGAAGAAGCACCGGCCAACTACGTGCCAGCAGCCG	Actinobacteria	Actinobacteria	Actinomycetales	Pseudonocardiaceae	Pseudonocardia
	denovo1705	8	1	4	3	GGAGGCAGCAGTAGGGAATCTTCGGCAATGGGGGGAACCCTGACCGAGCAACGCCGCGTGTGTGAAGAAGGTTTTCGGATCGTAAAGCTCTGTTGTAAGAGAAGAACGGGTGTGAGAGTGGAAAGTTCACACTGTGACGGTATCTTACCAGAAAGGGACGGCTAACTACGTGCCAGCAGCCG	Firmicutes	Bacilli	Lactobacillales	Streptococcaceae	Streptococcus
	denovo1706	4	0	3	1	GCGGCTGCTGGCACGGAGTTAGCCGGTGCTTCTTCTGCGAGTAACGTCACAGTTGATACGTATTAACTAGGTAAGCCTCCTCCTCGCTTAAAGTGCTTTACAACCATAAGGCCTTCTTCACACACGCGGCATGGCTGGATCAGGGTTCCCCCCATTGTCCAATATTCCCCACTGCTGCCTC	Proteobacteria	Gammaproteobacteria
	denovo1707	16	0	16	0	GGAGGCAGCAGTGGGGAATATTGCGCAATGGGGGGAACCCTGACGCAGCGACGCCGCGTGCGGGAAGGAGGCCTTCGGGTCGTAAACCGCTTTCAGCAGGGAAGAAGCCTGACGGTACCTGCAGAAGAAGCCCCGGCTAACTACGTGCCAGCAGCCG	Actinobacteria	Coriobacteriia	Coriobacteriales	Coriobacteriaceae	Slackia
	denovo1708	2	0	2	0	GGAGGCAGCAGTGGGGAATATTGCCCAATGGGCGGAAGCCTGATGCAGCAACGCCGCGTGCGGGATGACGGCCTTCGGGTTGTAAACCTCTTTTATCGGGGAGCAAGCGAGAGTGAGTTTACCCGTTGAATAAGCACCGGCTAACTACGTGCCAGCAGCCG	Actinobacteria	Actinobacteria
	denovo1709	14	3	11	0	GCGGCTGCTGGCACGTAGTTAGCCGATCCTTATTCATAAGTTACCGTCATATTCCTCACTTATAAAAGCAGTTTACAACCCGAAGGCCTTCGTCCTGCACGCGGCGTTGCTCCATCAGGCTTTCGCCCATTGTGGAAGATTCCTCACTGCTGCCTC	TM7	TM7-3
	denovo1712	97	27	47	23	GGAGGCAGCAGTGGGGAATTTTGGACAATGGGCGCAAGCCTGATCCAGCCATGCCGCGTGCAGGATGAAGGCCTTCGGGTTGTAAACTGCTTTTGTACGGAACGAAAAGACTCTGGTTAATACCTGGGGTCCATGACGGTACCGTAAGAATAAGCACCGGCTAACTACGTGCCAGCAGCCG	Proteobacteria	Betaproteobacteria	Burkholderiales	Comamonadaceae	Acidovorax	delafieldii
	denovo1713	2	0	1	1	GCGGCTGCTGGCACAGAGTTAGCCGGTGCTTATTCTGTCGGTAACGTCAAAACAGCAAGGTATTAACTTACTGCCCTTCCCTGACAAAAGCGGTTTACAACCCGAAGGCCTTCTTCCCGCACGCGGCATGGCTGGATCAGGCTTTCGCCCATTGTCCAAAATTCCCCACTGCTGCCTC	Proteobacteria
	denovo1714	50	2	36	12	GCGGCTGCTGGCACAGAGTTAGCCGGTGCTTCTTCTGCGAGTAACGTCAATTGATGAACGTATTAAGTTCACCACCTTCCTCCTCGCTGAAAGTGCTTTACAACCCGAAGGCCTTCTTCACACACGCGGCATGGCTGGATCAGGGTTCCCCCCATTGTCCAATATTCCCCACTGCTGCCTC	Proteobacteria	Gammaproteobacteria
	denovo1716	2	0	2	0	GGAGGCAGCAGTGGGGAATTTTGGACAATGGGCGCAAGCCTGATCCAGCCATTCCGCGTGAGTGAAGAAGGCCTTAGGGTTGTAAAGCTCTTTTGTCCGGGACGATAATGACGGTACCGGAAGAATAAGCCCCGGCTAACTTCGTGCCAGCAGCCG	Proteobacteria
	denovo1719	2	0	1	1	GGAGGCAGCAGTGGGGAATATTGGACAATGGGGGGAACCCTGATCCAGCCATGCCGCGTGTGTGAAGAAGGCCTTATGGTTGTAAAGGACTTTTGTCAGGGAGGAAATCCTAGTGGCTAATACCTACTGGGGATGACAGTACCTGAAGAATAAGCACCGGCTAACTACGTGCCAGCAGCCG	Proteobacteria	Betaproteobacteria	Neisseriales	Neisseriaceae
	denovo1720	3	2	0	1	TTCCGATCTTGTAAAACGACGGCCAGTGGCCTACGGGAGGCAGCAGCTTGAGAAAAACGTGCGATGCATATCAACGAAACACGCACTATTGGCGCTGTGATTCAGATTCTAGTCTCACCCAGCAGCCGCGGTAATCGCCGGTCATAGCTGAGATCGGA	Unclassified
	denovo1721	2	1	0	1	GGAGGCAGCAGTGGGGAATATTGCACAATGGGGGAAACCCTGATGCAGCAACGCCGCGTGCGGGATGACGGCCTTCGGGTTGTAAAGCACTTTCAGTAAGGAGGAAGCGTTGAGTGTTAATAGTACTCAGCGTTGACGTTACTTACAGAAGAAGCACCGGCTAACTCTGTGCCAGCAGCCG	Proteobacteria	Gammaproteobacteria
	denovo1722	4	0	3	1	GCGGCTGCTGGCACAGAGTTAGCCGGTGCTTATTCTGCGAGTAACGTCCACTTATCCTAGGTATTAACTAGGTAAGCCTCCTCCTCGCTTAAAGTGCTTTACAACCATAAGGCCTTCTTCACACACGCTGCGTCGCTGCATCAGGCTTGCGCCCATTGTGCAATATTCCCCACTGCTGCCTC	Proteobacteria	Gammaproteobacteria	Pseudomonadales	Moraxellaceae	Acinetobacter
	denovo1723	9	0	9	0	GGAGGCAGCAGTTAGGAATCTTCGTCAATGGGCGAAAGCCTGAACGAGCGACGCCGCTTGAGGGACGAAGCCCTTCGGGGTGTAAACCTCTGAACAGGGGACGATGATGACGGTACCCTGCTAATAGCACCGGCTAACTCCGTGCCAGCAGCCG	[Thermi]	Deinococci	Thermales	Thermaceae	Meiothermus
	denovo1726	4	0	4	0	GGAGGCAGCAGTGGGGAATTTTGGACAATGGGCGCAAGCCTGATCCAGCCATGCCGCGTGAGTGAAGAAGGCCTTCGGGTTGTAAAGCTCTTTCAGACGGAAAGAAATCGGTGTGTCTAATACACGCACTGGATGACGGTACCGTAAGAAGAAGCACCGGCTAACTACGTGCCAGCAGCCG	Proteobacteria	Betaproteobacteria	Rhodocyclales	Rhodocyclaceae
	denovo1729	55	19	0	36	GCGGCTGCTGGCACGTAGTTGGCCGGCGCTTCTTCTCCAGGTACCGTCACTTGCGCTTCGTCCCTGTCGAAAGAGGTTTACAACCCGAAGGCCGTCATCCCTCACGCGGCGTCGCTGCATCAGGCTTTCGCCCATTGTGCAATATTCCCCACTGCTGCCTC	Actinobacteria	Actinobacteria	Actinomycetales
	denovo1730	82	42	30	10	GGAGGCAGCAGTGGGGAATCTTGCGCAATGCGCGAAAGCGTGACGCAGCAACGCCGCGTGGGGGAAGAAGGCTTTCGGGTTGTAAACCCCTTTCAGTTGGGACGAAGCTTCGCCGGTGAATAGCCGGCTGGAGTGACGGTACCTTCACAAGAAGCACCGGCTAACTACGTGCCAGCAGCCG	Actinobacteria	Thermoleophilia	Solirubrobacterales
	denovo1731	84	12	51	21	GCGGCTGCTGGCACGAAGTTAGCCGGGGCTTCTTCTCCCGCTACCGTCATCATCGTCGCGGGCGAAAGAGCTTTACAACCCGAAGGCCTTCATCACTCACGCGGCATTGCTGGATCAGGCTTGCGCCCATTGTCCAATATTCCCCACTGCTGCCTC	Proteobacteria	Alphaproteobacteria	Rhodospirillales	Rhodospirillaceae
	denovo1733	9	4	1	4	TTCCGATCTTGTAAAACGACGGCCAGTTGCCTACGGGAGGCAGCAGGCGCGTAAATTACCCAATCCCGGCACGGGGAGGTAGTGACGAGAAATAGGGGGGCAAGTCTGGTGCCAGCAGCCGCGGTAATGACCGGTCATAGCTGTTTCCTGAGATCGGA	Unclassified
	denovo1734	7	0	6	1	GGAGGCAGCAGTGGGGAATATTGGACAATGGGCGGAAGCCTGATGCAGCAACGCCGCGTGCGGGATGACGGCCTTCGGGTTGTAAAGCACTTTAAGCGAGGAGGAGGCTCTTTTGGTTAATACCCAAGATGAGTGGACGTTACTCGCAGAATAAGCACCGGCTAACTCTGTGCCAGCAGCCG	Proteobacteria	Gammaproteobacteria	Pseudomonadales	Moraxellaceae	Acinetobacter
	denovo1736	26	0	26	0	GCGGCTGCTGGCACGTAGTTGGCCGCACCTTCTTCTGGAGGTACCGTCATTTTCTTCCCTCCTGAAAGCGGTTTACAACCCTAGGGCCGTCTTCCCGCACGCGGCGTTGCTGCATCAGGCTTGCGCCCATTGTGCAAGATTCCCCAATGCTGCCTC	Actinobacteria
	denovo1737	3	3	0	0	TTGAAAACGACGGCCAGTGGCCTACGGGAGGCAGCAGCGCCACGGAGGAGTTGTGTTTAGACACTGGCGGAGCAAGATTTCAGCAGAACCACCACCACAATTACCACCGTACGACCAGCAGCCGCGGTAATAGGTCATAGCTGTTTCCTG	Unclassified
	denovo1739	2	1	0	1	TACACGACGCTCTTCCGATCTCAGGAAACAGCTATGACCACATTACCGCGGCTGCTGGTGCGGATGCTGCTCCAGCTGCTGCTGTTGCCCGTCCGGTGGATGTTCCTGCTGCTGCTGCTGCCTCCCGTAGGTCGGACTGGCCGTCGTTTTAGATCGGAAGAGCACACGTC	Unclassified
	denovo1740	3	0	0	3	GCGGCTGCTGGCACGTAGTTAGCCGGTGCTTCTTCTACCACTACCGTCACAAAAGCTTCGTCATGGCTGAAAGCGGTTTACAACCCGAAGGCCGTCATCCCGCACGCGGCGTTGCTGCATCAGAGTTCCCTCCATTGTGCAATATTCCCCACTGCTGCCTC	Actinobacteria	Actinobacteria	Actinomycetales	Propionibacteriaceae
	denovo1741	24	24	0	0	GCGGCTGCTGGCACGAAGTTAGCCGGGGCTTCTTCTCACGCTACCGTCATCATCGTCGCGTGCAAAAGGGCTTTACAACCCGAAGGCCTTCATCGCCCACGCGGCATTGCTGGATCAGGGTTGCCCCCATTGTCCAATATTCCCCACTGCTGCCTC	Proteobacteria	Alphaproteobacteria	Rhodospirillales	Rhodospirillaceae
	denovo1743	76	10	48	18	GCGGCTGCTGGCACGAAGTTAGCCGGTGCTTATTCTTTGGGTACCGTCATCCCAACCGGGTATTAGCCAGCTGGATTTCTTTCCCAACAAAAGGGCTTTACAACCCGAAGGCCTTCTTCACCCACGCGGTATGGCTGGATCAGGCTTGCGCCCATTGTCCAATATTCCCCACTGCTGCCTC	Proteobacteria	Gammaproteobacteria	Xanthomonadales	Xanthomonadaceae	Stenotrophomonas
	denovo1745	268	55	136	77	GGAGGCAGCAGTGAGGAATATTGGTCAATGGGCGAGAGCCTGAACCAGCCAAGTAGCGTGCAGGAAGACGGCCCTATGGGTTGTAAACTGCTTTTATGCGGGGATAAAGCGGGCGACGTGTCGCCCTTTGCAGGTACCGCATGAATAAGGACCGGCTAATTCCGTGCCAGCAGCCG	Bacteroidetes	Bacteroidia	Bacteroidales	Prevotellaceae	Prevotella
	denovo1747	2	0	2	0	GCGGCTGCTGGCACAGAGTTAGCCGGTGCTTATTCTGTCGGTAACGTCAATCGGCAAGGTTATTAACCTCACCGCCTTCCTCCCCGCTGAAAGTACTTTACAACCCGAAGGCCTTCTTCATACACGCGGCATGGCTGCATCAGGCTTGCGCCCATTGTGCAATATTCCCCACTGCTGCCTC	Proteobacteria	Gammaproteobacteria	Enterobacteriales	Enterobacteriaceae	Erwinia	dispersa
	denovo1748	2	0	0	2	GGAGGCAGCAGTGGGGAATATTGCACAATGGGCGAAAGCCTGATGCAGCAACGCCGCGTGAAGGATGAAGGGTTTCGGCTCGTAAACTTCTATCAATAGGGACGAAAAAAATGACGGTACCTAAATAAGAAGCCCCGGCTAACTACGTGCCAGCAGCCG	Firmicutes
	denovo1749	2	0	2	0	GGAGGCAGCAGTGGGGAATATTGCACAATGGGGGAAACCCTGATGCAGCCATGCCGCGTGTGTGAAGAAGGCCTTCGGGTTGTAAAGCACTTTCACCAGGGGCGAATCAAGGACGGTACCTGGAGAAGAAGCACCGGCCAACTACGTGCCAGCAGCCG	Unclassified
	denovo1750	21	19	2	0	GGAGGCAGCAGTGGGGAATCTTGCGCAATGGGCGAAAGCCTGACGCAGCGACGCCGCGTGAGGGATGACGGCCTTCGGGTTGTAAACCTCTTTTAGTAGGGAAGAAGCGAAAGTGACGGTACCTGCAGAAAAAGCACCGGCTAACTACGTGCCAGCAGCCG	Actinobacteria	Actinobacteria	Actinomycetales
	denovo1751	2	0	2	0	TCTTCCGATCTCAGGAAACAGCTATGACCCGGAATTACCGCGGCTGCTGGCACAGAGTTAGCCGGTGCTTATTCTGCGAGTAACGTCCACTCATCTTGGGTAATTTACGCGCCTGCTGCCTCCCGTAGGGAAACTGGCCGTCGTTTTACAAGATCGGAAG	Unclassified
	denovo1753	3	2	1	0	GCGGCTGCTGGCACGGAGTTAGCCGGTGCTTATTCATCTGGTACCGTCAGTTACCCCCGCAGGGGCGTTTTCTTCCCAGATAAAAGCAGTTTACAACCCAGAAGGCCTTCTTCCTGCACGCGGCATGGCTGGGTCAGCCTCTCGGCCATTGCCCAATATTCCCTACTGCTGCCTC	Bacteroidetes	Cytophagia	Cytophagales	Cytophagaceae	Pontibacter
	denovo1755	19	0	1	18	GGAGGCAGCAGTGGGGAATATTGCGCAATGGGCGAAAGCCTGACGCAGCGACGCCGCGTGAGGGATGACGGCCTTCGGGTTGTAAACCCCTTTCAGCAGGGAAGAAGCGCAAGTGACGGTACCTGCAGAAGAAGCGCCGGCCAACTACGTGCCAGCAGCCG	Actinobacteria	Actinobacteria	Actinomycetales
	denovo1758	2	0	1	1	GCGGCTGCTGGCACGTAATTAGCCGGCGCTTATTCGCGCGCTACAGTCACCGGGAAGGCATTCCCTCCTCCCCTTATTCCTCGCGCGCAAAAGGGCTTTACAACCTTCCGGCCTTCCTCGCCCACGCGGCGTCGCTCCGTCAGGGTTCCCCCCATTGTCCAATATTCCCCACTGCTGCCTC	Unclassified
	denovo1759	5	4	1	0	GCGGCTGCTGGCACGTAGTTAGCCGTGGCTTTCTCTTACGGTACCGTCACTTACGACGGGTATTGACCGTCGTACCATTCGTCCCGTATAACAGAACTTTACAACCCGAAGGCCGTCATCGTTCACGCGGCGTTGCTGCATCAGGCTTGCGCCCATTGTGCAATATTCCCCACTGCTGCCTC	Firmicutes	Clostridia	Clostridiales	Veillonellaceae	Megasphaera
	denovo1761	5	4	1	0	GCGGCTGCTGGCACGTAGTTAGCCGTGGCTTTCTGGTTAGATACCGTCGAAACGTGAACAGTTACTCTCACGCACTTTCTTCTCTAACAACAGGGTTTTACGATCCGAAGACCTTCTTCACCCACGCGGCGTTGCTCCATCAGGCTTTCGCCCATTGTGGAAGATTCCCTACTGCTGCCTC	Firmicutes	Bacilli	Lactobacillales	Lactobacillaceae	Lactobacillus
	denovo1762	64	8	28	28	GGAGGCAGCAGTGGGGAATATTGGACAATGGGCGCAAGCCTGATCCAGCCATGCCGCGTGAGTGATGAAGGCCCTAGGGTTGTAAAGCTCTTTCAGTGGGGACGATAATGACGGTACCCACAGAAGAAGCCCCGGCTAACTTCGTGCCAGCAGCCG	Proteobacteria	Alphaproteobacteria	Rhizobiales
	denovo1763	2	1	1	0	CACGACGCTCTTCCGATCTCAGGAAACAGCTATGACCGTATTACCGCGGCTGCTGGTGCGGATGCTGCTCCAGCTGCTGCTGTTGCCCGTCCGGTGGATGTTCCTGCTGCTGCTGCTGCTGCCTCCCGTAGGCCCCACTGGCCGTCGTTTAGATCGGAAGAGCACACG	Unclassified
	denovo1764	24	24	0	0	GCGGCTGCTGGCACGTAGTTAGCCGGGGCTTCCTCAGGAGGTACCGTCAGATCTTCGTCCCTCCCAACAGAGGTTTACATCCCTAGAGACTTCATCCCTCACGCGGCGTTGCTCCGTCAGGCTTTCGCCCATTGCGGAAAATTCCTCACTGCTGCCTC	AD3	JG37-AG-4
	denovo1765	34	5	25	4	GGAGGCAGCAGTGGGGGATATTGCACAATGGGGGAAACCCTGATGCAGCGACGCCGCGTGGAGGAAGAAGGTTTTCGGATTGTAAACTCCTGTCGTTAGGGACGATAATGACGGTACCTAACAAGAAAGCACCGGCTAACTACGTGCCAGCAGCCG	Firmicutes	Clostridia	Clostridiales
	denovo1767	3	0	0	3	GGAGGCAGCAGTCGAGAGGCTTTGGCAATGGGGGAAACCCTGACCAAGCGACGCCGCGTGGAGGATGAAGGCCCTTGGGTTGTAAACTCCTTTTGCTGGGGAAGAAATGCGATCAGGTGAACAATCTGGTCGTTTGACGGTACCCGGCGAATAAGCTCCGGCTAACTCCGTGCCAGCAGCCG	WS3	PRR-12	Sediment-1	PRR-10
	denovo1769	2	2	0	0	GGAGGCAGCAGTGGGGAATATTGCACAATGGGCGCAAGCCTGATGCAGCAACGCCGCGTGAGGGATGACGGCCTTCGGGTTGTAAAGCTCTTTTGTGCGGGAAGATAATGACGGTACCGCAAGAATAAGCCCCGGCTAACTTCGTGCCAGCAGCCG	Unclassified
	denovo1770	3	0	0	3	GGAGGCAGCAGTGGGGAATATTGGACAATGGGCGCAAGCCTGATCCAGCCATGCCGCGTGTGTGAAGAAGGCCTTCGGGTTGTAAAGCACTTTTGTTGGGGAAGAAAAGCAGTTGGTTAATACCCGATTGTCATGACGGTACCCAAAGAATAAGCACCGGCTAACTTCGTGCCAGCAGCCG	Proteobacteria	Gammaproteobacteria	Xanthomonadales	Xanthomonadaceae
	denovo1771	8	2	1	5	GCTATGACCAAGGATTACCGCGGCTGCTGGCAGTGGCACATTGTTTGGCAGCTCCTTCTCTAGTGCATCTATGGAAAGTTAAACCTTACGTGGGGGCACATATTTGGTACTGCTGCTGCCTCCCGTAGGCACCACTGGCC	Unclassified
	denovo1772	8	0	7	1	GGAGGCAGCAGTGGGGAATATTGGACAATGGGGGGAACCCTGATCCAGCCATGCCGCGTGTGTGAAGAAGGCCTTATGGTTGTAAAGCTCTTTCAGCTGGGAAGATAATGACGGTACCAGCAGAAGAAGCCCCGGCTAACTCCGTGCCAGCAGCCG	Proteobacteria
	denovo1773	3	0	0	3	GCGGCTGCTGGCACAGAGTTAGCCGGTGCTTGCTAAGGAGGTACCGTCAACCTCAGGCCCTATTCGAACCCGAGTTTTTCTTCCCTCCCCACAGAGCTTTACAACCCGAAGGCCTTCATCACTCACGCGGCGTGGCTGGGTCAGGCTTCCGCCCATTGCCCAATATTCCTCACTGCTGCCTC	Proteobacteria	Deltaproteobacteria	Myxococcales
	denovo1774	2	1	0	1	TCTTGTAAAACGACGGCCAGTCCCTACGGGAGGCAGCAGCTTGAGAAAAACGTGCGATGCATATCAACGAAACACGCACTATTGGCGCTGTGATTCAGATTCTAGTCTCACCCAGCAGCCGCGGTAATCCGCCGGTCATAGCTGTTTCCTAG	Unclassified
	denovo1775	15	15	0	0	GCGGCTGCTGGCACGTAGTTAGCCGGTGCTTCTTCTTACGGTACCGTCAGTAATCGCGGCTATTCACCGCAACCGTTTCGTTCCGTCCGAAAGAGCTTTACAACCCGAAGGCCTTCTTCACTCACGCGGCATGGCTGGATCAGGGTTGCCCCCATTGTCCAAAATTCCCCACTGCTGCCTC	Proteobacteria	Betaproteobacteria
	denovo1776	7	0	0	7	TACACGACGCTCTTCCGATCTCAGGAAACAGCTATGACCGTATTACCGCGGCTGCTGGCTCGCAGCAAATGCAAGCGAGCAAGTCGGAAAGCGTTGGCCCTACTGCCGCTGCTGCTGCCTCCCGTAGGCCCAACTGGCCGTCGTTTTACAAGATCGGAAGAGCACACGTC	Unclassified
	denovo1777	13	3	5	5	GGAGGCAGCAGTGGGGAATTTTGGACAATGGGCGCAAGCCTGATCCAGCCATGCCGCGTGCAGGAAGAAGGCCTTCGGGTTGTAAACTGCTTTTGTCAGGGAAGAAATCCTCTGGGTTAATACCTCGGAGGGATGACGGTACCTGAAGAATAAGCACCGGCTAACTACGTGCCAGCAGCCG	Proteobacteria	Betaproteobacteria	Burkholderiales	Comamonadaceae
	denovo1778	4	0	0	4	GCGGCTGCTGGCACGTAGTTAGCCGGCGCTTTTTCTGCAGGTACCGTCACTCTCGCTTCTTCCCTGCTGAAAGCGGTTTACAACCCGAAGGCCGTCATCCCGCACGCTGCGTCGCTGCATCAGGCTTGCGCCCATTGTGCAATATTCCCCACTGCTGCCTC	Actinobacteria	Actinobacteria	Actinomycetales
	denovo1779	2	0	2	0	GCGGCTGCTGGCACGGAGTTAGCCGGTGCTTATTCCACTGGTACCGTCACACATCTTCGCAAAAATGCCGTTCTTCCCAGTTAAAAGCAGTTTACAACGCTGAGCGCCTTCATCCTGCACGCGGCATGGCTGGGTCAGAGTTGCCTCCATTGCCCAATATTCCCTACTGCTGCCTC	Bacteroidetes	Cytophagia	Cytophagales	Cytophagaceae	Spirosoma
	denovo1781	4	4	0	0	GCGGCTGCTGGCACGTAGTTAGCCGGTGCTTATTCCGCCGGTACCGTCAAGAACGCGGAGTATTAACCCGCGCCTTTTCTTCCCGACTAAAAGCGGTTTACAACCCGAAGGCCTTCTTCCCGCACGCGGCATGGCTGGATCAGGGTTGCCCCCATTGTCCAAAATTCCCCACTGCTGCCTC	Proteobacteria	Betaproteobacteria	SC-I-84
	denovo1782	2	1	0	1	GCCAGTAAACGCCTACGGGAGGCAGCAGCAGTACCAAATATGTGCCCCCACGTAAGGTTTAACTTTCCATAGATGCACTAGAGAAGGAGCTGCCAAACAATGTGCCACTGCCAGCAGCCGCGGTAATGGCCGGGTCA	Unclassified
	denovo1783	2	0	2	0	GGAGGCAGCAGTGGGGAATATTGCACAATGGGCGGAAGCCTGATGCAGCAACGCCGCGTGCGGGATGACGGCCTTCGGGTTGTAAAGCTCTTTCGCAAGGGAAGAAAACTTACATTCTAATAAAGTGTGAGGCTGACGGTACCTTGATAAGAAGCACCGGCTAACTACGTGCCAGCAGCCG	Unclassified
	denovo1784	202	126	42	34	GGAGGCAGCAGTGGGGAATCTTGCACAATGGGGGCAACCCTGATGCAGCGACGCCGCGTGAGCGATGAAGCCCTTCGGGGTGTAAAGCTCTTTCGGCAGGGAAGATGATGACGGTACCTGCAGAAGCAGCTGCGGCTAACTACGTGCCAGCAGCCG	Acidobacteria	Solibacteres	Solibacterales	Solibacteraceae	Candidatus
	denovo1785	8	0	3	5	GGAGGCAGCAGTGGGGAATATTGGACAATGGGCGAAAGCCTGATGCAGCCATGCCGCGTGTGTGAAGAAGGCTTTCGGGTTGTAAAGCACTTTCAGCGAGGAGGAAAGGTTGATGCCTAATACGTATCAACTGTGACGTTACTCGCAGAATAAGCACCGGCTAACTCTGTGCCAGCAGCCG	Proteobacteria	Gammaproteobacteria
	denovo1787	17	17	0	0	GGAGGCAGCAGTAGGGAATCTTCCGCAATGGACGCAAGTCTGACGGAGCAACGCCGCGTGAGTGAAGAAGGATTTCGGTTCGTAAAACTCTGTTGTTAGGGAAGAAAAAATGTATAGTAACTATATACAAAAGAGACGGTACCTAACCAGAAAGCCACGGCTAACTACGTGCCAGCAGCCG	Firmicutes	Bacilli	Gemellales	Gemellaceae	Gemella
	denovo1790	32	12	18	2	GCGGCTGCTGGCACGTAGTTAGCCGGTGCTTATTCTTACGGTACCGTCATGACCCCAGGGTATTAACCCAGGGCTTTTCGTTCCGTACAAAAGCAGTTTACAACCCGAAGGCCTTCATCCTGCACGCGGCATTGCTGGATCAGGCTTGCGCCCATTGTCCAAAATTCCCCACTGCTGCCTC	Proteobacteria	Betaproteobacteria	Burkholderiales	Comamonadaceae	Comamonas
	denovo1792	303	156	55	92	GGAGGCAGCAGCGACGGTGGCATATCGTCACCCGCATCGAGCACGGGCCAGAACGGTGCCAACGGCAGCAGTAACCCGTTGGAGCATTTGACCGGCAAGGCGATAGGATTTTCGGCCGCCCGTACCAGCAGCCG	Unclassified
	denovo1793	2	0	2	0	GGAGGCAGCAGTGGGGAATATTGGACAATGGGCGCAAGCCTGATCCAGCCACGCCGCGTGAGTGATGAAGGCCTTCGGGTCGTAAAGCTCTGTGGGGAGGGACGAACCGCCACCGGTTAATACCCGGTGGCATGACGGTACCTCCTTAGCAAGCATCGGCTAACTCTGTGCCAGCAGCCG	Proteobacteria	Deltaproteobacteria	Myxococcales
	denovo1795	3	2	0	1	TCCGATCTTAAAACGACGGCCAGTTCCTACGGGAGGCAGCAGCTTGAGAAAAACGTGCGATGCATATCAACGAAACACGCACTATTGGCGCTGTGATTCAGATTCTAGTCTCACCCAGCAGCCGCGGTAATTGGTCATAGCTGTTTCCTGAGATCGG	Unclassified
	denovo1796	31	0	5	26	GCGGCTGCTGGCACGGAGTTAGCCGGTGCTTCTTCTGCGAGTAACGTCCACTCATCTTGGGTATTAACCAAAAGAGCCTCCTCCTCGCTTAAAGTGCTTTACAACCCGAAGGCCTTCTTCACACACGCGGCATGGCTGCATCAGGGTTTCCCCCATTGTGCAATATTCCCCACTGCTGCCTC	Proteobacteria	Gammaproteobacteria
	denovo1797	19	6	7	6	GCGGCTGCTGGCACCAGACTTGCCCTCCAATGGATCCTCGTTAAAGGATTTAAAGTGGACTCATTCCAATTACAGGGCCTCGAAAGAGTCCTGTATTGTTATTTTTCGTCACTACCTCCCCGGGTCGGGAGTGGGTAATTTGCGCGCCTGCTGCCTC	Unclassified
	denovo1798	3	0	3	0	GGAGGCAGCACACCTGATTCGCATCAAAGCTTTCGTTCGAAACGGTGGACTGTAGCTGAGGAGTCGTTGGACCACCGACCAGAAAGTTTGGTTTGTTAATGACCGGTGGATCCGTGTGCGCCACTCCCAGGGGTAAAATGTTATCCAAGTGAACGACACCATTTTCGCACGACCCAGCAGCCG	Unclassified
	denovo1799	467	82	355	30	GCGGCTGCTGGCACGTAGTTAGCCGGTGCTTCTTATACAGGTACCGTCACTTACGCTTCGTCCCTGTCGAAAGGAGTTTACAACCCGAAGGCCGTCATCCCCCACGCGGCGTCGCTGCATCAGGCTTCCGCCCATTGTGCAATATTCCCCACTGCTGCCTC	Actinobacteria	Actinobacteria	Actinomycetales
	denovo1800	4	0	4	0	GCGGCTGCTGGCACGTAGTTAGCCGTGGCTTTCTCTTTCGGTACCGTCACTTCCGTTCATTGTTCACAAACGAATCGTTCTTCCCGAATAACAGAGCTTTACAACCCGAAGGCCTTCTTCACTCACGCGGCGTTGCTCCGTCAGACTTTCGTCCATTGCGGAAGATTCCCCACTGCTGCCTC	Firmicutes	Clostridia	Clostridiales	Veillonellaceae
	denovo1801	7	0	5	2	GGAGGCAGCAGTGGGGAATATTGGACAATGGGCGAAAGCCTGATCCAGCCATGCCGCGTGTGTGAAGAAGGTCTTCGGATTGTAAAGTACTTTCAGCGGGGAGGAAGGTGTTGTGGTTAATAACCACAGCAATTGACGTTACCCGCAGAAGAAGCACCGGCTAACTCCGTGCCAGCAGCCG	Proteobacteria	Gammaproteobacteria	Enterobacteriales	Enterobacteriaceae
	denovo1802	51	0	5	46	GGAGGCAGCAGTGGGGAATATTGGACAATGGGGGGAACCCTGATCCAGCCATGCCGCGTGTGTGAAGAAGGCCTTCGGGTTGTAAAGCACTTTCAGCGAGGAGGAAAGGTTGATGCTTAATACGTATCAACTGTGACGTTACTCGCAGAATAAGCACCGGCTAACTCTGTGCCAGCAGCCG	Proteobacteria	Gammaproteobacteria
	denovo1804	6	0	4	2	GCGGCTGCTGGCACGTAGTTAGCCGGAGCTTATAAATAGTACCGTCATTGATTCTTCCCATTCTTTCGAAGTTTACATACCGAAATACTTCATCCTTCACGCGGCGTTGCTGGGTCAGGCTTTCGCCCATTGCCCAAAATTCCCGACTGCTGCCTC	Acidobacteria	[Chloracidobacteria]	RB41	Ellin6075
	denovo1805	2	0	2	0	GGAGGCAGCAGTGGGGAATTTTGGACAATGGGCGCAAGCCTGATCCAGCCATACCGCGTGCGGGAAGAAGGCCTTCGGGTTGTAAAGCACTTTCAGCGAGGAGGAAGGTGGTGAGCTTAATACGTTCATCAATTGACGTTACTCGCAGAAGAAGCACCGGCTAACTCCGTGCCAGCAGCCG	Proteobacteria	Gammaproteobacteria	Enterobacteriales	Enterobacteriaceae
	denovo1806	3	0	2	1	GGAGGCAGCAGTGGGGAATATTGGACAATGGGCGCAAGCCTGATCCAGCCATGCCGCGTGAGTGATGAAGGCCTTAGGGTTGTAAAGCTCTTTTACCAGGGATGATAATGACAGTACCTGGAGAATAAGCACCGGCTAACTCTGTGCCAGCAGCCG	Proteobacteria	Alphaproteobacteria
	denovo1807	38	33	5	0	GCGGCTGCTGGCACAGAGTTAGCCGATGCTTATTCCTCAGATACCGTCATTGCTTCTTCTCTGAGAAAAGGAGTTTACGACCCGTGGGCCTTCTACCTCCACGCGGCATTGCTCCGTCAGGCTTTCGCCCATTGCGGAAAATTCCCCACTGCTGCCTC	Cyanobacteria	Chloroplast	Streptophyta
	denovo1808	3	2	1	0	TTTCCCTACACGACGCTCTTCCGATCTAGGAAACAGCTATGACCCGGATTACCGCGGCTGCTGGAGTAGTCTCGGCTTCTTCCTCAGCCACCGTGCTTTCTGTCTCTTCGTCTGCTGCCTCCCGTAGGCCCCACTGGCCGTCGTTTTACAAGATCGGAAGAGCACACGTCTGAACT	Unclassified
	denovo1810	16	7	1	8	TCTTCCGATCTCAGGAAACAGCTATGACCCGATTACCGCGGCTGCTGGCACCAGACTTGCCCCCCTATTTCTCGTCACTACCTCCCCGTGCCGGGATTGGGTAATTTACGCGCCTGCTGCCTCCCGTAGGCCACTGGCCGTCGTTTTACAAGATCGGAAG	Unclassified
	denovo1811	418	150	205	63	GCGGCTGCTGGCACGGAATTAGCCGGTCCTTATTCATGCGGTACCTGCAATAAGCCACACGTGGCTCACTTTATCCCCGCATAAAAGCAGTTTACAACCCATAGGGCCGTCATCCTGCACGCTACTTGGCTGGTTCAGGCTCTCGCCCATTGACCAATATTCCTCACTGCTGCCTC	Bacteroidetes	Bacteroidia	Bacteroidales	Prevotellaceae	Prevotella
	denovo1813	3	1	0	2	GGAGGCAGCAGTGGGGAATATTGGACAATGGGGGGAACCCTGATCCAGCCATGCCGCGTGTGTGAAGAAGGCCTTCGGGTTGTAAAGTTCTTTCGGTAGCGAGGAAGGCATTTAGTTTAATAGACTAGGTGATTGACGTTAACTACAGAAGAAGCACCGGCTAACTCCGTGCCAGCAGCCG	Proteobacteria	Gammaproteobacteria	Pasteurellales	Pasteurellaceae
	denovo1814	3	3	0	0	GCGGCTGCTGGCACGTAGTTAGCCGTGGCTTATTCCCCTGTTACCTTCAATTCCCCGCGCACGGGTATTTTATCCACAGGAAAAAGCAGTTTACGACCCAGAAGGCCTTCTTCCTGCACGCGGCATGGCTGGATCAGTCTTGCAACCATTGTCCAATATTCCCTACTGCTGCCTC	Bacteroidetes	Cytophagia	Cytophagales	Cytophagaceae
	denovo1816	3	0	3	0	GGAGGCAGCAGTGGGGAATATTGGACAATGGGGGGAACCCTGATCCAGCCATGCCGCGTGTGTGAAGAAGGCCTTATGGTTGTAAAGCACTTTAAGCGAGGAGGATGACGGTACCTGAAGAATAAGCACCGGCTAACTACGTGCCAGCAGCCG	Proteobacteria	Gammaproteobacteria	Pseudomonadales	Moraxellaceae
	denovo1817	3	3	0	0	GGAGGCAGCAGTGAGGAATTTTCGGCAATGGGGGCAACCCTGACCGAGCAATACTACGTGAAGGAAGAAGGTCTACGGATTGTAAACTTCTGTTAGCACAGAAGAAGGCTGAGCGTAAGTTCAGTTTGACGGTATGTGCAGAGAAAGCCACGACTAACTATGTGCCAGCAGCCG	Tenericutes	Mollicutes	Anaeroplasmatales	Anaeroplasmataceae	Asteroleplasma
	denovo1818	3	0	0	3	GCGGCTGCTGGCACGTAGTTAGCCGTGGCTTTCTGATAAGGTACCGTCAAGGTACGGGCAGTGACTCCCGTACGTGTTCTTCCCTTACAACAGAGCTTTACGATCCGAAAACCTTCTTCGCTCACGCGGCGTTGCTCCATCAGACTTCCGTCCATTGTGGAAGATTCCCTACTGCTGCCTC	Firmicutes	Bacilli	Bacillales	Planococcaceae	Sporosarcina
	denovo1820	20	0	20	0	GCGGCTGCTGGCACGTAGTTAGCCGGGCCTGATTCCTCGGGTACTGTCCTCCATCCTCCCCAAGAAAAGCGGTTTACACGCCGAAACGCGTCATCCCGCACGCGGCGTTGCTCCGTCAGGGTTGCCCCCATTGCGGAAAATTCCTTGCTGCTGCCTC	Chloroflexi	Thermomicrobia	JG30-KF-CM45
	denovo1821	8	3	3	2	GCGGCTGCTGGCACAGAGTTAGCCGGTGCTTCTTCTCCCGGTACCGTCAGGCCCCTGGATGTTAGCCAAAGGTTTTTCGTCCCGGTCGAAAGTGCTTTACGATCCGAAGACCTTCATCACACACGCGGCGTTGCTCCATCAGGCTTTCGCCCATTGTGGAAAATTCCCCACTGCTGCCTC	Proteobacteria	Deltaproteobacteria	Myxococcales
	denovo1822	10	3	7	0	GGAGGCAGCAGTGAGGAATATTGGACAATGGGCGAAAGCCTGATCCAGCCATGCCGCGTGCAGGAAGACGGCCCTATGGGTTGTAAACTGCTTTTATACGGGAAGAATAAGGCCTACGTGTAGGCTGATGACGGTACCGTAAGAATAAGCACCGGCTAACTCCGTGCCAGCAGCCG	Bacteroidetes	Flavobacteriia	Flavobacteriales	Flavobacteriaceae
	denovo1823	24	23	1	0	GCGGCTGCTGGCACGTAGTTAGCCGGTGCTTTTTCTGCAGGTACCGTCACTTTCGCTTCTTCCCTACTAAAAGAGGTTTACAACCCGAAGGCCGTCATCGTTCACGCGGCGTTGCTCCGTCAGACTTTCGTCCATTGCGGAAGATTCCCCACTGCTGCCTC	Unclassified
	denovo1824	13	7	4	2	GCGGCTGCTGGCACGAAGTTAGCCGGGGCTTCTTTAGACAGTACCGTCATTATCTTCCTGTCCGAAAGAGCTTTACAATCCGAAAACCTTCTTCACTCACGCGGCATGGCTGGGTCAGAGTTTCCTCCATTGCCCAATATTCCTCACTGCTGCCTC	Proteobacteria	Alphaproteobacteria	RF32
	denovo1825	63	0	47	16	GCGGCTGCTGGCACGTAGTTGGCCGGTGCTTCTTCTGTACCTACCGTCACTCTCGCTTCGTCGGTACTGAAAGAGGTTTACAACCCGAAGGCAGTCATCCCTCACGCGGCGTTGCTGGATCAGGCTTTCGCCCATTGTCCAATATTCCCCACTGCTGCCTC	Actinobacteria	Actinobacteria	Actinomycetales	Nocardioidaceae
	denovo1826	8	0	8	0	GCGGCTGCTGGCACGGAGTTAGCCGGTGCTTCCTTAGGGGGTACCGTCAGGTCCCGGTGATATTACCACCGAGAGGTTTCGTCCCCCCCGACAGGGCTTTACGACCCGAAGGCCTTCATCACCCACGCGGCGTCGCTGCGTCAGGCTTTCGCCCATTGCGCAAGATTCCCCACTGCTGCCTC	Proteobacteria	Deltaproteobacteria	Syntrophobacterales	Syntrophobacteraceae
	denovo1827	4	0	4	0	GGAGGCAGCAGTGAGGAATATTGGTCAATGGGCGCAAGCCTGAACCAGCCATGCCGCGTGCAGGATGAAGCATCTATGGTGTGTAAACTGCTTTTATACGGGAAGAAACACTCCTACGTGTAGGAACTTGACGGTACCGTAAGAATAAGGATCGGCTAACTCCGTGCCAGCAGCCG	Bacteroidetes	Flavobacteriia	Flavobacteriales	Flavobacteriaceae	Flavobacterium
	denovo1829	5	0	3	2	GCGGCTGCTGGCACGTAGTTAGCCGGTCCTTATTCCCCACCTACCGTCAACCCGAAGAAAACCCCGGGCCTGCGTGAGTGGTAAAAGGAGTTTACAACCCGAAGGCCGTCATCCCCCACGCGGCGTCGCTGCGTCAGGCTTTCGCCCATTGCGCAAGATTCCCCACTGCTGCCTC	Actinobacteria	Actinobacteria	Actinomycetales	Nocardiopsaceae
	denovo1831	151	4	75	72	GGAGGCAGCAGTGGGGAATCTTGCGCAATGGGCGAAAGCCTGACGCAGCAACGCCGCGTGGGGGATGACGGCCTTCGGGTTGTAAACCTCTTTCGACATCGACGAAGCCTTCGGGTGACGGTAGGTGTAGAAGAAGCACCGGCTAACTACGTGCCAGCAGCCG	Actinobacteria	Actinobacteria	Actinomycetales	Pseudonocardiaceae	Saccharopolyspora
	denovo1832	18	3	9	6	GCGGCTGCTGGCACGTAGTTAGCCGGGGCTTCTTATACCCGTACCGTCACCCCTCTTGCGAGGTATTCGTCCGGGTCGAAAGGGGTTTACACTCCGAGAAGCTTCATCCCCCACGCGGCGTCGCTGCATCAGGCTTTCGCCCATTGTGCAAGATTCCCCACTGCTGCCTC	Acidobacteria	DA052	Ellin6513
	denovo1834	1132	296	581	255	GCGGCTGCTGGCACAGAGTTAGCCGGTGCTTCTTCTGCAGGTACCGTCACTTTCGCTTCTTCCCTACTGAAAGAGGTTTACAACCCGAAGGCCGTCATCCCTCACGCGGCGTCGCTGCATCAGGCTTGCGCCCATTGTGCAATATTCCCCACTGCTGCCTC	Actinobacteria	Actinobacteria	Actinomycetales	Micrococcaceae
	denovo1835	2	0	0	2	GGAGGCAGCAGTGGGGAATTTTGGACAATGGGGGCAACCCTGATCCAGCAATGCCGCGTGTGTGAAGAAGGCCTTCGGGTTGTAAAGCACTTTTGTCAGGAACGAAACGGTGGGGGCTAATACCTCCTGCTAATGACGGTACCTGAAGAATAAGCACCGGCTAACTACGTGCCAGCAGCCG	Proteobacteria	Betaproteobacteria	Burkholderiales
	denovo1836	20	3	11	6	GGAGGCAGCAGTGGGGAATATTGGACAATGGGCGCAAGCCTGATCCAGCCATGCCGCGTGAGTGATGAAGGCCTTAGGGTTGTAAAGCTCTTTTGCCGGGGACGATAATGACGGTACCCGGAGAATAAGTCCCGGCTAACTTCGTGCCAGCAGCCG	Proteobacteria	Alphaproteobacteria	Rhizobiales	Hyphomicrobiaceae	Hyphomicrobium
	denovo1837	44	0	15	29	GGAGGCAGCAGTGGGGAATCTTGGACAATGGGCGAAAGCCCGATCCAGCAATATCGCGTGAGTGAAGAAGGGCAATGCCGCTTGTAAAGCTCTTTCGTCGAGTGCGCGATCATGACAGGACTCGAGGAAGAAGCCCCGGCTAACTCCGTGCCAGCAGCCG	Proteobacteria	Alphaproteobacteria	Rickettsiales	mitochondria	Euptelea	polyandra
	denovo1838	3	3	0	0	TCTAAACGACGGCCAGTACCTACGGGAGGCAGCAGCGCCACGGAGGAGTTGTGTTTAGACACTGGCGGAGCAAGATTTCAGCAGAACCACCACCACAATTACCACCGTACGACCAGCAGCCGCGGTAATCTCGGTCATAGCTGTTTCCTGAG	Unclassified
	denovo1840	2	0	2	0	GGAGGCAGCAGTGGGGAATATTGCGCAATGGGGGGAACCCTGACGCAGCCATGCCGCGTGAATGAAGAAGGCCTTCGGGTTGTAAAGTTCTTTCGGTGATGAGGAAGGTGATAAGGTTAATACCCTTATTAATTGACGTTAGTCACAGAAGAAGCACCGGCTAACTCCGTGCCAGCAGCCG	Proteobacteria	Gammaproteobacteria	Pasteurellales	Pasteurellaceae	Aggregatibacter	pneumotropica
	denovo1841	153	37	33	83	GGAGGCAGCAGTGGGGAATATTGCGCAATGGGCGAAAGCCTGACGCAGCGACGCCGCGTGGGGGATGAAGGCCTTCGGGTTGTAAACCCCTTTCAGCAGGGACGAAGCGAAAGTGACGGTACCTGCAGAAGAAGCGCCGGCTAACTACGTGCCAGCAGCCG	Actinobacteria	Actinobacteria	Actinomycetales
	denovo1842	2	0	0	2	GGAGGCAGCAGTAAGGAATATTGGTCAATGGACGCAAGTCTGAACCAGCCATGCCGCGTGGAGGATGAAGGCCCTCTGGGTTGTAAACTTCTTTTCTTTGGGACGAAACCCCTGTTTCTACGGGGACTGACGGTACCAGAGGAATAAGCACCGGCTAACTCCGTGCCAGCAGCCG	Bacteroidetes	[Saprospirae]	[Saprospirales]	Chitinophagaceae	Lacibacter	cauensis
	denovo1843	2906	188	1750	968	GGAGGCAGCAGTGGGGAATATTGGACAATGGGCGCAAGCCTGATCCAGCCATGCCGCGTGAGTGATGAAGGCCTTAGGGTTGTAAAGCTCTTTTATCCGGGACGATAATGACGGTACCGGAGGAATAAGCCCCGGCTAACTTCGTGCCAGCAGCCG	Proteobacteria	Alphaproteobacteria	Rhizobiales	Methylobacteriaceae
	denovo1844	4	2	0	2	GGAGGCAGCAGTAGGGAATCTTCCGCAATGGACGAAAGTCTGACGGAGCAACGCCGCGTGAGCGATGAAGGCCTTCGGGTCGTAAAGCTCTGTTGTTAGGGAAGAACAAGTATCGGAGTAACTGCCGGTACCTTGACGGTACCTAACCAGAAAGCCACGGCTAACTACGTGCCAGCAGCCG	Firmicutes	Bacilli	Bacillales	Bacillaceae	Bacillus	foraminis
	denovo1846	27	23	2	2	GGAGGCAGCAGTGGGGAATATTGCGCAATGGGCGAAAGCCTGACGCAGCGACGCCGCGTGAGGGATGAAGGTCTTCGGATCGTAAACCTCTGTCAGAAGGGAAGAAACTAGGGTGCTCTAATCATCATCCTACTGACGGTACCTTCAAAGGAAGCACCGGCTAACTCCGTGCCAGCAGCCG	Proteobacteria	Deltaproteobacteria	Desulfovibrionales	Desulfovibrionaceae
	denovo1847	2	0	0	2	GGAGGCAGCAGTGGGGAATATTGGACAATGGGCGCAAGCCTGATGCAGCCATGCCGCGTGTATGAAGAAGGCCTTCGGGTTGTAAAGTACTTTAAGCGAGGAGGAGGCTTACCTAGTTAATACCTAGGATAAGTGGACGTTACTCGCAGAATAAGCACCGGCTAACTCCGTGCCAGCAGCCG	Proteobacteria	Gammaproteobacteria
	denovo1849	5	0	1	4	GGAGGCAGCAGTTAGGAATCTTCCCCAATGGGCGCAAGCCTGAGGGAGCGATACCGCTTGAGGGATGAAGCCTTTCGGGGTGTAAACCTCTGAACTGGGGACGATAATGACGGTACCCAGGTAATAGCACCGGCTAACTCCGTGCCAGCAGCCG	[Thermi]	Deinococci	Thermales	Thermaceae	Meiothermus
	denovo1850	3	1	2	0	GGAGGCAGCAGTGGGGAATATTGCACAATGGGCGCAAGCCTGATGCAGCCATGCCGCGTGTGTGAAGAAGGCCTTCGGGTTGTAAAGCACTTTCAGCGAGGAGGAAGGTGGTGAGCTTAATACCTTACATCTGTGACGTTACTCGCAGAAGAAGCACCGGCTAACTCCGTGCCAGCAGCCG	Proteobacteria	Gammaproteobacteria
	denovo1851	23	23	0	0	GGAGGCAGCAGTGGGGAATCTTGCGCAATGGCCGCAAGGCTGACGCAGCGACGCCGCGTGTGGGATGACGGCCTTCGGGTTGTAAACCACTGTCAGGGGGAACGAATACACGCTTCGAGCGTGGGTGACGGTACCTCCAAAGGAAGCACCGGCTAACTCCGTGCCAGCAGCCG	Gemmatimonadetes	Gemm-1
	denovo1852	3	0	3	0	GCGGCTGCTGGCACAGAGTTAGCCGGTGCTTATTCTGTCGGTTACGTCAAAACAGCAAGGTATTAACCAAAAGAGCCTCCTCCTCGCTTAAAGTGCTTTACAACCATAAGGCCTTCTTCACACACGCGGCATGGCTGGATCAGGGTTCCCCCCATTGTCCAATATTCTCCACTGCTGCCTC	Proteobacteria	Gammaproteobacteria	Pseudomonadales	Moraxellaceae
	denovo1853	2	0	0	2	GCGGCTGCTGGCACGGAGTTAGCCGATCCTTATTCTTACGGTACCGTCAATCCTCCACACGTGGAGGGGTTTCTTCCCGTATAAAAGCAGTTTACAACTCATAGGGCAGTCATCCTGCACGCGGCATGGCTGGTTCAGGCTTGCGCCCATTGACCAATATTCCTCACTGCTGCCTC	Bacteroidetes	Flavobacteriia	Flavobacteriales	Flavobacteriaceae
	denovo1854	13	0	13	0	GCGGCTGCTGGCACGGAGTTAGCCGGTGCTTCTTCTGCGAGTAACGTCACAGCTGTTGGGTATTAGCCAACAACCTTTCCTCCTCGCTGAAAGTGCTTTACAACCCGAAGGCCTTCTTCACACACGCGGCATGGCTGCATCAGGGTTTCCCCCATTGTGCAATATTCCCCACTGCTGCCTC	Proteobacteria	Gammaproteobacteria
	denovo1855	3	0	3	0	GCGGCTGCTGGCACGGAGTTAGCCGGTGCTTCTTGTGTGGGTAACGTCCAGTTATTCAGCTCTTAACCAAATAACCCTCCTCCCCACCGAAAGTGCTTTACAACCCTCAGGCCTTCTTCACACACGCGGCATTGCTGGATCAGGGTTCCCCCCATTGTCCAATATTCCCCACTGCTGCCTC	Proteobacteria	Gammaproteobacteria	Legionellales	Legionellaceae
	denovo1856	3	0	2	1	GGAGGCAGCAGTGGGGAATATTGGACAATGGGCGGAAGCCTGATGCAGCAACGCCGCGTGAGGGACGAAGGCCTTCGGGTTGTAAACCTCTTTTAGCAGGGAAGAAGCGAGAGTGACGGTACCTGCAGAAAAAGCACCGGCTAACTACGTGCCAGCAGCCG	Actinobacteria	Actinobacteria	Actinomycetales	Microbacteriaceae
	denovo1857	27	3	16	8	GCGGCTGCTGGCACGTAGTTAGCCGTGGCTTTCTGGTCAGGTACCGTCAAGGTACCGGCAGTTACTCCGGTACTTGTTCTTCCCTGACAACAGAGTTTTACGATCCGAAAACCTTCATCACTCACGCGGCGTTGCTCCGTCAGACTTTCGTCCATTGCGGAAGATTCCCTACTGCTGCCTC	Firmicutes	Bacilli	Bacillales	Bacillaceae	Bacillus	firmus
	denovo1858	111	43	26	42	GGAGGCAGCAGTGGGGAATATTGCGCAATGGGCGAAAGCCTGACGCAGCAACGCCGCGTGCGGGATGAAGGCCTTCGGGTTGTAAACCGCTTTCAGCAGGGAAGAAGCGAAAGTGACGGTACCTGCAGAAGAAGCACCGGCTAACTACGTGCCAGCAGCCG	Actinobacteria	Actinobacteria	Actinomycetales
	denovo1859	8	2	1	5	CAGCTATGACCTGTAATTACCGCGGCTGCTGGCAGTGGCACATTGTTTGGCAGCTCCTTCTCTAGTGCATCTATGGAAAGTTAAACCTTACGTGGGGGCACATATTTGGTACTGCTGCTGCCTCCCGTAGGGTACTGGCCGT	Unclassified
	denovo1860	11	2	6	3	GCGGCTGCTGGCACGGAGTTAGCCGGTGCTTCTTCTGCGGGTAACGTCAATCGGCACGGTTATTAACCGCACCGCCTTCCTCCCCGCTGAAAGTACTTTACAACCCGAAGGCCTTCTTCATACACGCGGCATGGCTGCATCAAGCTTGCGCCCATTGTGCAATATTCCCCACTGCTGCCTC	Proteobacteria	Gammaproteobacteria	Enterobacteriales	Enterobacteriaceae
	denovo1862	6	0	6	0	TCCGATCTCAGGAAACAGCTATGACCGATTACCGCGGCTGCTGGCCACCGACCACACCACCACAACCACAGTCGCCGTACGTGCTGTCCGCGGCTGGAACTGGTTTGCTGCGTGCTGCTGCCTCCCGTAGGGACTGGCCGTCGTTTTACAAGATCGG	Unclassified
	denovo1864	27	12	3	12	GGAGGCAGCAGTAGGGAATCTTCCACAATGGACGAAAGTCTGATGGAGCAACGCCGCGTGAATGAAGAAGGCCTTCGGGTCGTAAAATTCTGTTGTCAGAGAAGAACGTGCGTGAGAGTAACTGTTCACGTATTGACGGTATCTGACCAGAAAGCCACGGCTAACTACGTGCCAGCAGCCG	Firmicutes	Bacilli	Lactobacillales	Lactobacillaceae	Lactobacillus	ruminis
	denovo1865	2	1	1	0	GGAGGCAGCAGTGGGGAATATTGCACAATGGGCGCAAGCCTGATGCAGCGACGCCGCGTGAGGGATGACGGCCTTCGGGTTGTAAACCTCTTTCAGTAGGGAAGAAGCGTGAGTGACGGTAATGGGTAAAGAAGCACCGGCTAACTACGTGCCAGCAGCCG	Actinobacteria	Actinobacteria	Actinomycetales
	denovo1866	6	0	5	1	GGAGGCAGCAGTAGGGAATCTTCCGCAATGGACGCAAGTCTGACGGAGCAACGCCGCGTGTGTGATGAAGGATTTCGGTTCGTAAAGCACTGTTGTTAAGGAAGAATAGTAGTAAGAGTAACTGTTTACTAATTGACGGTACTTAACCAGAAAGCCACGGCTAACTACGTGCCAGCAGCCG	Firmicutes	Bacilli	Bacillales	Staphylococcaceae	Jeotgalicoccus
	denovo1867	5	2	3	0	GGAGGCAGCAGTAGGGAATATTGGGCAATGGCCGAGAGGCTGACCCAGCCATGCCGCGTGCAGGAAGAAGGCCTTCTGGGTTGTAAACTGCTTTTATCTGGGAAGAAAACGCCCTTGCGAGGGTAACTGACGGTACCAGATGAATAAGCACCGGCTAACTCCGTGCCAGCAGCCG	Bacteroidetes	Cytophagia	Cytophagales	Cytophagaceae	Pontibacter
	denovo1868	9	0	8	1	GGAGGCAGCAGTGGGGAATATTGGACAATGGGCGCAAGCCTGATCCAGCCATGCCGCGTGGGTGAAGAAGGCCTTCGGGTTGTAAAGCCCTTTTGTTGGGAAAGAAAAGCATCCGGCTAATACCCGGGTGTTCTGACGGTACCCAAAGAATAAGCACCGGCTAACTTCGTGCCAGCAGCCG	Proteobacteria	Gammaproteobacteria	Xanthomonadales	Xanthomonadaceae	Luteimonas
	denovo1870	4	2	0	2	ACGGCCAGTTGCGCCTACGGGAGGCAGCAGCAGTACCAAATATGTGCCCCCACGTAAGGTTTAACTTTCCATAGATGCACTAGAGAAGGAGCTGCCAAACAATGTGCCACTGCCAGCAGCCGCGGTAATAGTGGTCATAG	Unclassified
	denovo1871	2	0	0	2	GGAGGCAGCAGTGGGGAATTTTCCGCAATGGGCGCAAGCCTGACGGAGCAAGACCGCGTGCGGGATGAAGGTCTGTGGACTGTAAACCGCTTTTGACAGGGAAGAAGTTCTGACGGTACCTGTCGAATCAGCCTCGGCTAACTCCGTGCCAGCAGCCG	Cyanobacteria	Synechococcophycideae	Pseudanabaenales	Pseudanabaenaceae	Leptolyngbya
	denovo1872	4	0	4	0	GCGGCTGCTGGCACGTAGTTAGCCGGCGCTTCTTATCCAGCTACCGTCAACCAGGCGAATAAGGCCTGGCCTGCTTCACTGGCGAAAGAGGTTTACAACCCGAAGGCCTTCATCCCTCACGCGGCGTCGCTGCATCAGGCTTGCGCCCATTGTGCAATATTCCCCACTGCTGCCTC	Actinobacteria	Actinobacteria	Actinomycetales	Actinomycetaceae	Actinomyces
	denovo1873	1103	465	459	179	GGAGGCAGCAGTGGGGAATCTTCCGCAATGGACGAAAGTCTGACGGAGCAACGCCGCGTGAACGATGACGGCCTTCGGGTTGTAAAGTTCTGTTATACGGGACGAATGGTACGACGGTCAATACCCGTCGTAAGTGACGGTACCGTAAGAGAAAGCCACGGCTAACTACGTGCCAGCAGCCG	Firmicutes	Clostridia	Clostridiales	Veillonellaceae	Megasphaera
	denovo1874	4	0	4	0	TCTTCCGATCTCAGGAAACAGCTATGACCGATTACCGCGGCTGCTGGCACAGAGTTAGCCGGTGCTTATTCTGCGAGTAACGTCCACTCATCTTGGGTATTAACCAAAAGAGCCTGCTGCCTCCCGTAGGTCACTGGCCGTCGTTTTACAAGATCGGAAG	Proteobacteria	Gammaproteobacteria
	denovo1875	101	30	18	53	GGAGGCAGCAGTGGGGAATATTGGACAATGGGCGAAAGCCTGATCCAGCAACGCCGCGTGAGGGATGACGGCCTTCGGGTTGTAAACCTCTTTCAGCAGGGACGAAGCGCAAGTGACGGTACCTGCAGAAGAAGCACCGGCCAACTACGTGCCAGCAGCCG	Actinobacteria	Actinobacteria	Actinomycetales	Nocardioidaceae
	denovo1876	3	0	2	1	GGAGGCAGCAGTAGGGAATATTGGGCAATGGAGGCAACTCTGACCCAGCCATGCCGCGTGTAGGAAGAAGGCGTTCTGCGTTGTAAACTACTTTTATCGGGGAAGAAACGTCATCTTGCGAGGTGATTTGACGGTACTCGAGGAATAAGCACCGGCTAACTCCGTGCCAGCAGCCG	Bacteroidetes	Cytophagia	Cytophagales
	denovo1877	8	8	0	0	GGAGGCAGCAGTGAGGAATATTGGTCAATGGACGTGAGTCTGAACCAGCCAAGTAGCGTGAAGGATGACTGCCCTATGGGTTGTAAACTTCTTTTATACGGGAATAAAGTGCGGCACGTGTGCCGTTTTGTATGTACCGTATGAATAAGGATCGGCTAACTCCGTGCCAGCAGCCG	Bacteroidetes	Bacteroidia	Bacteroidales	Bacteroidaceae	Bacteroides
	denovo1879	6251	6220	8	23	GCGGCTGCTGGCACGTAGTTAGCCGTGGCTTTCTGGTTAGATACCGTCAAGGGATGAACAGTTACTCTCATCCTTGTTCTTCTCTAACAACAGAGTTTTACGATCCGAAAACCTTCTTCACTCACGCGGCGTTGCTCGGTCAGACTTTCGTCCATTGCCGAAGATTCCCTACTGCTGCCTC	Firmicutes	Bacilli	Lactobacillales	Enterococcaceae
	denovo1882	24	17	7	0	GCGGCTGCTGGCACGGAGTTAGCCGGTGCTTCTTCTGCGAGTAACGTCAATTGATGAACGTATTAAGTTCACCACCTTCCTCCTCGCTGAAAGTGCTTTACAACCCGAAGGCCGTCATCCCTCACGCGGCGTTGCTGCATCAGGCTTGCGCCCATTGTGCAATATTCCCCACTGCTGCCTC	Proteobacteria	Gammaproteobacteria	Enterobacteriales	Enterobacteriaceae
	denovo1883	66	9	46	11	GGAGGCAGCAGTGGGGAATATTGCACAATGGGCGAAAGCCTGATGCAGCAACGCCGCGTGAGCGATGAAGGCCTTCGGGTCGTAAAGCTCTGTCCTCAAGGAAGATAATGACGGTACTTGAGGAGGAAGCCCCGGCTAACTACGTGCCAGCAGCCG	Firmicutes	Clostridia	Clostridiales	Clostridiaceae	SMB53
	denovo1884	25	0	25	0	GCGGCTGCTGGCACGTAGTTGGCCGGGGCTTCTTCTGCAGGTACCGTCAATTTCGTCCCTGCTGAAAGCGGTTTACAACCCGAGGGCCTTCATCCCGCACGCGGCGTCGCTGCGTCAGACTTTCGTCCATTGCGCAAGATTCCTAACTGCTGCCTC	Actinobacteria	Acidimicrobiia	Acidimicrobiales	EB1017
	denovo1887	3	1	2	0	GCGGCTGCTGGCATTACCGCGGCTGCTGCCTCCACTTGATCCTTATTGAAGGATTTATGCTCAATTCATTCCAATTATGGACCATCGTTAGAGAGGTCCATATTGTTATTTCTCGTCACTACCTCCCCGTGCCGGGATTGGGTAATTTACGCGCCTGCTGCCTC	Unclassified
	denovo1888	2	2	0	0	GCGGCTGCTGGCACGTAGTTAGCCGGGGCTTTTTCTTATGGTACCGTCATTATCTTCCCATATAAAAGAGCTTTACGACCCGAAGGCCTTCTTCGCTCACGCGGCGTCGCTGCATCAGGGTTTCCCCCATTGTGCAATATTCCCCACTGCTGCCTC	Firmicutes	Clostridia	Clostridiales	[Tissierellaceae]	Peptoniphilus
	denovo1889	2	0	2	0	GGAGGCAGCAGTGGGGAATATTGCACAATGGGGGAAACCCTGATGCAGCCATGCCGCGTGTGTGAAGAAGGCCTTCGGGTTGTAAACCTCTTTTGTTAGGGAGCAAGGCACTTTGTGTTGAGTGTACCTTTCGAATAAGCACCGGCTAACTACGTGCCAGCAGCCG	Actinobacteria	Actinobacteria	Bifidobacteriales	Bifidobacteriaceae	Bifidobacterium	breve
	denovo1891	9	3	0	6	TGTAAAACGACGGCCAGTCGGCCTACGGGAGGCAGCAGCTTGAGAAAAACGTGCGATGCATATCAACGAAACACGCACTATTGGCGCTGTGATTCAGATTCTAGTCTCACCCAGCAGCCGCGGTAATAGCCTGGTCATAGCTGTTTCCTG	Unclassified
	denovo1894	6	6	0	0	GCGGCTGCTGGCACAGAGTTAGCCGGTGCTTGCTAAGGAGGTACCGTCATCGCTGCAGGTATTAACTGCAACTTATTCGTCCCTCCCCACAGGGCTTTACAACCCGAAGGCCTTCATCACCCACGCGGCGTCGCTGCGTCAGACTTTCGTCCATTGCGCAAGATTCCCCACTGCTGCCTC	Proteobacteria	Deltaproteobacteria	Myxococcales
	denovo1895	2	1	1	0	ACGACGGCCAGTTGGGCCTACGGGAGGCAGCAGCGCCACGGAGGAGTTGTGTTTAGACACTGGCGGAGCAAGATTTCAGCAGAACCACCACCACAATTACCACCGTACGACCAGCAGCCGCGGTAATCCCACGGTCATAGCTGT	Unclassified
	denovo1896	9	6	0	3	TCAGGAAACAGCTATGACCGGTATTACCGCGGCTGCTGGGTGAGACTAGAATCTGAATCACAGCGCCAATAGTGCGTGTTTCGTTGATATGCATCGCACGTTTTTCTCAAGCTGCTGCCTCCCGTAGGAGTGACTGGCCGTCGTTTTACA	Unclassified
	denovo1898	6	0	4	2	GCGGCTGCTGGCACGTAGTTGGCCGGTCCTTCTTCTGCACCTACCGTCACAACCCTATTGGGGCGCTTCGTCGGAGCTGAAAGAGGTTTACAACCCGAAGGCCGTCATCCCTCACGCGGCGTTGCTGGATCAGGCTTTCGCCCATTGTCCAATATTCCCCACTGCTGCCTC	Actinobacteria	Actinobacteria	Actinomycetales	Nocardioidaceae
	denovo1899	4	0	4	0	GGAGGCAGCAGTGGGGAATATTGGACAATGGGCGAAAGCCTGATCCAGCCATGCCGCGTGTGTGAAGAAGGTCTTCGGATTGTAAACCGCTTTTGTCAGGGAAGAAAAGGTTCTGGCTAATACCTGGGACTCATGACGGTACCTGAAGAATAAGCACCGGCTAACTACGTGCCAGCAGCCG	Proteobacteria	Betaproteobacteria	Burkholderiales	Comamonadaceae
	denovo1902	4	0	4	0	GCGGCTGCTGGCACGTAGTTAGCCGGTGCTTCTTCTGCACCTACCGTCAACCCCCGAACACGAGAGCCTTCGTCGATGCCGAAAGAGGTTTACAACCCGAAGGCCGTCATCCCCCACGCGGCGTTGCTGCGTCAGGCTTCCGCCCATTGCGCAAGATTCCCCACTGCTGCCTC	Actinobacteria	Actinobacteria	Actinomycetales
	denovo1904	4	0	4	0	TAGAGGCACACTCTTTCCCTACACGACGCTCTTCCGATCTCAGGAAACAGCTATGACCGAATTACCGCGGCTGCTGGCTCCCGTAGGCCCCCCGTATTACCACGGCTGCTGACTGCTGCCTCCCGTAGGCCCACTGGCCGTCGTTTTACAAGATCGGAAGAGCACACGTCTGAACTCCAGTCACCTGAA	Unclassified
	denovo1905	4	3	0	1	GCGGCTGCTGGCACGGAATTAGCCGGTCCTTATTCATGCGGTACCTGCAAAAACCCACACGTGGGTCCCTTTATCCCCGCATAAAAGCAGTTTACAACCCATAGGGCCGTCATCCTGCACGCTACTTGGCTGGTTCAGGCTTCCGCCCATTGACCAATATTCCTCACTGCTGCCTC	Bacteroidetes	Bacteroidia	Bacteroidales	Prevotellaceae	Prevotella
	denovo1906	4	1	0	3	GGAGGCAGCAGTGGGGAATATTGGACAATGGGCGCAAGCCTGATCCAGCCATACCGCGTGGGTGAAGAAGGCCTTCGGGTTGTAAAGCCCTTTTGTTGGGAAAGAAATCCTGTCGATTAATACTCGGTGGGGATGACGGTACCCAAAGAATAAGCACCGGCTAACTTCGTGCCAGCAGCCG	Proteobacteria	Gammaproteobacteria	Xanthomonadales	Xanthomonadaceae	Pseudoxanthomonas	mexicana
	denovo1908	3	0	1	2	GGAGGCAGCAGTAGGGAATATTGGGCAATGGATGCAAGTCTGACCCAGCCATGCCGCGTGAAGGAAGAAGGTCCTCTGGATTGTAAACTTCTTTTGTCGGGGAAGAAGAGTCATCTTGCGAGGTGATGTGACGGTACCCGATGAATAAGCCACGGCTAACTACGTGCCAGCAGCCG	Bacteroidetes	Cytophagia	Cytophagales	Cytophagaceae	Runella
	denovo1909	2	0	1	1	GGAGGCAGCAGTAGGGAATCTTCCACAATGGGCGCAAGCCTGATGGAGCAACGCCGCGTGAGTGAAGAAGGTCTTCGGATCGTAAAACTCTGTTGTTAGAGAAGAACGTGCAGGAGAGTAACTGTTCTTGTATTGACGGTATCTAACCAGAAAGCCACGGCTAACTACGTGCCAGCAGCCG	Firmicutes	Bacilli	Lactobacillales	Lactobacillaceae	Lactobacillus	agilis
	denovo1910	2	0	1	1	GCGGCTGCTGGCACGTAGTTAGCCGTGGCTTATTCTGCTGGTACCGTCAACTCTCCTCGCAAGGAGTCTTTTCTTCCCAGTCAAAAGCAGTTTACAACCCAGAGGGCCGTCTTCCTGCACGCGGCGTGGCTGGGTCAGACTTGCGTCCATTGCCCAATATTCCCTACTGCTGCCTC	Bacteroidetes	Cytophagia	Cytophagales	Cytophagaceae	Emticicia
	denovo1912	9	0	4	5	GCGGCTGCTGGCACGGAGTTAGCCGGTGCTTATTCCCTCATTACCGTCACATACCCTCGCAAGAGTATCGTTCTTCATGAGTAAAAGCAGTTTACAACGCTGAGCGCCTTCATCCTGCACGCGGCATGGCTGGGTCAGACTTGCGTCCATTGCCCAATATTCCCTACTGCTGCCTC	Bacteroidetes	Cytophagia	Cytophagales	Cytophagaceae
	denovo1913	20	0	20	0	GGAGGCAGCAGTGGGGAATCTTGCGCAATGGCCGAAAGCCTGACGCAGCGACGCCGCGTGGGGGATGAAGCTTCTCGGAGTGTAAACCCCTTTCGACCCGGACGAAACGCCCGCAAGGGCTTGACGGTACGGGTATAAGAAGCCCCGGCTAACTACGTGCCAGCAGCCG	Acidobacteria	DA052	Ellin6513
	denovo1914	23	8	15	0	GGAGGCAGCAGTGGGGAATCTTCCGCAATGGACGAAAGTCTGACGGAGCAACGCCGCGTGAGTGATGACGGCCTTCGGGTTGTAAAGCTCTGTGATCGGGGACGAATGGCTGGTATGCTAATACCATATCAGAGTGACGGTACCCGAATAGCAAGCCACGGCTAACTACGTGCCAGCAGCCG	Firmicutes	Clostridia	Clostridiales	Veillonellaceae	Dialister
	denovo1915	7	0	5	2	GCGGCTGCTGGCACGGAGTTAGCCGGGGCTTCTTCTGGGGGTACAGTCATTATCTTCCCCCCCGAAAGAGCTTTACAACCCTAAGGCCTTCATCGCTCACGCGGCATGGCTAGATCAGGCTTGCGCCCATTGTCTAAGATTCCCCACTGCTGCCTC	Proteobacteria	Alphaproteobacteria	Rhodobacterales	Rhodobacteraceae	Rhodobacter
	denovo1917	2	0	0	2	GCGGCTGCTGGCACGTAGTTAGCCGGGGCTTCTTATACCCGTACCGTCAGTCCTCTTGCGAGGCATTCTTCCGGGTCGAAAGGGGTTTACACACCGAGATGCTTCATCCCCCACGCGGCGTCGCTGCATCAGGCTTTCGCCCATTGTGCAAGATTCCCCACTGCTGCCTC	Acidobacteria	DA052	Ellin6513
	denovo1919	119	2	55	62	GCGGCTGCTGGCACGTAGTTAGCCGGTGCTTCTTCTACACCTACCGTCACCCGAAGGCTTCGTCGATGTCGAAAGAGGTTTACAACCCGAAGGCCGTCATCCCCCACGCGGCGTTGCTGCGTCAGGCTTTCGCCCATTGCGCAAGATTCCCCACTGCTGCCTC	Actinobacteria	Actinobacteria	Actinomycetales	Pseudonocardiaceae	Saccharopolyspora
	denovo1920	235	22	180	33	GCGGCTGCTGGCACAGAGTTAGCCCTCCACTTGATCCTTATTGAAGGATTTATGCTCAATTCATTCCAATTATGGACCATCGTTAGAGAGGTCCATATTGTTATTTCTCGTCACTACCTCCCCGTGCCGGGATTGGGTAATTTACGCGCCTGCTGCCTC	Unclassified
	denovo1921	10	0	10	0	GGAGGCAGCAGTGGGGAATCTTGCGCAATGCGCGAAAGCGTGACGCAGCAACGCCGCGTGGGGGAAGAAGGCCTTCGGGTTGTAAACCCCTTTCAGGAGGGACGAAGCGTGGGCGGTTAATAGCCGATCTGCGTGACGGTACCTCCAGAAGAAGCCCCGGCTAACTACGTGCCAGCAGCCG	Actinobacteria	Thermoleophilia	Solirubrobacterales
	denovo1922	5	0	2	3	GCGGCTGCTGGCACAGAGTTAGCCGGTGCTTATTCTGCGAGTAACGTCCACTTATCCTAGGTATTAAGCATCAACCTTTCCTCCTCGCTGAAAGTGCTTTACAACCCGAAGGCCTTCTTCACACACGCGGCATGGCTGCATCAGGGTTTCCCCCATTGTGCAATATTCCCCACTGCTGCCTC	Proteobacteria	Gammaproteobacteria
	denovo1923	25	23	1	1	GCGGCTGCTGGCACGTAGTTAGCCGGTGCTTCTTTACCCACTACCGTCACACAAAGCTTCGTCATGAGCGAAAGCGGTTTACAACCCGAAGGCCGTCATCCCGCACACGGCGTTGCTGCATCAGGCTTCCACCCATTGTGCAATATTCCCCACTGCTGCCTC	Actinobacteria	Actinobacteria	Actinomycetales	Propionibacteriaceae	Propionibacterium	acnes
	denovo1924	50	36	12	2	GCGGCTGCTGGCACGGAGTTAGCCGGTGCTTCTTCTGCGGGTAACGTCAATGACGGCGCGTATTAAGCGCCATCCCTTCCTCCCCGCTGAAAGTACTTTACAACCCGAAGGCCTTCTTCATACACGCGGCATGGCTGCATCAGGCTTGCGCCCATTGTGCAATATTCCCCACTGCTGCCTC	Proteobacteria	Gammaproteobacteria	Enterobacteriales	Enterobacteriaceae
	denovo1925	52	16	31	5	GCGGCTGCTGGCACGTAGTTAGCCGCAGCTTCTTCTTCAGGTACCGTCATTATCGTTCCTGCCGAAAGAGCTTTACACCCCGAAGGGCTTCATCGCTCACGCGGCGTCGCTGCATCAGGGTTTCCCCCATTGTGCAAGATTCCCCACTGCTGCCTC	Acidobacteria	Solibacteres	Solibacterales
	denovo1926	19	6	11	2	GGAGGCAGCAGTGGGGAATTTTGGACAATGGGGGCAACCCTGATCCAGCCATGCCGCGTGCAGGATGAAGGTCTTCGGATTGTAAACTGCTTTTGTCAGGGACGAAAAGGGATGCGATAACACCGCGTTCTGCTGACGGTACCTGAAGAATAAGCACCGGCTAACTACGTGCCAGCAGCCG	Proteobacteria	Betaproteobacteria	Burkholderiales	Alcaligenaceae	Sutterella
	denovo1927	20	0	13	7	GCGGCTGCTGGCACGTAGTTAGCCGTGGCTTTCTGATTAGGTACCGTCAAGATGTGCACAGTTACTTACACATATGTTCTTCCCTAATAACAGAGTTTTACGAGCCGAAACCCTTCATCACTCACGCGGCGTTGCTCCGTCAGGCTTTCGCCCATTGCGGAAGATTCCCTACTGCTGCCTC	Firmicutes	Bacilli
	denovo1931	3	0	1	2	GGAGGCAGCAGTGGGGAATATTGCACAATGGGCGCAAGCCTGATGCAGCGACGCCGCGTGAGGGATGACGGCCTTCGGGTTGTAAACCTCTTTCAGTAGGGAAGAAGCGAAAGTGACGGTAGATGGAGAAGAAGCACCGGCTAACTACGTGCCAGCAGCCG	Actinobacteria	Actinobacteria	Actinomycetales
	denovo1932	3	0	2	1	GGAGGCAGCAGTGGGGAATATTGCACAATGGGCGCAAGCCTGATGCAGCGACGCCGCGTGAGGGATGACGGCCTTCGGGTTGTAAACCTCTTTCAGTAGGGAAGAAGCCTTTCGGGGTGACGGTACCTGCAGAAGAAGCACCGGCTAATTTCGTGCCAGCAGCCG	Actinobacteria	Actinobacteria	Actinomycetales
	denovo1935	4	0	4	0	GCGGCTGCTGGCACAGAGTTAGCCGGTGCTTTTTCTGCAGGTACCGTCACTTTCGCTTCTTCCCTGCTAAAAGAGGTTTACAACCCGAAGGCCGTCGTCCCTCACGCGGCGTTGCTGCATCAGGCTTGCGCCCATTGTGCAATATTCCCCACTGCTGCCCC	Actinobacteria	Actinobacteria	Actinomycetales	Microbacteriaceae
	denovo1937	18	0	18	0	GCGGCTGCTGGCACGAAGTTAGCCGGGGCTTCTTCTACAGGTACCGTCATCATCGTCCCTGCTGAAAGAGGTTTACGACTCAGAAAGCCTTCGTCCCTCACGCGGCGTTGCTGCGTCAGGCTTTCGCCCATTGCGCAAGATTCCCCACTGCTGCCTC	Unclassified
	denovo1938	39	10	21	8	GCGGCTGCTGGCACGTAGTTAGCCGTGGCTTTCTGGTTAGATACCGTCAAGGCGCTAACAGTTACTCTAGCACTTGTTCTTCTCTAACAACAGAGTTTTACGATCCGAAAACCTTCTTCACTCACGCGGCGTTGCTCCGTCAGACTTGCGTCCATTGCGGAAGATTCCCTACTGCTGCCTC	Firmicutes	Bacilli	Lactobacillales	Carnobacteriaceae	Granulicatella
	denovo1941	15	0	8	7	GGAGGCAGCAGTGAGGAATATTGGTCAATGGGCGAGAGCCTGAACCAGCCAAGTAGCGTGTGGGAAGAATGCCCTATGGGTTGTAAACCACTTTTGCAGGAGGGTAAAATGCTTCACGTGTGGAGTATTGCAAGTATCCTGCGAATAAGGACCGGCTAATTCCGTGCCAGCAGCCG	Bacteroidetes	Bacteroidia	Bacteroidales	[Paraprevotellaceae]
	denovo1942	5	2	2	1	GCGGCTGCTGGCACGTAGTTAGCCGGTACTTCTTCTGCAGGTACCGTCACCCCAAAGAGGCTTCTTCCCTACTGAAAGAGGTTTACAACCCGAAGGCCGTCATCCCTCACGCGGCGTTGCTGCATCAGGCTTGCGCCCATTGTGCAATATTCCCCACTGCTGCCTC	Actinobacteria	Actinobacteria	Actinomycetales
	denovo1943	19	0	19	0	GCGGCTGCTGGCACGTAGTTAGCCGTGGCTTTCTTCTCAGGTACCGTCACCCGGGGAGCAGTTACTCTCCCCGGCGTTCTTCCCTGGCAACAGAGCTTTACGACCCGAAGGCCTTCCTCACTCACGCGGCGTTGCTCCGTCAGACTTTCGTCCATTGCGGAAGATTCCCTACTGCTGCCTC	Firmicutes	Bacilli	Bacillales	Paenibacillaceae
	denovo1944	3	0	3	0	GCGGCTGCTGGAGTAGTCTCGGCTTCTTCCTCGGCCACCGTGCTTTCTGTCTCTTCGTCGGCTGCTGGAGTAGTCTCGGCTTCTTCCTCAGCCGCCGTGCTTTCTGTGTCTTCTTCTGCTGCCTC	Unclassified
	denovo1945	3	1	1	1	CCCTACACGACGCTCTTCCGATCTTGTAAAACGACGGCCAGTCCGCCCTACGGGAGGCAGCAGCAGCTGCAGGCGGACCAACGCTTTCCGACTTGCTCGCTTGCATTTGCTGCGAGCCAGCAGCCGCGGTAATTTCATAGCTGTTTCCTGAGATCGGAAGAGCACACGTCTGA	Unclassified
	denovo1946	2	0	2	0	GCGGCTGCTGGCACAGAGTTAGCCGGCGCTTCTTCTGCAGGTACCGTCACTTGTGGCTTCTTCCCTGCTGAAAGAGGTTTACAACCCGAAGGCCGTCATCCCTCACGCGGCGTCGCTGCATCAGGCTTTCGCCCATTGTGCAATACTCCCCACTGCTGCCTC	Actinobacteria	Actinobacteria	Actinomycetales
	denovo1947	2	0	2	0	GGAGGCAGCAGTGGGGAATATTGCACAATGGGGGAAACCCTGATGCAGCCATGCCGCGTGTGTGAAGAAGGCTTTCGGGTTGTAAAGCACTTTCAGTTGTGAGGAAGGTGGTGAGCTTAATACGCTCATCAATTGACGTTACTCGCAGAAGAAGCACCGGCTAACTCCGTGCCAGCAGCCG	Proteobacteria	Gammaproteobacteria
	denovo1948	32	0	32	0	GCGGCTGCTGGCACGTAGTTAGCCGAGACTTTTTCCTGTGCTACCGTCCGTTCTCGTCACACAGAAAAGGGCTTTACGACCCGAAAGCCTTCATCACCCACGCGGCGTCGCTGCATCAGGGTTTCCCCCATTGTGCAATATCCCTCACTGCTGCCTC	Chloroflexi	Anaerolineae	SBR1031	A4b
	denovo1949	2	0	2	0	GGAGGCAGCAGTGGGGAATATTGGACAATGGGCGAAAGCCTGATCCAGCCATGCCGCGTGTGTGAAGAAGGTCTTCGGGTCGTAAAACTCTGTTATAAGAGAAGAACAAATTGTAGAGTAACTGCTAAAGTCTTGACGGTATCTTATCAGAAAGCCACGGCTAACTACGTGCCAGCAGCCG	Firmicutes	Bacilli
	denovo1951	2	2	0	0	GCTATGACCGAATTACCGCGGCTGCTGGTGTTGGTGCTGAAGGACGACTTTTCCGGTTGCGCAAGCGGAACAAAATGCAAAATGTTTCCGGCCAACTTTGTGCTTTTTTTTTTGTGCTGCCTCCCGTAGGGCACTGGCCGTCGTTT	Unclassified
	denovo1952	4	0	0	4	GGAGGCAGCAGTAGGGAATATTCCGCAATGGACGAAAGTCTGACGGAGCGACGCCGCGTGAGTGATGAAGGTCTTCGGATCGTAAAACTCTGTTGTTAGGGAAGAACAAGTACTGGTCTAATACACCCGTACCTTGACGGTACCTAACCAGAAAGCCCCGGCTAACTACGTGCCAGCAGCCG	Firmicutes	Bacilli	Bacillales	Bacillaceae
	denovo1953	7	0	6	1	GCGGCTGCTGGCACAGAGTTAGCCGGTGCTTATTCTGTCGGTAACGTCAAAACAGCAAGGTATTAGCTTACTGCCCTTCCTCCCAACTTAAAGTGCTTTACAATCCGAAGACCTTCATCACTCACGCGGCGTTGCTCCGTCAGGCTTTCGCCCATTGCGGAAGATTCCCTACTGCTGCCTC	Proteobacteria	Gammaproteobacteria	Pseudomonadales	Pseudomonadaceae	Pseudomonas
	denovo1955	2	1	0	1	GGAGGCAGCAGTGGGGAATATTGGACAATGGGCGAAAGCCTGATCCAGCCATGCCGCGTGTGTGAAGAAGGTCTTCGGATTGTAAAGCACTTTAAGTTGGGAGGAAGGGTATTCACCTAATACGTGAGTATTTTGACGTTACCGACAGAATAAGCACCGGCTAACTTCGTGCCAGCAGCCG	Proteobacteria	Gammaproteobacteria	Pseudomonadales	Pseudomonadaceae	Pseudomonas	pseudoalcaligenes
	denovo1956	441	87	209	145	GGAGGCAGCAGTGGGGAATATTGGACAATGGGCGAAAGCCTGATCCAGCAATGCCGCGTGAGTGATGAAGGCCTTAGGGTTGTAAAGCTCTTTTACCCGGGATGATAATGACAGTACCGGGAGAATAAGCTCCGGCTAACTCCGTGCCAGCAGCCG	Proteobacteria	Alphaproteobacteria	Sphingomonadales	Sphingomonadaceae
	denovo1957	304	111	107	86	GCGGCTGCTGGCACGTAGTTGGCCGGTGCTTCTTCTGCAGGTACCGTCACTTGCGCTTCGTCCCTGCTGAAAGAGGTTTACAACCCGAAGGCCGTCATCCCCCACGCGGCGTCGCTGCGTCAGGCTTCCGCCCATTGCGCAATATTCCCCACTGCTGCCTC	Actinobacteria	Actinobacteria	Actinomycetales
	denovo1958	6	4	1	1	CAGGAAACAGCTATGACCGCGTGATTACCGCGGCTGCTGGGTGAGACTAGAATCTGAATCACAGCGCCAATAGTGCGTGTTTCGTTGATATGCATCGCACGTTTTTCTCAAGCTGCTGCCTCCCGTAGGCACACTGGCCGTCGTTTTAC	Unclassified
	denovo1959	9	0	9	0	GCGGCTGCTGGCACGGAGTTAGCCGATGCTGATTCATCAGGTACCGTCAGAACTTCTTCCCTGATAAAAGAGGTTTACAACCCAAGAGCCTTCCTCCCTCACGCGGTCTTGCTCCGTCAGGCTTGCGTCCATTGCGGAAAATTCCTCACTGCTGCCTC	Cyanobacteria
	denovo1960	3	3	0	0	GGAGGCAGCAGCAAGGAATTTTCCCCAATGGGCGCAAGCCTGAGGGAGCAACGCCGCGTGCAGGACGACGGCCTTCGGGTTGTAAACTGCTTTTGGGGGGGAAGAACCTGACGGTACCCCCCGAATAAGCCCCGGCTAACTCCGTGCCAGCAGCCG	Chloroflexi	Chloroflexi	Chloroflexales	Chloroflexaceae	Chloronema
	denovo1963	12	11	1	0	GGAGGCAGCAGTGGGGAATATTGCACAATGGGCGCAAGCCTGATGCAGCAACGCCGCGTGAGGGATGACGGCCTTCGGGTTGTAAACCTCTTTTAGTAGGGAAGAAGCGAAAGTGACGTTACTCGCAGAAGAAGCACCGGCTAACTCCGTGCCAGCAGCCG	Actinobacteria	Actinobacteria	Actinomycetales
	denovo1967	15	15	0	0	GGAGGCAGCAGTGGGGAATATTGCACAATGGGCGCAAGCCTGATGCAGCGACGCCGCGTGCGGGATGACGGCCTTCGGGTTGTAAACCGCTTTTGTTGGGGAGCAAGCCTTCGGGTGAGTGTACCCTTCGAATAAGCACCGGCTAACTACGTGCCAGCAGCCG	Actinobacteria	Actinobacteria	Bifidobacteriales	Bifidobacteriaceae	Bifidobacterium
	denovo1968	4	0	4	0	GCGGCTGCTGGCACGGAGTTAGCCGGTGCTTCTTCTTCAGGTAACGTCAATCAATAGTAATATTAATACTATTGCCTTCCTTCCTGCTGAAAGTGCTTTACAACCCGAAGGCCTTCTTCGCACACGCGGCATTGCTGGATCAGGCTTACGCCCATTGTCCAATATTCCCCACTGCTGCCTC	Proteobacteria	Gammaproteobacteria
	denovo1969	2	0	2	0	GGAGGCAGCAGTAGGGAATATTGCGCAATGGGGGAAACCCTGACGCAGCAACGCCGCGTGAGTGAGGAAGGTCTTCGGATTGTAAAACTCTTTTATTAGGGAAAAATGTCTAGGTGGCTAATATCCACTTAGAGTGATGGTACCTAAGGAATAAGCACCGGCTAACTTCGTGCCAGCAGCCG	Proteobacteria	Deltaproteobacteria	Bdellovibrionales	Bacteriovoracaceae	Peredibacter	starrii
	denovo1971	5	0	2	3	GCGGCTGCTGGCACGGAGTTAGCCGGTGCTTCTTCTGCGGGTAACGTCACTTTCGCTTCTTCCCTGCTGAAAGAGGTTTACAACCCGAAGGCCGTCATCCCTCACGCGGCGTCGCTGCATCAGGCTTTCGCCCATTGTGCAATATTCCCCACTGCTGCCTC	Actinobacteria	Actinobacteria	Actinomycetales
	denovo1972	47	0	45	2	GGAGGCAGCAGTGGGGAATATTGCACAATGGGGGAAACCCTGATGCAGCAACGCCGCGTGAGTGATGACGGCCTTCGGGTTGTAAAGCTCTGTCTTCAGGGACGATAATGACGGTACCTGAGGAGGAAGCCACGGCTAACTACGTGCCAGCAGCCG	Firmicutes	Clostridia	Clostridiales	Clostridiaceae	02d06
	denovo1973	2	0	2	0	CGCATTACCGCGGCTGCTGGCACCAGACTTGCCCTCCACTTGATCCTTATTGAAGGATTTATGCTCAATTCATTCCAATTATGGACCATCGTTAGAGAGGTCCATATTGTTATTTCTCGTCACTACCTCCCG	Unclassified
	denovo1975	2	0	2	0	GGAGGCAGCAGTAGGGAATCTTCCGCAATGGACGAAAGTCTGACGGAGCAACGCCGCGTGAGTGATGAAGGTTTTCGGATCGTAAAGCTCTGTTGTTAGGGAAGAACAAGTACCTGTTGAATAAGCAGGTACCTTGACGGTACCTAACCAGAAAGCCACGGCTAACTACGTGCCAGCAGCCG	Firmicutes	Bacilli	Bacillales	Bacillaceae	Bacillus
	denovo1978	61	17	25	19	GGAGGCAGCAGTGGGGAATATTGGACAATGGGCGCAAGCCTGATCCAGCAATGCCGCGTGAGTGATGAAGGCCTTCGGGTTGTAAAGCTCTTTCGCCCGCGACGATGATGACGGTAGCGGGAGAAGAAGCCCCGGCTAACTTCGTGCCAGCAGCCG	Proteobacteria	Alphaproteobacteria	Rhodospirillales	Rhodospirillaceae
	denovo1981	14	5	4	5	GCGGCTGCTGGCACGTAGTTAGCAGTTGCTTTCTAGCGGGACGGTCGGTCTCCGGGCATTTGCTCCCGGAGAGTTTCCCCTCCCGCCACAGCGCTTTACGCCCCGAAGGGCTTCATCGCGCACGCGGCGTTGCTCGGTCAGGGTTTCCCCCATTGCCGAATACTCCCTACTGCTGCCTC	Firmicutes	Erysipelotrichi	Erysipelotrichales	Erysipelotrichaceae
	denovo1983	9	1	2	6	GGAGGCAGCAGTGGGGAATATTGCACAATGGGGGAAACCCTGATGCAGCCATGCCGCGTGTGTGAAGAAGGCCTTCGGGTTGTAAACCTCTTTCAGTAGGGAAGAAGCGTAAGTGACGGTACCTGCAGAAGAAGCGCCGGCTAACTACGTGCCAGCAGCCG	Actinobacteria	Actinobacteria	Actinomycetales
	denovo1984	4	0	1	3	GCGGCTGCTGGCACCAGACTTGCCCTCCACTTGATCCTTTTTGAAGGATTTATGCTCAATTCATTCCAATTATGGACCATCGTTACAGAGCTCCATATTGTTATTTCTCGTCACTACCTCTCCGTGCCTGGATTGGGTAATTTACGCGCCTGCTGCCTC	Unclassified
	denovo1986	8	0	8	0	GCGGCTGCTGGCACGTAGTTAGCCGGGGCTTCTTCTGAAGGTACCGTCACTCCAACCAGCTCTTAACCAGTGAAGCTTCGTCCCAACTGAAAGGAGTTTACAACCCGAAGGCCGTCTTCCTCCACGCGGCGTTGCTGCGTCACGCTTTCGCGCATTGCGCAAGATTCCCCACTGCTGCCTC	Actinobacteria	Thermoleophilia	Solirubrobacterales	Conexibacteraceae
	denovo1988	11	1	10	0	GGAGGCAGCAGTGGGGAATATTGGACAATGGGCGAAAGCCTGATGCAGCGACGCCGCGTGAGCGAAGAAGTATTTCGGTATGTAAAGCTCTATCAGCAGGGAAGATAATGACGGTACCTGACTAAGAAGCACCGGCTAAATACGTGCCAGCAGCCG	Firmicutes	Clostridia	Clostridiales	Lachnospiraceae	Pseudobutyrivibrio
	denovo1989	6	4	0	2	GACGCTCTTCCGATCTTGTAAAACGACGGCCAGTGCGGCCTACGGGAGGCAGCAGCAGCAGCAGGAACATCCACCGGACGGGCAACAGCAGCAGCTGGAGCAGCATCCGCACCAGCAGCCGCGGTAATACCCGGTCATAGCTGTTTCCTGAGATCGGAAGAGCAC	Unclassified
	denovo1990	19	0	19	0	GCGGCTGCTGGCACGTAGTTAGCCGGGGCTTTCTTCTCAGATACCGTCACTCCGGGAGCAGTTACTCTCCCGGACGTTCTTCTCTGGCAACAGAGTTTTACGACCCGAAGGCCTTCATCACTCACGCGGCGTTGCTCGGTCAGACTTTCGTCCATTGCCGAAGATTCCCTACTGCTGCCTC	Firmicutes	Bacilli	Bacillales	Paenibacillaceae
	denovo1991	9	9	0	0	GGAGGCAGCAGCAAGGAATTTTCCGCAATGGGGGAAACCCTGACGGAGCAACGCCGCGTGCGGGATGACGCCTTTCGGGGTGTAAACCGCTGTTCGGGGGGACGAAGCACTGACGGTACCCCCGGAGGAAGGCCCGGCTAACTACGTGCCAGCAGCCG	Chloroflexi	Thermomicrobia	JG30-KF-CM45
	denovo1992	2	0	1	1	GCGGCTGCTGGCACAGAGTTAGCCGGTGCTTATTCTGCGAGTAACGTCCACTCATCTTGGGTATTAACCAAAAGAGCCTCCTCCTCGCTTAAAGTGCTTTACAACCCGAAGGCCTTCTTCACTCACGCGGAATGGCTGGATCAGGGTTGCCCCCATTGTCCAAAATTCCCCACTGCTGCCTC	Proteobacteria	Gammaproteobacteria	Pseudomonadales	Moraxellaceae
	denovo1993	73	0	73	0	GGAGGCAGCAGTGGGGAATTTTGCGCAATGGGCGCAAGCCTGACGGAGCGACGCCGCGTGTGGGAAGAAGGCCTTCGGGTCGTAAACCACTGTCGAAGGGGAAGATAATGACGGTACCCTTGGAGGAAGCCCCGGCTAACTACGTGCCAGCAGCCG	WPS-2
	denovo1994	5	0	5	0	GGAGGCAGCAGTGGGGAATATTGCACAATGGGCGCAAGCCTGATGCAGCGACGCCGCGTGAGGGATGGAGGCCTTCGGGTTGTAAAGTTCTTTCGGTGACGAGGAAGGTTGATAGGTTAATAGCCTATCAAATTGACGTTAATCACAGAAGAAGCACCGGCTAACTCCGTGCCAGCAGCCG	Proteobacteria	Gammaproteobacteria	Pasteurellales	Pasteurellaceae	Actinobacillus	parahaemolyticus
	denovo1995	14	4	0	10	GGAGGCAGCAGTAAGGAATATTGCGCAATGGGCGAAAGCCTGACGCAGCGACGCCGCGTGGGGGATGAAGGTCTTCGGATTGTAAACCCCTTTCGGGAGGGAAGATGGGATGGGGTAACCCATTCGGACGGTACCTCCAGAAGCAGCCACGGCTAACTTCGTGCCAGCAGCCG	Nitrospirae	Nitrospira	Nitrospirales	Nitrospiraceae	Nitrospira
	denovo1996	8585	771	6258	1556	GGAGGCAGCAGTGGGGAATATTGCACAATGGGCGGAAGCCTGATGCAGCAACGCCGCGTGCGGGATGACGGCCTTCGGGTTGTAAACCGCTTTCGCCTGTGACGAAGCGTGAGTGACGGTAATGGGTAAAGAAGCACCGGCTAACTACGTGCCAGCAGCCG	Actinobacteria	Actinobacteria	Actinomycetales	Propionibacteriaceae	Propionibacterium	acnes
	denovo2000	3	0	1	2	GCGGCTGCTGGCACAGAGTTAGCCGGTGCTTATTCTCCAGATACCGTCATTGCTTCTTCTCTGGGAAAAGAAGTTCAGGACCCGTAGGCCTTCTCCTCCACGCGGCATTGCTCCGTCAGGCTTTCGCCCATTGCGGAAATTCCCCACTGCTGCCTC	Cyanobacteria	Chloroplast
	denovo2003	27	0	12	15	GGAGGCAGCAGTGGGGAATATTGCACAATGGGCGCAAGCCTGATGCAGCGACGCCGCGTGAGGGATGACGGTCTTCGGATTGTAAACCTCTTTCGGCAGGGACGAAGCGCAAGTGACGGTACCTGCAGAAGAAGCACCGGCCAACTACGTGCCAGCAGCCG	Actinobacteria	Actinobacteria	Actinomycetales	Dietziaceae
	denovo2004	9	0	1	8	GGAGGCAGCAGTGGGGAATATTGCACAATGGGCGCAAGCCTGATGCAGCGACGCCGCGTGGGGGATGACGGCCTTCGGGTTGTAAACTCCTTTCGTTAGGGACGAAGCCACACTTTTTTTGGGTGTGGTGACGGTACCTTTGTTAAGAAGCACCGGCTAACTACGTGCCAGCAGCCG	Actinobacteria	Actinobacteria	Actinomycetales	Corynebacteriaceae	Corynebacterium
	denovo2005	28	0	12	16	GCGGCTGCTGGCACGGAGTTAGCCGGTGCTTCTTCTGCGAGTAACGTCAAAACAGCAAGGTATTAACTTACTGCCCTTCCTCTCAACTTAAAGTGCTTTACAATCCGAAGACCTTCTTCACACACGCGGCATGGCTGGATCAGGCTTTCGCCCATTGTCCAATATTCCCCACTGCTGCCTC	Proteobacteria	Gammaproteobacteria
	denovo2006	12	7	1	4	TCTCAGGAAACAGCTATGACCGAGATTACCGCGGCTGCTGGGTGAGACTAGGATCTGAATCACAGCGCCAATAGTGCGTGTTTCGTTGATATGCATCGCACGTTTTTCTCAAGCTGCTGCCTCCCGTAGGCAGACTGGCCGTCGTTTTACAG	Unclassified
	denovo2007	4	0	4	0	GGAGGCAGCAGTTAGGAATCTTCCACAATGGGCGCAAGCCTGATGGAGCGACGCCGCGTGAGGGATGAAGGTTTTCGGATCGTAAACCTCTGAATCAACGACGAAAGGCCCCTTGGGGGAGATGACGGTAGTTGAGTAATAGCACCGGCTAACTCCGTGCCAGCAGCCG	[Thermi]	Deinococci	Deinococcales	Deinococcaceae	Deinococcus
	denovo2009	4	0	2	2	GCGGCTGCTGGCACGTAGTTAGCCGGGGCTTCCTCCTGAGTTACCGTCATTATCTTCACCCAGGACAGAACTTTACAATCCGAAGACCTTCTTCGTTCACGCGGCGTCGCTGCATCAGAGTTTCCTCCATTGTGCAAAATTCCCCACTGCTGCCTC	Firmicutes	Clostridia	Clostridiales	[Tissierellaceae]	ph2
	denovo2010	6	0	1	5	GCGGCTGCTGGCACGGAGTTAGCCGGTGCTTATTCTTCTGGTACCTTCAGCTACTCACACGTGAGTAGGTTTATCCCCAGATAAAAGTAGTTTACAACCCATAAGGCCGTCATCCTACACGCGGGATGGCTGGATCAGGCTTCCACCCATTGTCCAATATTCCTCACTGCTGCCTC	Bacteroidetes	Flavobacteriia	Flavobacteriales	[Weeksellaceae]	Wautersiella
	denovo2011	3	0	3	0	GGAGGCAGCAGTGGGGAATTTTGGACAATGGGGGAAACCCTGATCCAGCCATCCCGCGTGTGCGATGAAGGCCTTCGGGTTGTAAAGCACTTTTGGCAGGAAAGAAATGGCGCGTGTTAATACCATGCGCAGATGACGGTACCTGCAGAATAAGCACCGGCTAACTACGTGCCAGCAGCCG	Proteobacteria	Betaproteobacteria	Burkholderiales	Alcaligenaceae
	denovo2013	4	4	0	0	GCGGCTGCTGGCACGGAGTTAGCCGGTGCTTCTTCTGTAAGTAACGTCACAGCTGAATGCTATTAACATCCAACCTTTCCTCCTTACTGAAAGTGCTTTACAACCCGAAGGCCTTCTTCACACACGCGGCATGGCTGCATCAGGCTTGCGCCCATTGTGCAATATTCCCCACTGCTGCCTC	Proteobacteria	Gammaproteobacteria	Vibrionales	Pseudoalteromonadaceae	Pseudoalteromonas
	denovo2018	2	0	1	1	GGAGGCAGCAGTAGGGAATCTTCCGCAATGGACGCAAGTCTGACGGAGCAACGCCGCGTGAGTGAAGAAGGGTTTCGGCTCGTAAAGCACTTTAAGTTGGGAGGAAGGGCAGTAAGTTAATACCTTGCTGTTTTGACGTTACCGACAGAATAAGCACCGGCTAACTCTGTGCCAGCAGCCG	Unclassified
	denovo2019	381	0	364	17	GGAGGCAGCAGTGGGGAATATTGCACAATGGGCGGAAGCCTGATGCAGCGACGCCGCGTGGGGGATGACGGCCTTCGGGTTGTAAACTCCTTTCGACCGCGAGGAAGCCACCTGGTTGGAAGGGTGGTGACGGTAGTGGTAGAAGAAGCACCGGCTAACTACGTGCCAGCAGCCG	Actinobacteria	Actinobacteria	Actinomycetales
	denovo2022	136	67	31	38	GGAGGCAGCAGTGAGGAATATTGGTCAATGGACGAGAGTCTGAACCAGCCAAGTAGCGTGCAGGATGACGGCCCTATGGGTTGTAAACTGCTTTTATAGGGGGATAAAGTGTGCCACGTGTGGCATATTGCAGGTACCCTATGAATAAGGACCGGCTAATTCCGTGCCAGCAGCCG	Bacteroidetes	Bacteroidia	Bacteroidales	Prevotellaceae	Prevotella	stercorea
	denovo2023	2	1	1	0	GGAGGCAGCAGTGGGGAATATTGCACAATGGGCGCAAGCCTGATGCAGCCATGCCGCGTGTGTGAAGAAGGCCTTCGGGTTGTAAAGCACTTTTATCGGGGAGCAAGCGAGAGTGAGTTTACCCGTTGAATAAGCACCGGCTAACTACGTGCCAGCAGCCG	Unclassified
	denovo2024	4	0	3	1	GCGGCTGCTGGCACAGAGTTAGCCGGTGCTTCTTCTGCTCCTACCGTCACAAAAAGCTTCGTCAGAGCTGAAAGAGGTTTACAACCCGAAGGCCGTCATCCCTCACGCGGCGTCGCTGCATCAGGCTTTCGCCCATTGTGCAATATTCCCCACTGCTGCCTC	Actinobacteria	Actinobacteria	Actinomycetales	Intrasporangiaceae
	denovo2026	3	2	1	0	CGCTCTTCCGATCTCAGGAAACAGCTATGACCTTGAATTACCGCGGCTGCTGGCCGTCGTCGTAAAGTCTCCGACGCCGACGGAACCGCCGACGCCGCCGTTACCGCCGTTACTGCTGCCTCCCGTAGGGCAACTGGCCGTCGTTTTACAAGATCGGAAGAGC	Unclassified
	denovo2028	2	0	2	0	GGAGGCAGCAGTGGGGAATATTGGACAATGGGCGAAAGCCTGATCCAGCCATGCCGCGTGTGTGAAGAAGGTCTTCGGATTGTAAAATTCTTTTATTAGGGACGAACGGCACTAAGAGGAAATGCTTAGTGATTGACTGTACCTATTGAATAAGTAACGGCAAACTATGTGCCAGCAGCCG	Unclassified
	denovo2029	3	0	0	3	GCGGCTGCTGGCACGTAGTTAGCCGGGGCTTTCTCGTCAGGTACCGTCAAGGTAGTATGGTATTAGCATACTACTTGTTCTTCCCTTACAACAGAGTTTTACGATCCGAAAACCTTCTTCACTCACGCGGCGTTGCTCCGTCAGACTTTCGTCCATTGCGGAAGATTCCCTACTGCTGCCTC	Firmicutes	Bacilli	Bacillales
	denovo2033	3	0	3	0	GCGGCTGCTGGCACGTAGTTAGCCGTGGCTTTCTGGTCAGGTACCGTCACCCGATGGACAGTTACTCCCACCGGCGTTCTTCCCTGACAACAGAGTTTTACGAGCCGAAACCCTTCTTCACTCACGCGGCGTTGCTCCGTCAGACTTGCGTCCATTGCGGAAGATTCCCTACTGCTGCCTC	Firmicutes	Bacilli	Bacillales	Staphylococcaceae	Salinicoccus
	denovo2035	2	0	0	2	GGAGGCAGCAGTGAGGAATATTGGACAATGGGTGGAAGCCTGATCCAGCCATCCCGCGTGTAGGAAGACGGCCTTATGGGTTGTAAACTACTTTTATCTGGGGATAAACCTATCTACGAGTAGATAGCTGAAGGTACCAGAAGAATAAGCACCGGCTAACTCCGTGCCAGCAGCCG	Bacteroidetes	Flavobacteriia	Flavobacteriales	[Weeksellaceae]	Wautersiella
	denovo2036	5	4	0	1	TCTCAGGAAACAGCTATGACCGGATTACCGCGGCTGCTGGTCGTACGGTGGTAATTGTGGTGGTGGTTCTGCTGAAATCTTGCTCCGCCAGTGTCTGAACACAACTCCTCCGTGGCGCTGCTGCCTCCCGTAGGCCGCACTGGCCGTCGTAG	Unclassified
	denovo2037	629	102	382	145	GGAGGCAGCAGTGGGGAATATTGCACAATGGGCGCAAGCCTGATGCAGCCATGCCGCGTGTATGAAGAAGGCCTTCGGGTTGTAAAGTACTTTCAGCGGGGAGGAAGGCGATAAGGTTAATAACCTTGTCGATTGACGTTACCCGCAGAAGAAGCACCGGCTAACTCCGTGCCAGCAGCCG	Proteobacteria	Gammaproteobacteria	Enterobacteriales	Enterobacteriaceae
	denovo2038	510	137	314	59	GGAGGCAGCAGTGGGGAATCTTCCGCAATGGGCGAAAGCCTGACGGAGCAACGCCGCGTGAGTGATGACGGCCTTCGGGTTGTAAAGCTCTGTGATCGGGGACGAACGGTCAGCAGACGAATACTCTGCTGAAGTGACGGTACCCGAATAGCAAGCCACGGCTAACTACGTGCCAGCAGCCG	Firmicutes	Clostridia	Clostridiales	Veillonellaceae	Dialister
	denovo2039	23	0	3	20	GGAGGCAGCAGTAGGGAATCATCCACAATGGACGAAAGTCTGATGGTGCAATGCCGCGTGAGCGAAGAAGGTTTTCGGATCGTAAAGCTCTGTTATGAGGGAAGAACAAGTACAAGAGTAACTGCTTGTACCTTGACGGTACCTCATTAGAAAGCCACGGCTAACTACGTGCCAGCAGCCG	Firmicutes	Bacilli	Bacillales	Planococcaceae	Sporosarcina
	denovo2040	13	13	0	0	GGAGGCAGCAGTGGGGAATTTTGGACAATGGGGGCAACCCTGATCCAGCCATGCCGCGTGAGTGAAGAAGGCCTTCGGGTTGTAAAGCTCTTTCGGACGGAACGAAACGGCTGGCGTGAATAACGCCGGTTACTGACGGTACCGTAAGAAGAAGCACCGGCTAACTACGTGCCAGCAGCCG	Proteobacteria	Betaproteobacteria
	denovo2041	4	4	0	0	TGTAAAACGACGGCCAGTGGTTCCTACGGGAGGCAGCAGCTTGAGAAAAACGTGCGATGCATATCAACGAAACACGCACTATTGGCGCTGTGATTCAGATTCTAGTCTCACCCAGCAGCCGCGGTAATCCAAGGTCATAGCTGTTTCCT	Unclassified
	denovo2042	12	1	7	4	GCGGCTGCTGGCACGGAGTTAGCCGGTGCTTCTTCTGAGGGTAACGTCATTTTTTTCCTCCCCTCCGAAAGTGCTTTACAACCCGAAGGCCTTCTTCACACACGCGGCATGGCTGGATCAGGGTTCCCCCCATTGTCCAATATTCCCCACTGCTGCCTC	Proteobacteria	Gammaproteobacteria
	denovo2043	27	0	27	0	GGAGGCAGCAGTGGGGAATATTGGACAATGGGCGAAAGCCTGATCCAGCGACGCCGCGTGAGCGATGAAGTATTTCGGTATGTAAAGCTCTATCAGCAGGGAAGAAAACGACGGTACCTGACTAAGAAGCCCCGGCTAACTACGTGCCAGCAGCCG	Firmicutes	Clostridia	Clostridiales	Lachnospiraceae
	denovo2045	4	0	3	1	GCGGCTGCTGGCACGGAGTTAGCCGGTGCTTCTTCTGCGAGTAACGTCACAGATGTAAGGTATTAACTTACACCCTTTCCTCCTCGCTGAAAGTGCTTTACAATCCGAAGACCTTCTTCACACACGCGGCATGGCTGGATCAGGCTTTCGCCCATTGTCCAATATTCCCCACTGCTGCCTC	Proteobacteria	Gammaproteobacteria
	denovo2046	2	0	2	0	GCGGCTGCTGGCACGGAGTTAGCCGATCCTTATTCTTACGGTACCGTCAGTTAGTTACACGTAACTCGTTTTCTTCCCGTATAAAAGCAGTTTACAATCCATAGGACCGTCATCCTGCACGCGGCATGGCTGGTTCAGAGTTGCCTCCGTTGACCAATATTCCTCACTGCTGCCTC	Bacteroidetes	Flavobacteriia	Flavobacteriales	Flavobacteriaceae
	denovo2047	5	5	0	0	GGAGGCAGCAGTAGGGAATATTGCACAATGGAGGAAACTCTGATGCAGCCATGCCGCGTGTGTGAAGAAGGCCTTCGGGTTGTAAACCTCTTTTAGTAGGGAAGAAGCGAAAGTGACGGTACCTGCAGAAAAAGCACCGGCTAACTACGTGCCAGCAGCCG	Actinobacteria	Actinobacteria	Actinomycetales	Microbacteriaceae
	denovo2049	216	56	104	56	GCGGCTGCTGGCACGGAATTAGCCGGTCCTTATTCATGCGGTACCTGCAAAGGGCGACACGTCGCCCGCTTTATCCCCGCATAAAAGCAGTTTACAACCCATAGGGCCGTCTTCCTGCACGCTACTTGGCTGGTTCAGGCTCTCGCCCATTGACCAATATTCCTCACTGCTGCCTC	Bacteroidetes	Bacteroidia	Bacteroidales	Prevotellaceae	Prevotella
	denovo2053	9	0	9	0	GGAGGCAGCAGTGGGGAATTTTGCGCAATGGGGGAAACCCTGACGCAGCAACGCCGCGTGGATGATGAAGCCCCTTGGGGTGTAAACTCCTTTCGATCGGGACGATGATGACGGTACCGGATGAAGAAGCACCGGCTAACTCTGTGCCAGCAGCCG	Acidobacteria	Acidobacteriia	Acidobacteriales	Koribacteraceae	Candidatus
	denovo2054	41	22	9	10	GGAGGCAGCAGTGAGGAATATTGGTCAATGGGCGAGAGCCTGAACCAGCCAAGTAGCGTGCAGGACGACGGCCCTATGGGTTGTAAACTGCTTTTGTATGGGGATAAAGTGCTCCACGTGTGGAGTTTTGTAGGTACCATACGAATAAGGACCGGCTAATTCCGTGCCAGCAGCCG	Bacteroidetes	Bacteroidia	Bacteroidales	Prevotellaceae	Prevotella
	denovo2055	2	0	0	2	CCTACACGACGCTCTTCCGATCTTGTAAAAACGACGGCCAGTGCCCTACGGGAGGCAGCAGCAGCTGCAGGCGGACCAACGCTTTCCGACTTGCTCGCTTGCATTTGCTGCGAGCCAGCAGCCGCGGTAATTGGTCATAGCTGTTTCCTGAGATCGGAAGAGCACACGTTCT	Unclassified
	denovo2056	2	1	1	0	GGAGGCAGCAGTGGGGAATATTGCACAATGGGCGCAAGCCTGATGCAGCCATGCCGCGTGTGTGAAGAAGGCCTTCGGGTTGTAAAGCACTTTCAGCGGGGAGGAAGGGATGAGGTTTAATACGCCTCGTCATTGACGTTACCCGCAGAAGAAGCACCGGCTAACTCCGTGCCAGCAGCCG	Proteobacteria	Gammaproteobacteria	Enterobacteriales	Enterobacteriaceae	Erwinia
	denovo2057	138	22	38	78	GCGGCTGCTGGCACGTAGTTAGCCGGGCCTTCCTCCGTGGGTACCGTCAGTGCTTCGTCCCCACGAACAGCGGTTTACACGCCGAAACGCGTCATCCCGCACGCGGCGTTGCTCCGTCAGGCTTGCGCCCATTGCGGAAAATTCCTTGCTGCTGCCTC	Chloroflexi	Thermomicrobia	JG30-KF-CM45
	denovo2058	5	1	4	0	GGAGGCAGCAGTGGGGAATATTGCACAATGGGCGGAAGCCTGATGCAGCAACGCCGCGTGCGGGATGACGGCCTTCGGGTTGTAAACTCCTTTCGCCAGGGACGAAGCGTTATGTGACGGTACCTGGATAAGAAGCACCGGCTAACTACGTGCCAGCAGCCG	Actinobacteria	Actinobacteria	Actinomycetales
	denovo2062	3	0	0	3	GCGGCTGCTGGCACGAAGTTAGCCGGGGCTTATTCTTGCGGTACCGTCATTATCTTCCCGCACAAAAGAGCTTTACAACCCGAAGGCCTTCTTCACTCACGCGGCATGGCTGGATCAGGGTTGCCCCCATTGTCCAAAATTCCCCACTGCTGCCTC	Proteobacteria
	denovo2065	39	36	0	3	GGAGGCAGCAGTGGGGAATCTTGCGCAATGGCCGAAAGGCTGACGCAGCGACGCCGCGTGTGGGAGGAAGCCCTTCGGGGTGTAAACCACTGTTGCCCGGGGCGAAACTCCTCTTTCGAGAGGACTGACGGTACCGGGTGAGGAAGCACCGGCTAACTCCGTGCCAGCAGCCG	Gemmatimonadetes	Gemmatimonadetes
	denovo2067	4	0	4	0	GGAGGCAGCAGTGGGGAATATTGCACAATGGGCGGAAGCCTGATGCAGCAACGCCGCGTGCGGGATGACGGCCTTCGGGTTGTAAACCGCTTTCGCCTGTGGCGAAGCGTGAGTGACGGTAGGAGCAGAAGAAGCACCGGCTAACTACGTGCCAGCAGCCG	Actinobacteria	Actinobacteria	Actinomycetales
	denovo2070	4	0	0	4	GCGGCTGCTGGCACGTAGTTGGCCGGTGCTTCTTCTACACATACCGTCACCACAACAAAAGCTGCGGCTTCGCCTGTGCTGAAAGAGGTTTACAACCCGAAGGCCGTCATCCCCCACGCGGCGTTGCTGGATCAGGCTTCCGCCCATTGTCCAATATTCCCCACTGCTGCCTC	Actinobacteria	Actinobacteria	Actinomycetales	Nocardioidaceae
	denovo2072	9	4	3	2	GCGGCTGCTGGCACGTATTTAGCCGTCGCTTCTTCTGCAGGTACCGTCATTTTTTTCTTCCCTGCTGAAAGCACTTTACAATCCGAAAACCTTCATCGTGCACACAGAATTGCTGGATCAGGGTTGCCCCCATTGTCCAATATTCCCCACTGCTGCCTC	Fusobacteria	Fusobacteriia	Fusobacteriales	Leptotrichiaceae	Leptotrichia
	denovo2073	3	0	3	0	GCGGCTGCTGGCACGAAGTTAGCCGGGGCTTCTTCTACAGGTACCGTCATTATCGTCCCTGTCGAAAGGAGTTTACGTACCAAGGTACTTCATCCTCCACGCGGCGTTGCTGCGTCAGGGTTTCCCCCATTGCGCAAAATTCCCCACTGCTGCCTC	Acidobacteria	Acidobacteriia	Acidobacteriales
	denovo2075	10	10	0	0	GCGGCTGCTGGCACGTAGTTAGCCGGTGCTTCTTCTTACGGTACCGTCAGTAACCGGCGTTATTCACGCCAGCCGTTTCGTTCCGTCCGAAAGAGCTTTACAACCCGAAGGCCTTCTTCACTCACGCGGCATGGCTGGATCAGGGTTGCCCCCATTGTCCAAAATTCCCCACTGCTGCCTC	Proteobacteria	Betaproteobacteria
	denovo2076	15	1	11	3	GGAGGCAGCAGTGGGGAATATTGGACAATGGGCGAAAGCCTGATCCAGCAATGCCGCGTGAGTGAAGAAGGCCTTCGGGTTGTAAAGCTCTTTTACCCGGGAAGATAATGACTGTACCGGGAGAATAAGCCCCGGCTAACTCCGTGCCAGCAGCCG	Proteobacteria	Alphaproteobacteria	Sphingomonadales	Sphingomonadaceae
	denovo2078	3	0	2	1	GCGGCTGCTGGCACGGAGTTAGCCGGTGCTTCTTCTGCGGGTAACGTCAATTGCTGAGGTTATTAACCTCAGCACCTTCCTCCCCGCTGAAAGTACTTTACAACCCGAAGGCCTTCTTCACACACGCGGCATGGCTGGATCAGGGTTCCCCCCATTGTCCAATATTCCCCACTGCTGCCTC	Proteobacteria	Gammaproteobacteria
	denovo2080	599	129	248	222	GGAGGCAGCAGTGGGGAATCTTCCGCAATGGACGAAAGTCTGACGGAGCAACGCCGCGTGAGTGATGACGGTCTTCGGATTGTAAAGCTCTGTTAATCGGGACGAATGGTCGGTGTGCAAATAGTGCATGGACATGACGGTACCGGAATAGAAAGCCACGGCTAACTACGTGCCAGCAGCCG	Firmicutes	Clostridia	Clostridiales	Veillonellaceae	Veillonella
	denovo2082	13	0	13	0	GGAGGCAGCAGTGGGGAATCTTGCGCAATGGGCGAAAGCCTGACGCAGCGACGCCGCGTGGGTGATGAAGGCCTTCGGGTCGTAAAGCCCTGTCGGGGGGGACGAAACCTCTCGGTGGTAATATCACCGGGACCTGACGGTACCCCCTAAGGAAGCACCGGCTAACTCCGTGCCAGCAGCCG	Proteobacteria	Deltaproteobacteria	Syntrophobacterales	Syntrophobacteraceae
	denovo2083	3	0	0	3	GGAGGCAGCAGTAGGGAATATTGGGCAATGGATGCAAGTCTGACCCAGCCATGCCGCGTGGAGGAAGAAGGTCCTCTGGATTGTAAACTCCTTTTGTCGGGGAAGAATAGTTCTCTTGCGAGGGAAAGTGACGGTACCCGATGAATAAGCCACGGCTAACTACGTGCCAGCAGCCG	Bacteroidetes	Cytophagia	Cytophagales	Cytophagaceae	Runella
	denovo2085	2	0	2	0	GGAGGCAGCAGTGGGGAATATTGCACAATGGGGGAAACCCTGATGCAGCGACGCCGCGTGAGCGAAGAAGGCCTTATGGTTGTAAAGCACTTTAAGCGAGGAGGAGGCTCTTTTGGTTAATACCCAAGATGAGTGGACGTTACTCGCAGAATAAGCACCGGCTAACTCTGTGCCAGCAGCCG	Proteobacteria	Gammaproteobacteria	Pseudomonadales	Moraxellaceae	Acinetobacter	guillouiae
	denovo2089	2	2	0	0	GGTGGCAGCAGTGGGGAATCTTGCACAATGGGCGAAAGCCTGATGCAGCGACGCCGCGTGGGGGATGAAGCATTTCGGTGTGTAAACCCCTTTCGACTGGGAAGAATATCCGCCTTAGGCGGAGGTGACGGTACCAGTAGAAGAAGCCCCGGCTAACTACGTGCCAGCAGCCG	Unclassified
	denovo2090	38	0	38	0	GCGGCTGCTGGCACGTAGTAAGCCGGGGCTGATTCCTCGGGTACCGTCGATGTCTTCCCCGAGAAAAGCAGTTTACGATCCGAAGACCTTCCTCCTGCACGCGGCGTTGCTCGGTCAGGCTTGCGCCCATTGCCGAAAATTCCTTGCTGCTGCCTC	Chloroflexi
	denovo2095	126	57	54	15	GGAGGCAGCAGTGAGGAATATTGGTCAATGGGCGGAAGCCTGAACCAGCCATGCCGCGTGCGGGAAGGAGGCCCTATGGGCTGTGAACCGCTTTTGCCTGGGGGCAATAAGGGCGTCGCGCACGTCCGATGAGAGTACCAGGCGAATAAGCATCGGCTAACTCCGTGCCAGCAGCCG	Bacteroidetes	Bacteroidia	Bacteroidales
	denovo2096	4	0	1	3	GCGGCTGCTGGCACGGAGTTAGCCGGTGCTTCTTCTGCGGGTAACGTCAATCGGCACGGTTATTAACCGCACCGCCTTCCTCCCCGCTGAAAGTGCTTTACAACCCGAAGGCCTTCTTCACACACGCGGCATGGCTGCATCAGGGTTTCCCCCATTGTGCAATATTCCCCACTGCTGCCTC	Proteobacteria	Gammaproteobacteria	Enterobacteriales	Enterobacteriaceae
	denovo2097	2	1	1	0	GGAGGCAGCAGTAGGGAATCTTCCACAATGGACGAAAGTCTGATGGAGCAACGCCGCGTGAGTGAAGAAGGGTTTCGGCTCGTAAAGCTCTGTTGGTGGTGAAGAAAGATAGAGGTAGTAACTGGCCTTTATTTGACGGTAATCACCTAGAAAGTCACGGCTAACTACGTGCCAGCAGCCG	Firmicutes	Bacilli	Lactobacillales	Lactobacillaceae	Lactobacillus
	denovo2098	36	0	24	12	GGAGGCAGCAGTGGGGAATATTGCGCAATGGGGGAAACCCTGACGCAGCAACGCCGCGTGGAGGATGAAGTCCCTTGGGACGTAAACTCCTTTCGACCCGGACGATAATGACGGTACGGGTGGAAGAAGCCCCGGCTAACTTCGTGCCAGCAGCCG	Acidobacteria	Acidobacteriia	Acidobacteriales	Koribacteraceae
	denovo2099	6	0	5	1	GGAGGGCAGCAGTGGGGAATATTGCACAATGGGCGCAAGCCTGATGCAGCGACGCCGCGTGAGGGATGACGGCCTTCGGGTTGTAAACCTCTTTCACCAGGGACGAAGCGTGAGTGACGGTACCTGGAGAAGAAGCACCGGCCAACTACGTGCCAGCAGCCG	Actinobacteria	Actinobacteria	Actinomycetales
	denovo2100	2	0	2	0	GCGGCTGCTGGCACGGAGTTAGCCGGTGCTTCTTCTGCGAGTAACGTCAATTGATGAACGTATTAAGTTCACCACCTTCCTCCTCGCTTAAAGTGCTTTACAACCATAAGGCCTTCTTCACACACGCGGCATGGCTGGATCAGGCTTTCGCCCATTGTCCAATATTCCCCACTGCTGCCTC	Proteobacteria	Gammaproteobacteria
	denovo2101	28	12	6	10	GCGGCTGCTGGCACGTAGTTAGCCGGTGCTTATTCTTTCGGTACCGTCATGCTACTTAATTGTTGGTTAGGTAGGCTTTCTTCCCGAACAAAAGTGCTTTACAACCCGGAGGCCTTCATCGCACACGCGGTATTGCTGGATCAGGGTTTCCCCCATTGTCCAAGATTCCCCACTGCTGCCTC	Proteobacteria	Betaproteobacteria	Tremblayales	Tremblayaceae	Tremblaya	phenacola
	denovo2102	30	2	27	1	GGAGGCAGCAGTAGGGAATCTTCCGCAATGGACGAAAGTCTGACGGAGCAACGCCGCGTGAGTGAAGAAGGTTTTCGGATCGTAAAGCTCTGTTGTCAGGGAAGAACAAGTACGGAAGTAACTGTCCGTACCTTGACGGTACCTGACCAGAAAGCCACGGCTAACTACGTGCCAGCAGCCG	Firmicutes	Bacilli	Bacillales
	denovo2103	8	7	1	0	GGAGGCAGCAGTGGGGAATATTGCACAATGGGCGCAAGCCTGATGCAGCAACGCCGCGTGAGGGATGACGGCCTTCGGGTTGTAAAGTACTTTCAGCGGGGAGGAAGGGAGTAAAGTTAATACCTTTGCTCATTGACGTTACCCGCAGAAGAAGCACCGGCTAACTCCGTGCCAGCAGCCG	Proteobacteria	Gammaproteobacteria	Enterobacteriales	Enterobacteriaceae
	denovo2105	2	0	1	1	GGAGGCAGCAGGCGCGTAAATTACCCAATGGGGGAAACCCTGATGCAGCCATGCCGCGTGTGTGAAGAAGGCCTTCGGGTTGTAAAGCACTTTCAGCGAGGAGGAAAGGTTGATGCTTAATACGTATCAACTGTGACGTTACTCGCAGAAGAAGCACCGGCTAACTCCGTGCCAGCAGCCG	Proteobacteria	Gammaproteobacteria
	denovo2107	3	0	0	3	GCGGCTGCTGGCACGGAGTTAGCCGATGCTTTTTCTCCGGGTACTCTCCCGGCCCGGACGCGTCCGGACCACTGCTCCCCGGCAAAAGAGGTTTACGACCCGCAGGGCCTTAATCCCTCACGCGACTTGGCTGGTTCAGGCTTCCGCCCATTGACCAATATTCCTCACTGCTGCCTC	Bacteroidetes	Bacteroidia	Bacteroidales	S24-7
	denovo2108	18	2	9	7	GCGGCTGCTGGCACAGAGTTAGCCGGTGCTTATTCTGCGAGTAACGTCCACGCATCTAGGGTATTATCCTAGAGCGCCTCCTCCTCGCTTAAAGTGCTTTACAACCAAAAGGCCTTCTTCACACACGCGGCATGGCTGGATCAGGGTTCCCCCCATTGTCCAATATTCCCCACTGCTGCCTC	Proteobacteria	Gammaproteobacteria	Pseudomonadales	Moraxellaceae	Acinetobacter
	denovo2109	5	5	0	0	GGAGGCAGCAGTAAGGAATATTGGTCAATGGACGCAAGTCTGAACCAGCCATGCCGCGTGGAGGATGAAGGTCCTCTGGATTGTAAACTTCTTTTATCTGGGAAGAAACCCATATTTTCTAGTGTGGTTGACGGTACCAGATGAATAAGCACCGGCTAACTCCGTGCCAGCAGCCG	Bacteroidetes	[Saprospirae]	[Saprospirales]	Chitinophagaceae
	denovo2110	21	0	4	17	GGAGGCAGCAGTGGGGAATATTGCACAATGGGCGAAAGCCTGATGCAGCGACGCCGCGTGAGGGATGACGGCCTTCGGGTTGTAAACCTCTTTCAGCTCCGAAGAAGCGCGAGTGACGGTAGGAGCAGAAGAAGCACCGGCTAACTACGTGCCAGCAGCCG	Actinobacteria	Actinobacteria	Actinomycetales
	denovo2113	3	0	0	3	GGAGGCAGCAGTGGGGAATATTGCACAATGGGGGAAACCCTGATGCAGCAACGCCGCGTGAACGATGAAGGCCTTTGGGTCGTAAAGTTCTGTTCTAGGTGATGAAAACTGACAGTAACCTAGGAGAAAGCCCCGGCTAACTCCGTGCCAGCAGCCG	Firmicutes	Clostridia	Clostridiales	Peptostreptococcaceae	Filifactor
	denovo2114	4	0	0	4	GCGGCTGCTGGCACGGAGTTAGCCGATCCTTATTCTTACGGTACCGTCAAGCCTCTACACGTAGAGGTGTTTCTTCCCGTACAAAAGCAGTTTACAATCCATAGGACCGTCATCCTGCACGCGGCATGGCTGGTTCAGGCTTGCGCCCATTGACCAATATTCCTCACTGCTGCCTC	Bacteroidetes	Flavobacteriia	Flavobacteriales	Flavobacteriaceae	Flavobacterium
	denovo2115	2	0	0	2	GCGGCTGCTGGCACGGAATTAGCCGGTCCTTATTCGTGCGGTACATGCAAAGGCCCACGCGTGAGCCGCTTTATTCCCGCAAAAAAGCAGTTTACAACCCGTAGGGCCGTCATCCTGCACGCTACTTGGCTGGTTCAGGCTTCCGCCCATTGACCAATATTCCTCACTGCTGCCTC	Bacteroidetes	Bacteroidia	Bacteroidales	Prevotellaceae	Prevotella
	denovo2116	25	0	25	0	GGAGGCAGCAGTGGGGAATCTTCCGCAATGGACGAAAGTCTGACGGAGCAACGCCGCGTGAGGGATGAAGCTTCTCGGTGTGTAAACCCCTTTCGACCGGGACGAATGCCCGCAAGGGAGTGACGGTACCGGTAGAAGAAGCCCCGGCTAACTACGTGCCAGCAGCCG	Unclassified
	denovo2117	4	0	0	4	GCGGCTGCTGGCACGGAGTTAGCCGGTGCTTCTTCTGTGATTAACGTCAATTTGATAGGCTATTAACCTACCAACCTTCCTCGTCACCGAAAGAACTTTACAACCCGAAGGCCTTCTTCAGACACGCGGCATGGCTGGATCAGGCTTGCGCCCATTGTCCAAAATTCCCCACTGCTGCCTC	Proteobacteria	Gammaproteobacteria	Pasteurellales	Pasteurellaceae	Actinobacillus	parahaemolyticus
	denovo2118	4	1	3	0	GCGGCTGCTGGCACGTAGTTAGCCGGTGCTTCTTATCCAGGTACCGTCACTTCCGCTTCGTCCCTGGCGAAAGGAGTTTACAACCCGAAGGCCGTCATCCCCCACGCGGCGTCGCTGCATCAGGCTTGCGCCCATTGTGCAATATTCCCCCCTGCTGCCTC	Actinobacteria	Actinobacteria	Actinomycetales
	denovo2120	8	3	0	5	GCGGCTGCTGGCACGTAGTTAGCCGGAGCTTCCTCCTAAAGTACCGTCATTATCGTCCTTTAAGACAGGAGTTTACAATCCGAAAACCTTCTTCCTCCACGCGGCATCGCTGCATCAGGGTTTCCCCCATTGTGCAATATTCCCCACTGCTGCCTC	Firmicutes	Clostridia	Clostridiales	Ruminococcaceae	Ruminococcus	flavefaciens
	denovo2121	2	0	2	0	GAGGCACACTCTTTCCCTACACGACGCTCTTCCGATCTTGTAAAACGACGGCCAGTGGGGCCTACGGGAGGCAGCAGTCAGCAGCCGTGGTAATACGGGGGGCCTACGGGAGCCAGCAGCCGCGGTAATGCCGGTCATAGCTGTTTCCTGAGATCGGAAGAGCACACGTCTGAACTCCAGTCACCTG	Unclassified
	denovo2123	3	0	2	1	GGAGGCAGCAGTGGGGAATATTGGACAATGGGCGAAAGCCTGATCCAGCCATGCCGCGTGTGTGAAGAAGGTCTTCGGATTGTAAAGCTCTGTTAATCGGGACGAATGGTTTGTGTGCAAATAGTGCATAGACATGACGGTACCGGAATAGAAAGCCACGGCTAACTACGTGCCAGCAGCCG	Unclassified
	denovo2125	11	1	2	8	GGAGGCAGCAGTAGGGAATATTGGGCAATGGTCGCAAGACTGACCCAGCCATGCCGCGTGCAGGAAGACGGCCCTATGGGTTGTAAACTGCTTTTATCAGGGAAGAAACCCTTCTATGCGTAGGAGGCTGACGGTACCTGAGGAATAAGGATCGGCTAACTCCGTGCCAGCAGCCG	Bacteroidetes
	denovo2128	6	1	5	0	GCGGCTGCTGGCACGTAGTTAGCCGGTGCTTATTCTTCAGGTACCGTCACTTGTGGCTTCTTCCCTGCTGAAAGAGGTTTACAACCCGAAGGCCGTCATCCCTCACGCGGCGTCGCTGCATCAGGCTTTCGCCCATTGTGCAATATTCCCCACTGCTGCCTC	Actinobacteria	Actinobacteria	Actinomycetales
	denovo2129	4	2	2	0	TAAAACGACGGCCAGTTCGCCCCTACGGGAGGCAGCAGTGGGGAATATTGCACAATGGGCGGAAGCCTGATGCAGCAACGCCGCGTGCGGGATGACGGCCTTCGGGTTGTAAACCGCTTTCGCCTGTGACGAAGCGTGAGTGACGGT	Actinobacteria	Actinobacteria	Actinomycetales
	denovo2131	128	8	87	33	GGAGGCAGCAGTAGGGAATCTTCCGCAATGGACGAAAGTCTGACGGAGCAACGCCGCGTGAGTGATGAAGGCTTTCGGGTCGTAAAACTCTGTTGTTAGGGAAGAACAAGTACGAGAGTAACTGCTCGTACCTTGACGGTACCTAACCAGAAAGCCACGGCTAACTACGTGCCAGCAGCCG	Firmicutes	Bacilli	Bacillales	Bacillaceae	Bacillus	flexus
	denovo2132	4	4	0	0	GCGGCTGCTGGCACGGAGTTAGCCGGTGCTTATTCTTATAGTACCGTCACCAAACCTCGCAAGGTCTCCTTCTTCCTATAAAAAAGCAGTTTACAACGCATAACGCCTTCATCCTGCACGCGGCATGGCTGGGTCAGACTTCCGTCCATTGCCCAATATTCCCTACTGCTGCCTC	Bacteroidetes	Cytophagia	Cytophagales	Cytophagaceae	Flectobacillus
	denovo2133	2	0	1	1	GGAGGCAGCAGTGGGGAATATTGGACAATGGGCGAAAGCCTGATCCAGCCATGCCGCGTGTGTGAAGAAGGTCTTCGGATTGTAAAGCTCTTTCAACGGTGAAGATAATGACGGTAACCGTAGAAGAAGCCCCGGCTAACTTCGTGCCAGCAGCCG	Proteobacteria	Alphaproteobacteria	Rhizobiales	Phyllobacteriaceae
	denovo2134	19	15	1	3	GGAGGCAGCAGTGGGGAATATTGGACAATGGGGGGAACCCTGATCCAGCCATGCCGCGTGTGTGAAGAAGGCCTTATGGTTGTAAAGCACTTTAAGCGAGGAGGAGGGTACTGGTATTAATACTACCAGCTACTGGACGTTACTCGCAGAATAAGCACCGGCTAACTCTGTGCCAGCAGCCG	Proteobacteria	Gammaproteobacteria	Pseudomonadales	Moraxellaceae	Acinetobacter
	denovo2135	15	0	10	5	GGAGGCAGCAGGCGCGTGTGTGAAGAAGGTCTTCGGATTGTAAAGCACTTTAAGTTGGGAGGAAGGGCAGTAAGCTAATACCTTGCTGTTTTGACGTTACCGACAGAATAAGCACCGGCTAACTCTGTGCCAGCAGCCG	Proteobacteria	Gammaproteobacteria	Pseudomonadales	Pseudomonadaceae	Pseudomonas
	denovo2136	4	0	4	0	GCGGCTGCTGGCACGGAGTTAGCCGGTGCTTATTCCTGGGGTACCGTCAGGCTGGATAAAAATCCAGGGTTTCGTCCCCCATAAAAGAAGTTTACAACCCAGAGGGCCTTCATCCTCCACGCGGCATGGCTGGTTCAGACTTGCGTCCATTGACCAATATTCCTTACTGCTGCCTC	Bacteroidetes	[Saprospirae]	[Saprospirales]	Chitinophagaceae	Flavisolibacter
	denovo2140	11	0	0	11	GGAGGCAGCAGTGGGGAATTTTGCGCAATGGGCGAAAGCCTGACGCAGTAACGCCGCGTGGAGGATGAAGGCCTTCGGGTTGTAAACTCCTGTCAGGGGGAACGACAGAGGCGGGGTGATAAGCCCTGCGCTCTAGACGGTACCTCCAAAGGAAGCCCCGGCTAATTCCGTGCCAGCAGCCG	Proteobacteria	Deltaproteobacteria	[Entotheonellales]	[Entotheonellaceae]
	denovo2141	12	0	2	10	GGAGGCAGCAGTGGGGAATATTGCACAATGGGGGAAACCCTGATGCAGCCATGCCGCGTGTGTGAAGAAGGCCTTCGGGTTGTAAAGCACTTTCAGCGAGGAGGAAGGGCAGTAAGCTAATACCTTGCTGTTTTGACGTTACCGACAGAATAAGCACCGGCTAACTCTGTGCCAGCAGCCG	Proteobacteria	Gammaproteobacteria
	denovo2142	12	0	12	0	GGAGGCAGCAGTGGGGAATTTTTGGCAATGGGGGCAACCCTGACCAAGCAACGCCGCGTGGATGATGAAGTATCTCGGTACGTAAAATCCTTTCGACGGGGACGAAACCGCAAGGTTGACGGTACCCGTAGAAGAAGCCCCGGCTAACTCCGTGCCAGCAGCCG	Acidobacteria	Acidobacteria-5
	denovo2144	15	0	5	10	GGAGGCAGCAGCAAATTGCCGACACTGTGCACTAGCAGCTCTTGCTCAAAGGGTAGTATACTTTCGAGGAACGTACGGCACTCGTTCTCATCCGCTTCCGGTGGCATGCCGGGAAGTTTAAGCGCCAGCAGCCG	Unclassified
	denovo2146	46	10	33	3	GCGGCTGCTGGCACGTAGTTAGCCGGTGCTTCTTCTACCACTACCGTCACAAAAGCTTCGTCATGGTTGAAAGGAGTTTACAACCCGAAGGCCGTCATCCCCCACGCGGCGTCGCTGCATCAGGCTTGCGCCCATTGTGCAATATTCCCCACTGCTGCCTC	Actinobacteria	Actinobacteria	Actinomycetales	Corynebacteriaceae	Corynebacterium	variabile
	denovo2147	24	2	19	3	GGAGGCAGCAGTAGGGAATCTTCCGCAATGGGCGAAAGCCTGACGGAGCAACGCCGCGTGAGTGAAGAAGGATTTCGGTTCGTAAAGCTCTGTTGTTAGGGAAGAATGATTGTGTAGTAACTATACACAGTAGAGACGGTACCTAACCAGAAAGCCACGGCTAACTACGTGCCAGCAGCCG	Firmicutes	Bacilli	Gemellales	Gemellaceae
	denovo2148	2	0	1	1	GCGGCTGCTGGCACGGAGTTAGCCGGTGCTTCTTCTGTGAGTGATGTCCTTCCTGCCGGTTATTGACCAAAAGAGCCTCCTCCTCGCTTAAAGTGCTTTACAACCATAAGGCCTTCTTCACACACGCGGCATGGCTGGATCAGGGTTCCCCCCATTGTCCAATATTCCCCACTGCTGCCTC	Proteobacteria	Gammaproteobacteria
	denovo2149	9	1	7	1	GCGGCTGCTGGCACAGAGTTAGCCGGTGCTTATTCTGCGAGTAACGTCCACTATCCAGTAGTATTAATACTAGTAGCCTCCTCCTCGCTTAAAGTGCTTTACAACCAAAAGGCCTTCTTCACACACGCGGCATGGCTGGATCAGGCTTCCGCCCATTGTCCAATATTCCCCACTGCTGCCTC	Proteobacteria	Gammaproteobacteria	Pseudomonadales	Moraxellaceae	Acinetobacter
	denovo2150	10	3	7	0	GCGGCTGCTGGCACGGAATTAGCCGGTCCTTTTTCTGATGGTACATACAAGGCGGGACTCGTCCCGCGTTTTATTCCCAACTAAAAGCAGTTTACAACCCGGAGGGCCGTCTTCCTGCACGCTACTTGGCTGGTTCAGACTTCCGTCCATTGACCAATATTCCTCACTGCTGCCTC	Bacteroidetes	Bacteroidia	Bacteroidales	[Paraprevotellaceae]	[Prevotella]
	denovo2151	2	0	0	2	GCGGCTGCTGGCACGAAGTTAGCCGGTGCTTATTCTTTGGGTACCGTCATGACAATCGGGTATTAACCAACTGCTTTTCTTCCCCAACAAAAGTGCTTTACAACCCGAAGGCCTTCTTCACACACGCGGCATGGCTGGATCAGGCTTGCGCCCATTGTCCAATATTCCCCACTGCTGCCTC	Proteobacteria	Gammaproteobacteria	Xanthomonadales	Xanthomonadaceae
	denovo2152	6	2	4	0	GGAGGCAGCAGTGGGGAATATTTCACAATGGGCGCAAGCCTGATGCAGCAACGCCGCGTGAGGGATGACGGCCTTCGGGTTGTAAAGCACTTTCAGCGAGGAGGAAGGTGGTGAACTTAATACGTTCATCAATTGACGTTACTCGCAGAAGAAGCACCGGCTAACTCCGTGCCAGCAGCCG	Proteobacteria	Gammaproteobacteria	Enterobacteriales	Enterobacteriaceae
	denovo2153	11	0	8	3	GGAGGCAGCAGTGGGGAATTTTGGACAATGGGCGAAAGCCTGATCCAGCAATGCCGCGTGTGTGAAGAAGGCCTTCGGGTTGTAAAGCACTTTTGTCCGGAAAGAAATCCTGAGGGCTAATATCCTTCGGGGATGACGGTACCGGAAGAATAAGCACCGGCTAACTACGTGCCAGCAGCCG	Proteobacteria	Betaproteobacteria	Burkholderiales	Burkholderiaceae
	denovo2154	3	0	2	1	GCGGCTGCTGGCACGGAGTTAGCCGGTGCTTCTTCTGAGGGTAACGTCATTTTTTTCCTCCCCTCCGAAAGTGCTTTACAATCCGAAGACCTTCTTCACACACGCGGCATGGCTGGATCAGGCTTTCGCCCATTGTCCAATATTCCCCACTGCTGCCTC	Proteobacteria	Gammaproteobacteria
	denovo2156	89	0	67	22	GGAGGCAGCAGTGGGGAATATTGGACAATGGGGGGAACCCTGATCCAGCCATGCCGCGTGTGTGAAGAAGGCCTTATGGTTGTAAAGCACTTTAAGCGAGGAAGGGCAGTAAGCTAATACCTTGCTGTTTTGACGTTACCGACAGAATAAGCACCGGCTAACTCTGTGCCAGCAGCCG	Proteobacteria	Gammaproteobacteria	Pseudomonadales
	denovo2157	3	3	0	0	GCGGCTGCTGGCACGTAGTTAGCCGGTGCTTTTTCTACTGGTACCGTCACCTCCGCCTAAGGCGGATATTCTTCCCAGTCGAAAGGGGTTTACACACCGAAATGCTTCATCCCCCACGCGGCGTCGCTGCATCAGGCTTTCGCCCATTGTGCAAGATTCCCCACTGCTGCCTC	Unclassified
	denovo2161	2	0	2	0	GGAGGCAGCAGTGGGGAATATTGGACAATGGGGGGAACCCTGATCCAGCAATGCCGCGTGAGTGATGAAGGCCTTCGGGTTGTAAAGCTCTTTTGTTAGGGACGATGATGACGGTACCTAACGAATAAGCTCCGGCTAACTTCGTGCCAGCAGCCG	Proteobacteria	Alphaproteobacteria	Rickettsiales
	denovo2164	34	27	7	0	GGAGGCAGCAGTGGGGAATTTTCCGCAATGGGCGAAAGCCTGACGGAGCAATGCCGCGTGGAGGTAGAAGGCCCACGGGTCGTAAACTCCTTTTCTCAGAGAAGAAGCAATGACGGTATCTGAGGAATAAGCATCGGCTAACTCTGTGCCAGCAGCCG	Cyanobacteria	Chloroplast	Streptophyta
	denovo2165	2	0	2	0	GGAGGCAGCAGTAGGGAATCTTCCGCAATGGGCGAAAGCCTGACGGAGCAATGCCGCGTAAATTACCCAATCCCGGCACGGGGAGGTAGTGACGAGAAATAACAATATGGACCTCTCTAACGATGGTCCATAATTGGAATGAATTGAGCATAAATCCTTCAATAAGGATCAAGTTGAGGGCAAGTCTGGTGCCAGCAGCCG	Unclassified
	denovo2169	2	2	0	0	GGAGGCAGCAGTGGGGAATATTGCACAATGGGCGCAAGCCTGATGCAGCAACGCCGCGTGAGGGATGACGGCCTTCGGGTTGTAAACCTCTTTCAGCAGGGACGATGATGACGGTACCTGCAGAAGAAGCCCCGGCCAACTACGTGCCAGCAGCCG	Actinobacteria	Actinobacteria	Actinomycetales
	denovo2170	19	7	12	0	GCGGCTGCTGGCACGTAGTTAGCCGGCACTTCATACCCCGGCTACCGTCAACCCCACCCACAAAGCAGAGCCTACATCACCGGCGACAGAGGTTCACAACCCGAAGGCCTCCATCCCTCACGCGGCGTCGCTGCATCAGGCTTGCGCCCATTGTGCAAAATTCCCCACTGCTGCCTC	Actinobacteria	Actinobacteria	Actinomycetales	Actinomycetaceae	Actinomyces
	denovo2171	6	0	4	2	GGAGGCAGCAGTGGGGAATTTTGGACAATGGGGGCAACCCTGATCCAGCCATGCCGCGTGCGGGAAGAAGGCCTTCGGGTTGTAAACCGCTTTTGTCAGGGACGAAAAGCTCCGGAGTAATATGCCGGAGTGCTGACGGTACCTGAAGAATAAGCACCGGCTAACTACGTGCCAGCAGCCG	Proteobacteria	Betaproteobacteria	Burkholderiales
	denovo2172	14	14	0	0	GGAGGCAGCAGTGAGGAATTTTCCGCAATGGGCGAAAGCCTGACGGAGCAACGCCGCGTGAGGGATGAAGTCTCTAGGGATGTAAACTCCTTTCGATCGGGACGATTATGACGGTACCGGAAGAAGAAGCCCCGGCTAACTTCGTGCCAGCAGCCG	Unclassified
	denovo2173	47	13	34	0	GGAGGCAGCAGTGGGGAATATTGCACAGTGGGCGCAAGCCTGATGCAGCGACGCCGCGTGAGGGATGACAGCCTTCGGGTTGTAAACCTCTTTCAGTAGGGAAGAAGCGAAAGTGACGGTACCTGCAGAGGAAGCACCGGCTAACTACGTGCCAGCAGCCG	Actinobacteria	Actinobacteria	Actinomycetales
	denovo2174	2	0	1	1	GCGGCTGCTGGCACAGAGTTAGCCGGTGCTTATTCTGCGAGTAACGTCCACTCATCTTGGGTATTAACCAAAAGAGCCTCCTCCTCGCTTAAAGTGCTTTACAACCATAAGGCCTTCTTCACACACGCGGCGTTGCTCCGTCAGACTTTCGTCCATTGCCGAAGATTCCCTACTGCTGCCTC	Proteobacteria	Gammaproteobacteria	Pseudomonadales	Moraxellaceae	Acinetobacter	guillouiae
	denovo2180	6	6	0	0	GCGGCTGCTGGCACGGAATTAGCCGGTCCTTATTCATGCGGTACCTGCAATATGGGACACGTCCCACACTTTATCCCCGCATAAAAGCAGTTTACAACCCATAGGGCCGTCATCCTGCACGCTACTTGGCTGGTTCAGGCTCGCGCCCATTGACCAATATTCCTCACTGCTGCCTC	Bacteroidetes	Bacteroidia	Bacteroidales	Prevotellaceae	Prevotella
	denovo2181	4	0	4	0	GGAGGCAGCAGTGGGGAATATTGGACAATGGGGGGAACCCTGATCCAGCCATGCCGCGTGTGTGAAGAAGGCCTTTTGGTTGTAAAGCTCTTTCGCAAGGGAAGAAAACTTACATTCTAATAAAGTGTGAGGCTGACGGTACCTTGATAAGAAGCACCGGCTAACTACGTGCCAGCAGCCG	Proteobacteria
	denovo2182	3	0	0	3	GCGGCTGCTGGCACGTAGTTAGCCGTGGCTTTCTCGTCAGGTACCGTCAAGGTACCGGCAGTGACTCCGATACTTGTTCTTCCCTAACAACAGAGTTTTACAATCCGAAAACCTTCATCACTCACGCGGCGTTGCTCCGTCAGACTTGCGTCCATTGCGGAAGATTCCCTACTGCTGCCTC	Firmicutes	Bacilli	Bacillales
	denovo2183	14	14	0	0	GCGGCTGCTGGCACAGGGTTAGCCGGTGCTTGCTAAGGAGGTACCGTCAGGGCCCGGTGATGTTAGCACCGGACTTATTCGTCCCTCCCCACAGAGCTTTACGACCCGAAGGCCTTCATCACTCACGCGGCGTGGCTGGGTCAGGCTTTCGCCCATTGCCCAATATTCCCCACTGCTGCCTC	Proteobacteria	Deltaproteobacteria	Myxococcales
	denovo2185	2	0	2	0	GCGGCTGCTGGCACGGAGTTAGCCGGTGCTTCCTCTGATGGTACCGTCAAGCAACGCAGATATTAACTACGTTACACTTCTTCCCATCTGACAGAGCTTTACGACCCGAAGGCCTTCCTCACTCACGCGGCGTCGCTGCGTCAGGGTTTCCCCCATTGCGCAAAATCCCCCACTGCTGCCTC	Proteobacteria	Deltaproteobacteria
	denovo2186	4	0	2	2	TCTTCCGATCTTGTAAAACGACGGCCAGTGCCTACGGGAGGCAGCAGGCGCGTAAATTATCCAATCCCGGCACGGGGAGGTAGTGACGAGAAATAGGGGGGCAAGTCTGGTGCCAGCAGCCGCGGTAATGGAGGTCATAGCTGTTTCCTGAGATCGGAAG	Unclassified
	denovo2187	5	0	5	0	GGAGGCAGCAGTGGGGAATATTGGACAATGGGCGGAAGCCTGATCCAGCCATGCCGCGTGTGTGAAGAAGGTTTTCGGATTGTAAAGCACTTTCAGCGGGGACGATGATGACGGTACCCGCAGAAGAAGCCCCGGCTAACTTCGTGCCAGCAGCCG	Proteobacteria	Alphaproteobacteria	Rhodospirillales
	denovo2188	4	0	0	4	GCGGCTGCTGGCACGTAGTTAGCCGTGGCTTTCTGGTTAGATACCGTCAAGGTGGGAACAGTTACTCTCCCACTTGTTCTTCTCTAACAACAGAGTTTTACGATCCGAAAACCTTCTTCACTCACGCGGCGTTGCTCGGTCAGACTTTCGTCCATTGCCGAAGATTCCCTACTGCTGCCTC	Firmicutes	Bacilli	Lactobacillales	Enterococcaceae	Vagococcus
	denovo2189	56	13	43	0	GGAGGCAGCAGTGGGGAATTTTGCGCAATGGGGGAAACCCTGACGCAGCAACGCCGCGTGGAGGATGAAGCCCCTTGGGGTGTAAACTCCTTTCGACCGGGACGATAATGACGGTACCGGTGGAAGAAGCACCGGCTAACTCTGTGCCAGCAGCCG	Acidobacteria	Acidobacteriia	Acidobacteriales	Koribacteraceae
	denovo2190	2	2	0	0	GCGGCTGCTGGCACGTAGTTAGCCGGTGCTTTTTCTGCAGGTACCGTCAAGGGATGAACAGTTACTCTCATCCTTGTTCTTCTCTAACAACAGAGTTTTACGATCCGAAAACCTTCTTCACTCACGCGGCGTTGCTCGGTCAGACTTTCGTCCATTGCCGAAGATTCCCTACTGCTGCCTC	Firmicutes	Bacilli	Lactobacillales	Enterococcaceae
	denovo2191	5	0	0	5	GGAGGCAGCAGTGAGGAATATTGGTCAATGGGCGGAAGCCTGAACCAGCCAAGTCGCGTGAGGGATTAAGGCCCTGCGGGTCGTAAACCTCTTTTGCCGGGGAGCAGTGGTCCGGACGCGTCCGGGCCGGGAGAGTACCCGGAGAAAAAGCATCGGCTAACTCCGTGCCAGCAGCCG	Bacteroidetes	Bacteroidia	Bacteroidales	S24-7
	denovo2192	2	0	2	0	GCGGCTGCTGGCACGGAGTTAGCCGATGCTTTTTCTTCGGGTACTCTCGACTCCGCCACACGTGGCGGAATTTGCTCCCCGACAAAAGAGGTTTACAACCCGTAGGGCCGTCATCCCTCACGCGACTTGGCTGGTTCAGGCTCGCGCCCATTGACCAATATTCCTCACTGCTGCCTC	Bacteroidetes	Bacteroidia	Bacteroidales	S24-7
	denovo2193	3	1	2	0	GACGCTCTTCCGATCTCAGGAAACAGCTATGACCCATTACCGCGGCTGCTGGTGCGGATGCTGCTCCAGCTGCTGCTGTTGCCCGTCCGGTGGATGTTCCTGCTGCTGCTGCTGCTGCTGCCTCCCGTAGGGGACTGGCCGTCGTTTTACAGATCGGAAGAGCAC	Unclassified
	denovo2194	21	1	6	14	GCGGCTGCTGGCACGTAGTTAGCCGCAGCTTCTTCTTCGGGTACCGTCATTATCGTTCCCGTCGAAAGAGCTTTACACCCCGAAGGGCTTCATCGCTCACGCGGCGTCGCTGCATCAGAGTTTCCTCCATTGTGCAAGATTCCCCACTGCTGCCTC	Acidobacteria	Solibacteres	Solibacterales
	denovo2195	7	0	0	7	GCGGCTGCTGGCACGTAGTTAGCCGCAGCTGCTTCTGCAGGTACCGTCATTATCGTCCCTGCCGAAAGAGCTTTACACCCCGAAGGCCTTCATCACTCACGCGGCATTGCTGGATCAGGGTTGCCCCCATTGTCCAATATTCCCCACTGCTGCCTC	Unclassified
	denovo2197	17	0	17	0	GGAGGCAGCAGTTGGGAATCTTGGACAATGGGGGAAACCCTGATCCAGCCATGCCGCGTGAGTGATGAAGGCCTTCGGGTTGTAAAACTCTTTCGGCGGGGACGATAATGACGGTACCCGCAGAAGAAGCTCCGGCTAACTTCGTGCCAGCAGCCG	Proteobacteria	Alphaproteobacteria	Ellin329
	denovo2198	6	0	0	6	GCGGCTGCTGGCACGTAGTTGGCCGGGGCTTCTTCTGCAGGTACCGTCAATTTCGTCCCTGCTGAAAGGGGTTTACAACCCGAGAGCCTTCATCCCCCACGCGGCGTTGCTGCGTCAGGCTTTCGCCCATTGCGCAAGATTCCCTACTGCTGCCTC	Actinobacteria	Acidimicrobiia	Acidimicrobiales
	denovo2199	29	2	6	21	GCGGCTGCTGGCACGTAGTTAGCCGTGGCTTTCTGGTTAGATACCGTCAATCTACTAACATTTCCTCTAGTAGCCGTTCTTCTCTAACAACAGTGCTTTACGATCCGAAAACCTTCTTCACACACGCGGCGTTGCTCCGTCAGACTTGCGTCCATTGCGGAAGATTCCCTACTGCTGCCTC	Firmicutes	Bacilli	Lactobacillales	Aerococcaceae	Facklamia
	denovo2200	4	0	0	4	GGAGGCAGCAGTGAGGAATATTGGTCAATGGACGCAAGTCTGAACCAGCCATGCCGCGTGCAGGATGACGGTCCTATGGATTGTAAACTGCTTTTATATGGGAAGAAACCCCTTTTCGTGAAGAGGGCTGACGGTACCATAAGAATAAGGATCGGCTAACTCCGTGCCAGCAGCCG	Bacteroidetes
	denovo2202	17	3	9	5	GCGGCTGCTGGCACAGAGTTAGCCGGTGCTTATTCTGTCGGTAACGTCAAAATTGCAGAGTATTAATCTACAACCCTTCCTCCCAACTTAAAGTGCTTTACAATCCGAAGACCTTCTTCACACACGCGGCATGGCTGGATCAGGCTTTCGCCCATTGTCCAATATTCCCCACTGCTGCCTC	Proteobacteria	Gammaproteobacteria	Pseudomonadales	Pseudomonadaceae	Pseudomonas
	denovo2203	5	3	0	2	GATCTAACGACGGCCAGTGGGCGCCTACGGGAGGCAGCAGCTTGAGAAAAACGTGCGATGCATATCAACGAAACACGCACTATTGGCGCTGTGATTCAGATTCTAGTCTCACCCAGCAGCCGCGGTAATCCCGGTCATAGCTGTTTCCTGAGAT	Unclassified
	denovo2204	4	0	0	4	GCGGCTGCTGGCACGAAGTTAGCCGACCCTTATTCTCACAGTACATTCAGCCGGGTACACGTACCCGGGTTTATTCCCGTGCAAAAGCAGTTTACAACCCATAGGGCATTCATCCTGCACGCGGCATGGCTGGATCAGTCTTGCGACCATTGTCCAATATTCCTTACTGCTGCCTC	Bacteroidetes	Sphingobacteriia	Sphingobacteriales
	denovo2205	2	1	1	0	GATCTCAGGAAACAGCTATGACCCGCATTACCGCGGCTGCTGGTCGTACGGTGGTAATTGTGGTGGTGGTTCTGCTGAAATCTTGCTCCGCCAGTGTCTAAACACAACTCCTCCGTGGCGCTGCTGCCTCCCGTAGGCACCACTGGCCGTAGAT	Unclassified
	denovo2208	14	13	1	0	GCGGCTGCTGGCACGGAGTTAGCCGGTGCTATTACTCTGGTACCGTCATCTGCCATAAAGGCTCTTTCGTCCCAGATTCAGAGGTTTACGATCCGAAAACCTTCATCCCTCACGCGGCGTCGCTCCATCAGGCTTGCGCCCATTGTGGAAGATTCCTAACTGCTGCCTC	[Thermi]	Deinococci	Deinococcales	Deinococcaceae	Deinococcus
	denovo2211	4	0	3	1	GCGGCTGCTGGCACGTAGTTAGCCTGTGCTTCTTCTGCAGGTACCGTCACTTTCGCTTCGTCCCTGCTGAAAGCGGTTTACAACCCGAAGGCCGTCATCCCGCACGCGGCGTTGCTGCATCAGGCTTCCGCCCATTGTGCAATATTCCCCACTGCTGCCTC	Actinobacteria	Actinobacteria	Actinomycetales
	denovo2213	6	1	2	3	GCGGCTGCTGGCTCCCGTAGGCACTGGCCGTCCACTTGATCCTTATTGAAGGATTTATGCTCAATTCATTCCAATTATGGACCATCGTTAGAGAGGTCCATATTGTTATTTCTCGTCACTACCTCCCCGTGCCGGGATT	Unclassified
	denovo2214	2	0	2	0	GCGGCTGCTGGCACGTAGTTAGCCGGTGCTTCTTCTCCAGGTACCGTCACATAACGCTTCGTCCCTAGCGAAAGTACTTTACAACCCGAAGGCCTTCTTCATACACGCGGCATGGCTGCATCAGGCTTGCGCCCATTGTGCAATATTCCCCACTGCTGCCTC	Unclassified
	denovo2215	2	0	2	0	GCGGCTGCTGGCACGAAGTTAGCCGGGGCTTATTCCTCCGGTACCGTCATTATCGTCCCGGATAAAAGAGCTTTACAACCCTAAGGCCTTCTTCATACACGCGGCATGGCTGCATCAGGCTTGCGCCCATTGTGCAATATTCCCCACTGCTGCCTC	Proteobacteria	Alphaproteobacteria
	denovo2216	11	0	11	0	GCGGCTGCTGGCACGAAGTTAGCCGATCCTTTCTTGCATGGTACATTCATTGTGTTATTCCCATACGACAGAGCTTTACGACCCGAAGGCCTTCATCACTCACGCGGCGTCGCTGCGTCAGGGTTTCCCCCATTGCGCAATATTCCCTACTGCTGCCTC	Proteobacteria	Deltaproteobacteria	Bdellovibrionales	Bdellovibrionaceae	Bdellovibrio
	denovo2217	2	2	0	0	CGACGCTCTTCCGATCTCAGGAAACAGCTATGACCTACATTACCGCGGCTGCTGGCACCAGACTTGCCCTCGTCACTACCTCCCCGTGCCGGGATTGGGTAATTTACGCGCCTGCTGCCTCCCGTAGGCCCCACTGGCCGTCGTTTTACAAGATCGGAAGAGCACA	Unclassified
	denovo2218	6	0	6	0	GCGGCTGCTGGCACGAAGTTAGCCGGTGCTTCTTCTTTTGGTACCATCAAATGCACGGGATATTAGCCCGAGCACCCTTCTTCCCAACCGAAAGAGCTTTACAACCCGAAGGCCTTCATCGCTCACGCGGCGTTGCTGCGTCAGGCTTTCGCCCATTGCGCAATATTCCCCACTGCTGCCTC	Proteobacteria
	denovo2219	45	2	42	1	GCGGCTGCTGGCACGTAGTTAGCCGTGGCTTCCTCCTCAGGTACCGTCATTATCGTCCCTGAAGACAGAGCTTTACAACCCGAAGGCCGTCATCACTCACGCGGCGTTGCTGCATCAGGGTTTCCCCCATTGTGCAATATTCCCCACTGCTGCCTC	Firmicutes	Clostridia	Clostridiales	Clostridiaceae	02d06
	denovo2220	4	0	4	0	GCGGCTGCTGGCACGTAGTTAGCCGTGGCTTGCTATTCGGGTACCGTCACTTCAGCAGAGTATTCGTCTGCTGACCGTTCGTCCCCGATCACAGAGCTTTACAACCATAAGGCCTTCTTCACACACGCGGCATGGCTGGATCAGGGTTCCCCCCATTGTCCAATATTCCCCACTGCTGCCTC	Unclassified
	denovo2222	2	0	0	2	GGAGGCAGCAGTGGGGAATATTGCACAATGGGGGAAACCCTGATGCAGCCATGCCGCGTGTGTGAAGAAGGCCTTCGGGTTGTAAAGTACTTTCAGCGAGGAGGAAGGCATTAAGGTTAATAACCTTGGTGATTGACGTTACTCGCAGAAGAAGCACCGGCTAACTCCGTGCCAGCAGCCG	Proteobacteria	Gammaproteobacteria
	denovo2224	3	3	0	0	GGAGGCAGCAGTGGGGAATATTGCACAATGGGCGCAAGCCTGATGCAGCAACGCCGCGTGAGGGATGACGAGAAATAACAATATGGACCTCTCTAACGATGGTCCATAATTGGAATGAATTGAGCATAAATCCTTCAATAAGGATCAAGTGGAGGGCAAGTCTGGTGCCAGCAGCCG	Unclassified
	denovo2225	5	0	5	0	GGAGGCAGCAGTTAGGAATCTTCCACAATGGGCGAAAGCCTGATGGAGCGACGCCGCGTGAGGGAAGAAGGTTTTCGGATCGTAAACCTCTGAATCTGGGACGAAAGACGCGACGAGCGGGATGACGGTACCAGAGTAATAGCACCGGCTAACTCCGTGCCAGCAGCCG	[Thermi]	Deinococci	Deinococcales	Deinococcaceae	Deinococcus
	denovo2226	2	0	2	0	GCGGCTGCTGGCACGGAGTTAGCCGGTGCTTATTCATACAGTACCGTCAATGCCTCTCGCAAGAGTCGTTTCTTCCTGTATAAAAGCAGTTTACAACGCATAACGCCTTCATCCTGCACGCGGCATGGCTGGGTCAGACTTGCGTCCATTGCCCAATATTCCCTACTGCTGCCTC	Bacteroidetes	Cytophagia	Cytophagales
	denovo2227	12	0	9	3	GCGGCTGCTGGCACGTAGTTAGCCGGTGCTTCTTCTGCGAGTAACGTCCACTCATCTTGGGTATTAACTAGGTAAGCCTCCTCCTCGCTTAAAGTGCTTTACAACCATAAGGCCTTCTTCACACACGCGGCATGGCTGGATCAGGGTTCCCCCCATTGTCCAATATTCCCCACTGCTGCCTC	Proteobacteria	Gammaproteobacteria	Pseudomonadales	Moraxellaceae	Acinetobacter
	denovo2228	36	24	9	3	GCGGCTGCTGGCACGTATTTAGCCGGAGCTTTCTTCTATGGTACTGTCATTATCTTCCCATAGGACAGAACTTTACGATACGAATACCTTCTTCGTTCACGCGGCGTCGCTGCATCAGGGTTTCCCCCATTGTGCAATATTCCCCACTGCTGCCTC	Firmicutes	Clostridia	Clostridiales	[Tissierellaceae]	Finegoldia
	denovo2229	12	12	0	0	GGAGGCAGCAGTGGGGAATCTTGCACAATGGGGGAAACCCTGATGCAGCGACGCCGCGTGAGTGATGAAGCCCTTCGGGGTGTAAAGCTCTTTCGACCGGGAAGATGATGACGGTACCGGAAGAAGAAGCTGCGGCTAACTACGTGCCAGCAGCCG	Acidobacteria	Solibacteres	Solibacterales
	denovo2230	15	0	4	11	GCGGCTGCTGGCACGTAGTTAGCCGTGGCTTTCTAATGAGGTACCGTCAAGGTACAGACAGTTACTCCTGTACTTGTTCTTCCCTCACAACAGAGCTTTACGATCCGAAAACCTTCTTCGCTCACGCGGCGTTGCTCCATCAGACTTTCGTCCATTGTGGAAGATTCCCTACTGCTGCCTC	Firmicutes	Bacilli	Bacillales	Planococcaceae	Sporosarcina
	denovo2231	7	0	0	7	GGAGGCAGCAGTAGGGAATCTTCCACAATGGACGAAAGTCTGATGGAGCAACGCCGCGTGAGCGATGAAGGCCTTCGGGTCGTAAAGCTCTGTTGTTAGGGAAGAACAAGTGCGAGAGTAACTGCTCGCACCTTGACGGTACCTAACCAGAAAGCCACGGCTAACTACGTGCCAGCAGCCG	Firmicutes	Bacilli	Bacillales	Bacillaceae	Bacillus
	denovo2234	9	0	2	7	GGAGGCAGCAGTGGGGAATATTGGACAATGGGGGGAACCCTGATGCAGCCATGCCGCGTGTGTGAAGAAGGCCTTCGGGTTGTAAAGCACTTTCAGCGAGGAGGAGGCTCTTTTGGTTAATACCCAAGATGAGTGGACGTTACTCGCAGAAGAAGCACCGGCTAACTCCGTGCCAGCAGCCG	Proteobacteria	Gammaproteobacteria
	denovo2236	4	0	3	1	GCGGCTGCTGGCACAGAGTTAGCCGGTGCTTATTCTGCGAGTAACGTCCACTCATCTTGGGTCTTAACCAAAAGAGCCTCCTCCTCGCTTAAAGTGCTTTACAACCATAAGGCCTTCTTCACACACGCGGCGTCGCTGCGTCAGGGTTCCCCCCATTGCGCAATATTCCCCACTGCTGCCTC	Proteobacteria	Gammaproteobacteria	Pseudomonadales	Moraxellaceae	Acinetobacter	guillouiae
	denovo2239	27	7	18	2	GGAGGCAGCAGTAGGGAATCTTCCGCAATGGACGCAAGTCTGACGGAGCAACGCCGCGTGAGTGAAGAAGGTCTTCGGATCGTAAAGCTCTGTTGTTAGAGAAGAACAGCGCATAGAGTAACTGTTATGCGTGTGACGGTATCTAACCAGAAAGCCACGGCTAACTACGTGCCAGCAGCCG	Firmicutes	Bacilli	Lactobacillales
	denovo2240	13	0	8	5	GCGGCTGCTGGCACGGAGTTAGCCGGAGCTTATTCTCCAGGTACTGTCATTATCATCCCTGGTAAAAGAGCTTTACAACCCTAAGGCCTTCTTCACACACGCGGCATGGCTGGATCAGGCTTTCGCCCATTGTCCAATATTCCCCACTGCTGCCTC	Proteobacteria	Alphaproteobacteria	Sphingomonadales
	denovo2241	17	0	10	7	GGAGGCAGCAGTGGGGAATATTGCACAATGGGCGCAAGCCTGATGCAGCGACGCCGCGTGAGGGACGAAGGCCTTCGGGTTGTAAACCTCTTTCGCCAGTGAAGCAGGCCGCCTCCCTTGCGGGGTGGTTGACGGTAGCTGGGGTAAGAAGCGCCGGCTAACTACGTGCCAGCAGCCG	Actinobacteria	Actinobacteria	Actinomycetales	Actinomycetaceae	Actinomyces
	denovo2242	5	5	0	0	GGAGGCAGCAGTGGGGAATTTTGGACAATGGGCGAAAGCCTGATCCAGCCATGCCGCGTGCGGGAAGAAGGCCTTCGGGTTGTAAACCGCTTTTGTCAGGGAAGAAATCTCTCGGGCTAATACCCTGAGAGGATGACGGTACCTGAAGAATAAGCACCGGCTAACTACGTGCCAGCAGCCG	Proteobacteria	Betaproteobacteria	Burkholderiales	Comamonadaceae
	denovo2243	15	0	13	2	GGAGGCAGCAGTGGGGAATATTGGACAATGGGGGGAACCCTGATCCAGCCATGCCGCGTGTGTGAAGAAGGCCTTATGGTTGTAAAGCACTTTCGGAGGGGAGGAAAAAAATGACGTTACCCTCAGAAGAAGCACCGGCTAACTCCGTGCCAGCAGCCG	Proteobacteria	Gammaproteobacteria
	denovo2244	9	0	0	9	GCGGCTGCTGGCACGTAGTTAGCCGGGGCTTCCTGGTCAGGTACCGTCAAGGTCATGTCCTGTTAGAACACAACTTGTTCTTCCCTGACAACAGAGTTTTACGATCCGAAGACCTTCATCACTCACGCGGCGTTGCTCCGTCAGACTTTCGTCCATTGCGGAAGATTCCCTACTGCTGCCTC	Firmicutes	Bacilli	Bacillales	Bacillaceae
	denovo2245	57	1	0	56	GCGGCTGCTGGCACGTAGTTAGCCGGTGCTTATTCTGCAGATACCGTCAGCAGTATCCCGTATTAGGGGATACCTTTTCTTCTCTGCCAAAAGTACTTTACAACCCGAAGGCCTTCATCATACACGCGGGATGGCTGGATCAGGGTTTCCCCCATTGTCCAAAATTCCCCACTGCTGCCTC	Proteobacteria	Betaproteobacteria	Burkholderiales	Alcaligenaceae	Alcaligenes	faecalis
	denovo2246	2	2	0	0	GCGGCTGCTGGCACGGAGTTAGCCGATCCTTATTCTTCCAGTACATTCAAGCCTCTACACGTAGAGGGGTTTATTCCTGGACAAAAGCAGTTTACAACCCATAGGGCAGTCATCCTGCACGCGGCATGGCTGGTTCAGAGTTCCCTCCATTGACCAATATTCCTTACTGCTGCCTC	Bacteroidetes	Sphingobacteriia	Sphingobacteriales	Sphingobacteriaceae	Sphingobacterium
	denovo2247	3	2	0	1	ACGACGGCCAGTGGACCTACGGGAGGCAGCAGCAGTTCCAAATATGTGCCCCCACGTAAGGTTTAACTTTCCATAGATGCGCTAGAGAAGGAGCTGCCAAACAATGTGTCGCTGCCAGCAGCCGCGGTAATCGGTCATAGCTGT	Unclassified
	denovo2250	8	1	7	0	GGAGGCAGCAGTGAGGAATATTGGTCAATGGGCGGAAGCCTGAACCAGCCAAGTCGCGTGAGGGAAGACGGCCCTATGGGTTGTAAACCTCTTTTGCCGGGGAGCAAAAGCGCCGTGCGCGGTGCTATGAGAGTACCCGGAGAAAAAGCATCGGCTAACTCCGTGCCAGCAGCCG	Bacteroidetes	Bacteroidia	Bacteroidales	S24-7
	denovo2254	11	2	3	6	GCGGCTGCTGGCACGGAATTAGCCGGTCCTTATTCGTATGGTACCTGCAAATAGGGACACGTCCCTAACTTTATCCCCATACAAAAGCAGTTTACAACCCATAGGGCCGTCATCCTGCACGCTACTTGGCTGGTTCAGACTTCCGTCCATTGACCAATATTCCTCACTGCTGCCTC	Bacteroidetes	Bacteroidia	Bacteroidales	Prevotellaceae	Prevotella	melaninogenica
	denovo2255	10	6	4	0	GCGGCTGCTGGCACGGAGTTAGCCGGTGCTATTACTCAGGTACCGTCATCCCGCTTACGCGTCTTTCGTCCCTGATTCAGAGGTTTACGATCCGAGAACCTTCATCCCTCACGCGGCGTCGCTCCATCAGGCTTTCGCCCATTGTGGAAGATTCCTAACTGCTGCCTC	[Thermi]	Deinococci	Deinococcales	Deinococcaceae	Deinococcus
	denovo2257	3	3	0	0	GGAGGCAGCAGTAGGGAATTTTCGTCAATGGGGGCAACCCTGAACGAGCAATGCCGCGTGAGCAAGGAAGGTCTTCGGATTGTAAAGCTCTGTTGCAGGGGAAAAGAGGTATGAAGAGGAAATGCTTCATACAGGATGGTACCCTGCCAGAAAGTCACGGCTAACTACGTGCCAGCAGCCG	Firmicutes	Erysipelotrichi	Erysipelotrichales	Erysipelotrichaceae
	denovo2258	12	12	0	0	GGAGGCAGCAGTAAGGAATATTGGTCAATGGGCGCAAGCCTGAACCAGCCATGCCGCGTGCAGGAAGACGGCCCTCCGGGTTGTAAACTGCTTTTGTACGGGAATAAACCTCTCTACGTGTAGGGAGCTGAATGTACCGTAAGAATAAGGATCGGCTAACTCCGTGCCAGCAGCCG	Bacteroidetes	Sphingobacteriia	Sphingobacteriales	Sphingobacteriaceae
	denovo2259	4	0	3	1	GCGGCTGCTGGCACGTAGTTAGCCGTGGCTTTCTGGTTAGGTACCGTCAAGGCGCCATCAGTTACTATGGCACTTGTTCTTCCCTAACAACAGAGTTTTACGATCCGAAAACCTTCATCACTCACGCGGCGTTGCTCCGTCAGACTTTCGTCCATTGCGGAAGATTCCCTACTGCTGCCTC	Firmicutes	Bacilli	Bacillales	Bacillaceae
	denovo2260	12	12	0	0	GCGGCTGCTGGCACGTAGTTAGCCGGTGCTTCTTAGTCCGGTACCGTCATCCACGCGCTATGTTAGAGCGCGCGATTTCTTCCCGGCCGAAAGAGCTTTACAACCCGAAGGCCTTCTTCACTCACGCGGCATTGCTGGATCAGGCTTGCGCCCATTGTCCAAAATTCCCCACTGCTGCCTC	Proteobacteria	Betaproteobacteria
	denovo2261	4	2	2	0	TGGGCCTACGGGAGGCAGCAGCAGCAAACCCCGATGCAGCAACAGATGCAGCAACCGATGCAGCAACAGATGCGTAACAACCAGCAGCAACAACCGATGATGCAACAGTCCCACCAGCAGCCGCGGTAATCC	Unclassified
	denovo2262	3	0	3	0	GCGGCTGCTGGCACAGAGTTAGCCGGTGCTTATTCTGCGAGTAACGTCCACTCATCTTGGGTATTAACCAAAAGAGCCTCCTCCTCGCTTAAAGTGCTTTACAACCATAAGGCCTTCTTCACACACGCGGCGTCGCTGTATCAGGCTTTCGCCCATTGTGCAAGATTCCCCACTGCTGCCTC	Proteobacteria	Gammaproteobacteria	Pseudomonadales	Moraxellaceae	Acinetobacter
	denovo2264	27	1	24	2	GCGGCTGCTGGCACGAAGTTAGCCGGGGCTTCTTCTCCGGCTACAGTCATTATCTTCACCGGTGAAAGGATTTTACAATCCTAAGACCTTCATCATCCACGCGGCATGGCTGCGTCAGGCTTTCGCCCATTGCGCAAGATTCCCCACTGCTGCCTC	Proteobacteria	Alphaproteobacteria	Caulobacterales	Caulobacteraceae	Mycoplana
	denovo2266	9	9	0	0	GCGGCTGCTGGCACGGAGTTAGCCGGGGCTTCTTTACTAGGTACTGTCATTATCATCCCTAGCGAAAGAGCTTTACGATCCTAAGACCTTCATCACTCACGCGGCATGGCTAGATCAGGCTTTCGCCCATTGTCTAAGATTCCCCACTGCTGCCTC	Proteobacteria	Alphaproteobacteria	Rhodobacterales	Rhodobacteraceae
	denovo2267	11	0	0	11	GGAGGCAGCAGTTAGGAATTTTCCGCAATGGGCGAAAGCCTGACGGAGCAACGCCGCGTGGGTGATGAAGACCTTCGGGTTGTAAAGCCCTGTCGGAGGGGAAGAACCAATGACGGTACCCTCCAAGAAAGCCCCGGCTAACTACGTGCCAGCAGCCG	AD3	JG37-AG-4
	denovo2268	13	0	9	4	GCGGCTGCTGGCACGTAATTAGCCGGGGCTTTCTTCTATGGTACCGTCATTATCTTCCCATAGGACAGAGCTTTACGACTCGAAAGCCTTCATCGCTCACGCGGCGTCGCTGCATCAGGGTTTCCCCCATTGTGCAATATTCCCCACTGCTGCCTC	Firmicutes	Clostridia	Clostridiales	[Tissierellaceae]	WAL_1855D
	denovo2269	52	0	52	0	GCGGCTGCTGGCACAGAGTTAGCCGGTGCTTCTTCCACCGGTACCGTCATTATCGTCCCGGTCGAAAGGAGTTTACACCCCAAGGGGCTTCATCCTCCACGCGGCGTTGCTGCGTCAGGGTTTCCCCCATTGCGCAAAATTCCCCACTGCTGCCTC	Acidobacteria	Acidobacteriia	Acidobacteriales	Koribacteraceae
	denovo2270	44	4	23	17	GCGGCTGCTGGCACGAAGTTAGCCGGGGCTTCTTCCACCCGTACCGTCATTATCGTCCGGGTCGAAAGGAGTTTACGTCCCAAGGGACTTCATCCTCCACGCGGCGTTGCTGCGTCAGGGTTTCCCCCATTGCGCAAAATTCCCCACTGCTGCCTC	Acidobacteria	Acidobacteriia	Acidobacteriales	Koribacteraceae
	denovo2271	25	0	10	15	GCGGCTGCTGGCACAGAGTTAGCCGGTGCTTATTCTGCGAGTAACGTCCACTCATCTTGGGTATTAACCAAAAGAGCCTCCTCCTCGCTTAAAGTGCTTTACAACCATAAGGCCTTCTTCACACACGCGGCATGGCTGCATCAGAGTTTCCTCCATTGTGCAATATTCCCTACTGCTGCCTC	Proteobacteria	Gammaproteobacteria	Pseudomonadales	Moraxellaceae	Acinetobacter
	denovo2272	2	0	2	0	GGAGGCAGCAGTGGGGAATATTGCACAATGGGCGGAAGCCTGATGCAGCAACGCCGCGTGCGGGATGACGGCCTTCGGGTTGTAAACCTCTTTCAGCAGGGACGAAGCGCAAGTGACGGCACCTGCAGAAGAAGCGCCGGCCAACTACGTGCCAGCAGCCG	Actinobacteria	Actinobacteria	Actinomycetales
	denovo2273	14	0	12	2	GCGGCTGCTGGCACGGAGTTGGCCGGCGCTATTACCTGGGTACCGTCATCCCCCTACACAGGGCTTTCGTCCCCAGTTCAGGAGTTTACACCCCGAAGGGCTTCCTCCTCCAAGCGGCGTCGCTCCGTCAGACTTCCGTCCATTGCGGAAGATTCCTAACTGCTGCCTC	[Thermi]	Deinococci	Thermales	Thermaceae	Thermus
	denovo2274	2	0	2	0	GGAGGCAGCAGTGGGGAATATTGGACAATGGGGGGAACCCTGATCCAGCCATGCCGCGTGTGTGAAGAAGGCCTTATGGTTGTAAACTGCTTTTGTCAGGGACGAAAAGGGATGCGATAACACCGCGTTCTGCTGACGGTACCTGAAGAATAAGCACCGGCTAACTCCGTGCCAGCAGCCG	Proteobacteria
	denovo2275	3	2	1	0	GGAGGCAGCAGTGGGGAATCTTCCGCAATGGACGAAAGTCTGACGGAGCAACGCCGCGTGAGTGATGACGGTCTTCGGGTTGTAAAGCTCTGTTAATCGGGACGAAAGGCCTTCTTGCGAACAGTTAGAAGGATTGACGGTCCCGGAATAGAAAGCCACGGCTAACTACGTGCCAGAACCCG	Firmicutes	Clostridia	Clostridiales	Veillonellaceae	Veillonella
	denovo2277	10	0	10	0	GGAGGCAGCAGTGGGGAATCTTGCGCAATGGGCGAAAGCCTGACGCAGCAACGCCGCGTGGAGGATGAAGGCCCTTGGGTTGTAAACTCCTGTCGGCTGGGAAGAAATCGTGCGGTGCTCATACCACCGTACGTTGACTGTACCAGCAAAGGAAGCCCCGGCTAACTCTGTGCCAGCAGCCG	Acidobacteria	iii1-8	32-20
	denovo2278	3	0	3	0	GGAGGCAGCAGTGGGGAATATTGGACAATGGGGGGAACCCTGATCCAGCCATGCCGCGTGTGTGAAGAAGGCCTTATGGTTGTAAAGTACTTTCAGCGGGGAGGAAGGCAATAAGGTTAATAACCTTGTCGATTGACGTTACCCGCAGAAGAAGCACCGGCTAACTCCGTGCCAGCAGCCG	Proteobacteria	Gammaproteobacteria
	denovo2279	2	0	2	0	GCGGCTGCTGGCACGTAGTTAGCCGGTGCTTATTCTTCAGGTACCGTCATCCCCCCGAGGTATTAGCTCAAAGGATTTCTTCCCTGACAAAAGCGGTTTACAACCCGAAGGCCTTCTTCCCGCACGCGGCGTTGCTGCATCAGGCTTCCGCCCATTGTGCAATATTCCCCACTGCTGCCTC	Proteobacteria	Betaproteobacteria	Burkholderiales	Comamonadaceae
	denovo2280	4	0	4	0	GCGGCTGCTGGCACGGAGTTAGCCGGTCCTTATTCTTACAGTACCGTCAAGCTGGTATACATACCAGTGTTTCTTCCTGTATAAAAGTAGTTTACAACCCATAGGGCATTCTTCCTACACGCGGCATGGCTGGATCAGAGTCTCCTCCATTGTCCAATATTCCTCACTGCTGCCTC	Bacteroidetes	Flavobacteriia	Flavobacteriales	Flavobacteriaceae	Polaribacter	irgensii
	denovo2281	2	0	1	1	GGAGGCAGCAGTGGGGAATATTGCACAATGGGGGAAACCCTGATGCAGCGATGCCGCGTGGAGGAAGAAGGTTTTCGTATTGTAAACTCCTGTCGAAGAGGACGATAATGACGGTACTCTTCAAGAAAGCTCCGGCTAACTACGTGCCAGCAGCCG	Firmicutes	Clostridia	Clostridiales	Ruminococcaceae	Ruminococcus	callidus
	denovo2282	157	20	95	42	GCGGCTGCTGGCACGTAGTTGGCCGGTGCTTCTTCTGCAGGTACCGTCACTTGCGCTTCGTCCCTACTGAAAGGGGTTTACAATCCGAAGACCGTCATCCCCCACGCGGCGTCGCTGCATCAGGCTTCCGCCCATTGTGCAATATTCCCCACTGCTGCCTC	Actinobacteria	Actinobacteria	Actinomycetales	Dietziaceae	Dietzia
	denovo2284	2	0	2	0	GCGGCTGCTGGCACGTAGTTAGCCGGTGCTTCTTCTGTCCCTACCGTCAACACCCCTAGCAAGGATGCCTTCGTCAAGACCGAAAGAGGTTTACAACCCGAAGGCCGTCATCCCCCACGTGGCGTTGCTGCGTCAGGCTTTCGCCCATTGCGCAAGATTCCTCACTGCTGCCTC	Unclassified
	denovo2285	2	0	2	0	GCGGCTGCTGGCACGGAGTTAGCCGGTGCTTATTCATACAGTACCTTCAACACCCTACACGTAAGGTGGTTTATTCCTGTATAAAAGCAGTTTACAACCCATAGGGCCGTCTTCCTGCACGCGGGATGGCTGGATCAGGCTCTCACCCATTGTCCAATATTCCTCACTGCTGCCTC	Bacteroidetes	Flavobacteriia	Flavobacteriales	[Weeksellaceae]
	denovo2288	4	0	4	0	GCGGCTGCTGGTTGTTCTGCGGTGCCTGCACCTGTTGCTGCTGCTGTTGCCGACCAGCCTTCATCTGAGTGATGTTCACGTTCGGATTGTAGTAGCCGCCGTCGATGAAGTTAAACCCGCTGCTAAGCATCGGAGATGGATTGCTCTCATTCTTTACAATGCCACCACCTTTGTGATCGCTGCTGCCTC	Unclassified
	denovo2289	4	4	0	0	GCGGCTGCTGGCACGTAGTTAGCCGCAGCTTCTTCTCCAGGTACCGTCATTATCGTTCCTGTCGAAAGAGCTTTACACCCCGAAGGGCTTCATCGCTCACGCGGCGTCGCTGCATCAGACTTTCGTCCATTGTGCAAGATTCCCCACTGCTGCCTC	Acidobacteria	Solibacteres	Solibacterales
	denovo2290	1451	788	315	348	GCGGCTGCTGGCACGGAATTAGCCGGTCCTTATTCATAAGGTACATGCAAAAAGTCTCACGAGACTCACTTTATTCCCTTATAAAAGCAGTTTACAACCCATAGGGCCGTCATCCTGCACGCTACTTGGCTGGTTCAGACTCTCGTCCATTGACCAATATTCCTCACTGCTGCCTC	Bacteroidetes	Bacteroidia	Bacteroidales	Prevotellaceae	Prevotella	copri
	denovo2291	5	0	5	0	GGAGGCAGCAGTGGGGAATATTGGACAATGGGCGAAAGCCTGATCCAGCCATGCCGCGTGGGGGATGACGGCCTTCGGGTTGTAAACTCCTTTCGCTAGGGACGAAGCTTTTTGTGACGGTACCTAGATAAGAAGCACCGGCTAACTACGTGCCAGCAGCCG	Actinobacteria	Actinobacteria	Actinomycetales	Corynebacteriaceae	Corynebacterium
	denovo2292	2	0	2	0	GCGGCTGCTGGCACGTAGTTAGCCGGTGCTTCTTATCTACCTACCGTCACCACAAGTGGCTTCGTCGATAGCGAAAGGAGTTTACAACCCGAAGGCCTTCTTCACACACGCGGCATGGCTGCATCAGGGTTTCCCCCATTGTGCAATATTCCCCACTGCTGCCTC	Actinobacteria	Actinobacteria	Actinomycetales	Corynebacteriaceae	Corynebacterium
	denovo2293	9	0	5	4	GCGGCTGCTGGCACGGAGTTAGCCGGTGCTTCCTTGGAAGGTACCGTCAATTGCTTTCTTCCCTTCCGACAGTGCTTTACGACCCAAGGGCCTTCTTCACACACGCGGCGTTGCTGCGTCAGGCTTTCGCCCATTGCGCAAGATTCCCCACTGCTGCCTC	Proteobacteria	Deltaproteobacteria	GMD14H09
	denovo2294	25	0	0	25	GGAGGCAGCAGTTAGGGATTTTCGTCAATGGCCGCAAGGCTGAACGAGCGACGCCGCGTGGAGGATGACGCCCCTCGGGGTGTAAACTCCTTTTCTGCGGGAAGATGATGACGGTACCGCAGGAATAAGCACCGGCTAACTACGTGCCAGCAGCCG	Unclassified
	denovo2295	2	2	0	0	GCGGCTGCTGGCACGGAGTTAGCCGGTGCTTCTTCTGTGAGTGATGTCCTTCCTGCCGGCTATTAACCCGCAGGCCTTCTTCCTCACTGAAAGTGCTTTACAACCCGAAGGCCGTCATCCCTCACGCGGCGTTGCTGCATCAGGCTTGCGCCCATTGTGCAATATTCCCCACTGCTGCCTC	Proteobacteria	Gammaproteobacteria
	denovo2296	3	0	3	0	GGAGGCAGCAGTGGGGAATATTGGACAATGGGCGAAAGCCTGATCCAGCCATGCCGCGTGGGGGATGAAGGCCTTCGGGTTGTAAACTCCTTTCGCTATCGACGAAGCCACTTGTGGTGACGGTAGGTAGATAAGAAGCACCGGCTAACTACGTGCCAGCAGCCG	Actinobacteria	Actinobacteria	Actinomycetales	Corynebacteriaceae	Corynebacterium	stationis
	denovo2297	11	10	1	0	GCGGCTGCTGGCACGTAGTTAGCCGGTGCTTATTCTTCAGGTACCGTCAGCAGACCATGGTATTAACACGGTCCTTTTCGTCCCTGACAAAAGCAGTTTACAACCCGAAGGCCTTCATCCTGCACGCGGCATGGCTGGATCAGGGTTGCCCCCATTGTCCAAAATTCCCCACTGCTGCCTC	Proteobacteria	Betaproteobacteria	Burkholderiales	Alcaligenaceae	Sutterella
	denovo2298	3	0	3	0	GGAGGCAGCAGTGGGGAATATTGGACAATGGGCGGAAGCCTGATCCAGCAACGCCGCGTGAGGGATGACGGCCTTCGGGTTGTAAACCTCTTTCAGCACAGACGAAGCTTCCGTTGTTGCGGGGGTGACGGTATGTGTAGAAGAAGCACCGGCCAACTACGTGCCAGCAGCCG	Actinobacteria	Actinobacteria	Actinomycetales	Nocardioidaceae
	denovo2299	3	0	3	0	ACACTCTTTCCCTACACGACGCTCTTCCGATCTCAGGAAACAGCTATGACCGATTACCGCGGCTGCTGGCTGGCTACTGGTACTGCTTTTTCTCTCTCTCTCTCTCTCTATCGCTGCTGCCTCCCGTAGGCAACTGGCCGTCGTTTTACAAGATCGGAAGAGCACACGTCTGAACTCCAGTC	Unclassified
	denovo2300	1019	114	676	229	GGAGGCAGCAGTGGGGAATATTGCACAATGGGCGCAAGCCTGATGCAGCGACGCCGCGTGGGGGATGACGGCCTTCGGGTTGTAAACTCCTTTCGCTAGGGACGAAGCTTTTTGTGACGGTACCTAGATAAGAAGCACCGGCTAACTACGTGCCAGCAGCCG	Actinobacteria	Actinobacteria	Actinomycetales	Corynebacteriaceae	Corynebacterium
	denovo2302	435	158	211	66	GGAGGCAGCAGTGAGGAATATTGGTCAATGGGCGAGAGCCTGAACCAGCCAAGTAGCGTGCAGGATGACGGCCCTATGGGTTGTAAACTGCTTTTATGCGGGGATAAAGTGAGCCACGTGTGGCTTATTGCAGGTACCGCATGAATAAGGACCGGCTAATTCCGTGCCAGCAGCCG	Bacteroidetes	Bacteroidia	Bacteroidales	Prevotellaceae	Prevotella
	denovo2303	3	3	0	0	GGAGGCAGCAGTGAGGAATATTGGTCAATGGACGAGAGTCTGAACCAGCCAAGTAGCGTGCAGGATGACGGCCCTATGGGTTGTAAACTGCTTTTGTATGGGGATAAAGTCAGTCACGTGTGATTGTTTGCAGGTACCATACGAATAAGGACCGGCTAATTCCGTGCCAGCAGCCG	Bacteroidetes	Bacteroidia	Bacteroidales	Prevotellaceae	Prevotella	melaninogenica
	denovo2304	2	2	0	0	ACGACGGCCAGTCCGGCCTACGGGAGGCAGCAGCGCCACGGAGGAGTTGTGTTCAGACACTGGCGGAGCAAGATTTCAGCAGAACCACCACCACAATTACCACCGTACGACCAGCAGCCGCGGTAATGATCCGGTCATAGCTG	Unclassified
	denovo2305	2221	1394	428	399	GGAGGCAGCAGCAGCACCAAACGGTCAGCGGTGGCGGAGCTGGTGGTGGCGGTGGTAACGGCGCTAGCGGTGGAAACATGAACGCGGGTGATTGCCCTTTCGGCCGGGTTCAATCACCACCAACCGCGCAACACCACCAGCAGCCG	Unclassified
	denovo2306	211	41	137	33	GGAGGCAGCAGTGGGGAATATTGCACAATGGGCGCAAGCCTGATGCAGCGACGCCGCGTGGGGGATGACGGCCTTCGGGTTGTAAACTCCTTTCGCCAAGGACGAAGCGAAAGTGACGGTACTTGGAGAAGAAGCACCGGCTAACTACGTGCCAGCAGCCG	Actinobacteria	Actinobacteria	Actinomycetales
	denovo2307	9	0	0	9	GGAGGCAGCAGTAGGGAATCTTCCGCAATGGACGAAAGTCTGACGGAGCAACGCCGCGTGAGTGATGAAGGTCTTCGGATCGTAAAACTCTGTTGTCAGGGAAGAACAAGTTGTGTTCTAACAGGACATGACCTTGACGGTACCTGACCAGGAAGCCCCGGCTAACTACGTGCCAGCAGCCG	Firmicutes	Bacilli	Bacillales	Bacillaceae
	denovo2308	3	3	0	0	GCGGCTGCTGGCACGGAGTTAGCCGATGCTTATTCGTGCGGTACATGCAAACGGGGACGCGTCCCCGACTTTATTCCCGCACAAAAGAAGTTTACAATCCATAGGACCTTCATCCTCCACGCGACTTGGCTGGTTCAGCCTCCCGGCCATTGACCAATATTCCTCACTGCTGCCTC	Bacteroidetes	Bacteroidia	Bacteroidales	Porphyromonadaceae	Parabacteroides
	denovo2309	4	0	4	0	GCGGCTGCTGGCACGTAGTTAGCCGTGGCTTTCTGGTTAAGTACCGTCACTCCCCGTGCAGTTACTCACGGGGACGTTCTTCCTTAACAACAGAGTTTTACGAGCCGAAACCCTTCGTCACTCACGCGGCGTTGCTCCGTCAGACTTGCGTCCATTGCGGAAGATTCCCTACTGCTGCCTC	Firmicutes	Bacilli	Bacillales	Staphylococcaceae	Salinicoccus
	denovo2310	3	0	3	0	GGAGGCAGCAGTAGGGAATCTTCCACAATGGACGAAAGTCTGATGGAGCAACGCCGCGTGAGTGAAGAAGGTTCTCGGATCGTAAAACTCTGTTGTGAGGGAAGAACATGTACCGGAGTAACTGCCGGTACCTTGACGGTACCTCATTAGAAAGCCACGGCTAACTACGTGCCAGCAGCCG	Firmicutes	Bacilli	Bacillales	Planococcaceae
	denovo2313	8	1	4	3	GCGGCTGCTGGCACGTAGTTAGCCGGTGCTTATTCTTCAGGTACCGTCATGAACCCCCAGTATTAGTAGGAGTCTTTTCTTCCCTGACAAAAGCGGTTTACAACCCGAAGGCCTTCTTCACACACGCGGCATGGCTGCATCAGGGTTTCCCCCATTGTGCAATATTCCCCACTGCTGCCTC	Proteobacteria	Betaproteobacteria	Burkholderiales	Comamonadaceae
	denovo2314	4	0	4	0	GGAGGCAGCAGTGGGGAATATTGGACAATGGGGGGAACCCTGATCCAGCCATGCCGCGTGAGTGATGACGGCCTTAGGGTTGTAAAGCTCTTTTGTCCGGGACGATAATGACGGTACCGGAAGAATAAGCCCCGGCTAACTTCGTGCCAGCAGCCG	Proteobacteria	Alphaproteobacteria	Rhizobiales	Methylobacteriaceae
	denovo2315	6	0	6	0	GCGGCTGCTGGCACGTAGTTAGCCGTCCCTTTCTGGTTAAGTACCGTCACTGTGTGAACTTTCCACTCTCACACACGTTCTTCCTTAACAACAGAGCTTTACGATCCGAAAACCTTCTTCACTCACGCGGCGTTGCTCGGTCAGGGTTCCCCCCATTGCCGAAGATTCCCTACTGCTGCCTC	Firmicutes	Bacilli	Lactobacillales	Streptococcaceae	Streptococcus
	denovo2316	2	0	2	0	GCGGCTGCTGGCACGGAGTTAGCCGATCCTTATTCATATGCTACCGTCATATTCGTCACATATAAAAGCAGTTTACGACCCGAAAGCCTTCATCCTGCACGCGGCGTTGCTCCATCAGGCTTTCGCCCATTGTGGAAAATTCCCTACTGCTGCCTC	TM7	TM7-1
	denovo2317	5	4	1	0	GGAGGCAGCAGTGGGGAATATTGGACAATGGGGGAAACCCTGATCCAGCGACGCCGCGTGTGTGAAGAAGGCCTGCGGGTTGTAAAGCACTTTTAGTGGGGATGAAATGTGCAGGGTTAATACCTCTGTACTTTGACCTAACCCACAGAAAAAGCACCGGCTAACTCTGTGCCAGCAGCCG	Proteobacteria	Gammaproteobacteria	Xanthomonadales
	denovo2319	31	0	27	4	GGAGGCAGCAGTGGGGAATATTGGACAATGGGCGAAAGCCTGATCCAGCCATGCCGCGTGTGTGAAGAAGGTCTTCGGATTGTAAAGCACTTTAAGTTGAGAGGAGGCTCTTTTGGTTAATACCCAAGATGAGTGGACGTTACTCGCAGAATAAGCACCGGCTAACTCTGTGCCAGCAGCCG	Proteobacteria	Gammaproteobacteria	Pseudomonadales	Moraxellaceae
	denovo2320	116	67	44	5	GGAGGCAGCAGTGGGGAATATTGCACAATGGGCGAAAGCCTGATGCAGCGACGCCGCGTGAGGGATGACGGCCTTCGGGTTGTAAACCTCTTTCACCAGGGACGAAGCTAACGTGACGGTACCTGGAGAAGAAGCACCGGCTAACTACGTGCCAGCAGCCG	Actinobacteria	Actinobacteria	Actinomycetales
	denovo2321	2	0	1	1	GCGGCTGCTGGCACGTAGTTAGCCGGTGCTTCTTTACCCATTACCGTCACTCACGCTTCGTCACAGGCGAAAGCGGTTTACAACCCGAAGGCCGTCATCCCGCACGCGGCGTCGCTGCATCAGAGTTTCCTCCATTGTGCAATATTCCCCACTGCTGCCTC	Actinobacteria	Actinobacteria	Actinomycetales	Propionibacteriaceae
	denovo2322	3	0	0	3	GCGGCTGCTGGCACGGAGTTAGCCGGTGCTTCTTCTGCGAGTAACGTCACAGTTGATACGTATTAGGCATCAACCTTTCCTCCTCGCTGAAAGTGCTTTACAACCCGAAGGCCGTCATCGTTCACGCGGCGTTGCTCCGTCAGACTTTCGTCCATTGCGGAAGATTCCCCACTGCTGCCTC	Unclassified
	denovo2323	7	0	2	5	TTTCCCTACACGACGCTCTTCCGATCTAACGACGGCCAGTCGCCTACGGGAGGCAGCAGCAGCTGCAGGCGGACCAACGCTTTCCGACTTGCTCGCTTGCATTTGCTGCGAGCCAGCAGCCGCGGTAATGCCGGTCATAGCTGTTTCCTGAGATCGGAAGAGCACACGTCTGAACT	Unclassified
	denovo2324	37	18	8	11	GCGGCTGCTGGCACGTAGTTAGCCGTGGCTTCCTCGTCAGGTACCGTCATTGGAAGCTGTTATTCACAACCTCCACATTCGTCCCCGACAACAGAGCTTTACGAGTCGAAACCCTTCTTCACTCACGCGGCGTTGCTCCGTCAGGCTTGCGCCCATTGCGGAAGATTCCCCACTGCTGCCTC	Firmicutes	Clostridia	Clostridiales	Veillonellaceae	Mitsuokella
	denovo2326	31	0	31	0	GGAGGCAGCAGTGGGGAATATTGCGCAATGGGCGAAAGCCTGATGCAGCGACGCCGCGTGAGGGATGACGGCCTTCGGGTTGTAAACCTCTTTCAGCAGGGACGAATCAAGACGGTACCTGCAGAAGCAGCTGCGGCTAACTACGTGCCAGCAGCCG	Actinobacteria	Actinobacteria	Actinomycetales
	denovo2328	3	0	0	3	GGAGGCAGCAGTGGGGAATATTGGACAATGGGGGAAACCCTGAAGGAGCGACGCCGCGTGGGGGATGAAGGGCTTCGGCCCGTAAACCCCTGTCATTTGCGAACAAATGTCATGGTTGAACATTCCATGGCTTGATTGTAGCGAAAGAGGAAGGGACGGCTAACTCTGTGCCAGCAGCCG	Verrucomicrobia	[Pedosphaerae]	[Pedosphaerales]
	denovo2331	6	0	5	1	GGAGGCAGCAGTGGGGAATATTGCACAGTGGGCGCAAGCCTGATGCAGCGACGCCGCGTGAGGGATGACGGCCTTCGGGTTGTAAAGCACTTTAAGCGAGGAGGAGGCTTACCTAGTTAATACCTAGGATAAGTGGACGTTACTCGCAGAATAAGCACCGGCTAACTCTGTGCCAGCAGCCG	Proteobacteria	Gammaproteobacteria
	denovo2332	3	1	2	0	GGAGGCAGCAGGGGGGAATATTGCACAATGGGCGCAAGCCTGATGCAGCGACGCCGCGTGAGGGATGACGGCCTTCGGGTTGTAAACCTCTTTCAGTAGGGAAGAAGCGAAAGTGACGGTACCTGCAGAAGAAGCACCGGCTAACTACGTGGCTGCAGCCG	Actinobacteria	Actinobacteria	Actinomycetales
	denovo2333	8	0	6	2	GGAGGCAGCAGTGGGGAATATTGGACAATGGGCGAAAGCCTGATCCAGCCATGCCGCGTGTGTGAAGAAGGTCTTCGGGTTGTAAACCTCTTTCAGTAGGGAAGAAGCGAAAGTGACGGTACCTGCAGAAGAAGCACCGGCTAACTACGTGCCAGCAGCCG	Unclassified
	denovo2334	3	2	1	0	CGACGCTCTTCCGATCTCAGGAAACAGCTATGACCGTTGGATTACCGCGGCTGCTGGCACCAGACTTGCCCTCGTCACTACCTCCCCGTGCCGGGATTGGGTAATTTACGCGCCTGCTGCCTCCCGTAGGGCGACTGGCCGTCGTTTTACAGATCGGAAGAGCACA	Unclassified
	denovo2336	14	0	14	0	GCGGCTGCTGGCACGTAGTTAGCCGAGGCTTCTTCCTCCGGTACCGTCCTCGCTCGTCCCGAAGAAAAGTGGTTTACACCCCGAAAGGCGTCATCCCACACGCGGCGTCACTCGATCAGGCTTGCGCCCATTGTCAAAATTCCCTAACTGCTGCCTC	Unclassified
	denovo2339	8	0	8	0	GGAGGCAGCAGTGGGGAATATTGGACAATGGGGGGAACCCTGATCCAGCCATGCCGCGTGTGTGAAGAAGGCCTTATGGTTGTAAAGCACTTTAAGCGAGGAGGAAGCGTTGAGTGTTAATAGTACTCAGCGTTGACGTTACTTACAGAAGAAGCACCGGCTAACTCTGTGCCAGCAGCCG	Proteobacteria	Gammaproteobacteria
	denovo2340	5	0	5	0	GGAGGCAGCAGTGGGGAATTTTGGACAATGGGCGAAAGCCTGATCCAGCCATGCCGCGTGCAGGATGAAGGCCTTCGGGTTGTAAACTGCTTTTGTACGGAACGAAAAGCCTCTTTCTAATAAAGAGGGGTCATGACGGTACCGTAAGAATAAGCACCGGCTAACTACGTGCCAGCAGCCG	Proteobacteria	Betaproteobacteria	Burkholderiales	Comamonadaceae	Diaphorobacter
	denovo2341	4	0	0	4	GGAGGCAGCAGTGGGGAATATTGGACAATGGGCGCAAGCCTGATCCAGCAACGCCGCGTGGAGGACGAAGGCCTTCGGGTCGTAAACTCCTGTCAGACGGGACGAAGGTGTGAGGGTGAATAATCCTTACGTTTGACGGTACCGTCAGAGGAAGCCCCGGCTAACTCCGTGCCAGCAGCCG	Acidobacteria	Sva0725	Sva0725
	denovo2342	17	0	17	0	GCGGCTGCTGGCACGGAGTTAGCCGGTGCTTCCTCACCCGGTACCGTCAGACGCCTCGAAAAGCGCTGTTCGTCCCGGGCAACAGTGGTTTACACCCCGAAAGGCGTCCTCCCACACGCGGCGTCGCTGCGTCAGCCTTTCGGCCATTGCGCAAGATTCCCCACTGCTGCCTC	Gemmatimonadetes	Gemmatimonadetes
	denovo2346	3	2	1	0	GGAGGCAGCAGTGGGGAATATTGCACAATGGGCGCAAGCCTGATGCAGCAACGCCGCGTGAGGGATGACGGCCTTCGGGTTGTAAAGTTCTGTTATACGGGACGAATGGTACGACGGTCAATACCCGTCGTAAGTGACGGTACCGTAAGAGAAAGCCACGGCTAACTACGTGCCAGCAGCCG	Unclassified
	denovo2347	2	2	0	0	TCTTGTAAAACGACGGCCAGTTGCCTACGGGAGGCAGCACCACTGCCAGTAAAGCACCGTCGACGGCTTCGCTAGCCGGCACCAGCTTCCATACCTCAACCAACAAACCGACTGCCAGCAGCCGCGGTAATAGGTCATAGCTGTTTCCTGAG	Unclassified
	denovo2348	16	16	0	0	GCGGCTGCTGGCACAGAGTTAGCCGGTGCTTCTTCCACCAGTACCGTCATTATCGTCCCGATCGAAAGGAGTTTACATCCCAAGGGACTTCATCCTCCACGCGGCGTCGCTGCGTCAGGCTTTCGCCCATTGCGCAAGATTCCCCACTGCTGCCTC	Acidobacteria
	denovo2349	5	0	0	5	GGAGGCAGCAGTAGGGAATATTGCGCAATGGAGGGAACTCTGACGCAGCGACGCCGCGTGAGCGATGAAGGTCTTCGGATCGTAAAGCTCTGTCCTCAGGGAAGAAGGTCTTTTGACTTGACGGTACCTGTGGAGGAAGCCCCGGCTAACTACGTGCCAGCAGCCG	Firmicutes	Clostridia	MBA08
	denovo2350	6	0	0	6	GCGGCTGCTGGCACGTAGTTAGCCGTGGCTTATTCATCAGGTACCTTCAATTAACCACGCATGGTCGTTTTATCCCCTGACAAAAGCAGTTTACAACCCAGAAGGCCTTCTTCCTGCACGCGGCATGGCTGGTTCAGACTTGCATCCATTGACCAATATTCCCTACTGCTGCCTC	Bacteroidetes	Cytophagia	Cytophagales	Cytophagaceae
	denovo2352	4	0	0	4	TACGGGAGGCAGCAGCAGCAGCAGCAGCAGCAGCAGCAGCAGCCTCTAGCAAAACCTCCCAAGAAAAAGAAATCCAGCCATTCGGGGCGAGCATCGCAGCGCCCTCCAACGACCAGCAGCCGCGGT	Unclassified
	denovo2353	8	0	6	2	GCGGCTGCTGGCACGTAGTTAGCCGGTGCTTCTTTACCCATTACCGTCACTCACGCTTCGTCACAGGCGAAAGCGGTTTACAATCCGAAGACCTTCTTCACACACGCGGCATGGCTGGATCAGGCTTTCGCCCATTGTCCAATATTCCCCACTGCTGCCTC	Unclassified
	denovo2355	8	0	0	8	GGAGGCAGCAGTGAGGAATATTGGTCAATGGGCGGAAGCCTGAACCAGCCAAGTAGCGTGCAGGATGACGGCCCTACGGGTTGTAAACTGCTTTTTTGCGGGAATAAAGCGGCTCACGCGTGGGCCTTTGCATGTACCGCACGAATAAGGACCGGCTAATTCCGTGCCAGCAGCCG	Bacteroidetes	Bacteroidia	Bacteroidales	Prevotellaceae	Prevotella
	denovo2356	2	0	2	0	GCGGCTGCTGGCACGGAGTTAGCCGGGGCTTATTCTCCCGGTACTGTCATTATCATCCCGGGTAAAAGAGCTTTACAACCCTAAGGCCTTCATCACTCACGCGGCATTGCTGGATCAGGGTTGCCCCCATTGTCCAATATTCCCTACTGCTGCCTC	Proteobacteria	Alphaproteobacteria	Sphingomonadales	Sphingomonadaceae	Sphingobium
	denovo2357	4	4	0	0	GGAGGCAGCAGTGAGGAATATTGGTCAATGGGCGAGAGCCTGAACCAGCCAAGTAGCGTGAGGGATGACTGCCCTACGGGTTGTAAACCTCTTTTATAAGGGAATAAAATGAAGTACGCGTACTTCTTTGCATGTACCTTATGAATAAGCATCGGCTAACTCCGTGCCAGCAGCCG	Bacteroidetes	Bacteroidia	Bacteroidales
	denovo2358	8	1	0	7	GGAGGCAGCAGTAAGGAATCTTCCACAATGGGGGCAACCCTGATGGAGCAACGCCGCGTGCAGGATGAAGGCCCTCGGGTCGTAAACTGCTTTTATGAGTGAAGAATATGACGGTAACTCATGAATAAGGGTCGGCTAACTACGTGCCAGCAGCCG	TM7	TM7-3
	denovo2360	2	1	0	1	GCTCTTCCGATCTACGGCCAGTGCCCTACGGGAGGCAGCAGCTTGAGAAAAACGTGCGATGCATATCAACGAAACACGCACTATTGGCGCTGTGATTCAGATTCTAGTCTCACCCAGCAGCCGCGGTAATCCGGTCATAGCTGTTTCCTGAGATCGGAAGAG	Unclassified
	denovo2361	6	0	3	3	GGAGGCAGCAGTGGGGAATATTGCACAATGGGGGAAACCCTGATGCAGCCATGCCGCGTGTGTGAAGAAGGCCTTATGGTTGTAAAGCACTTTAAGCGAGGAGGAGGCTCTTTTGGTTAATACCCAAGATGAGTGGACGTTACCGACAGAATAAGCACCGGCTAACTCTGTGCCAGCAGCCG	Proteobacteria	Gammaproteobacteria	Pseudomonadales	Moraxellaceae
	denovo2363	6	0	6	0	GCGGCTGCTGGCACGGAGTTAGCCGGTGCTATTACTCTGGTACCGTCATCCCGCTCGTCGCGTCTTTCGTCCCAGATTCAGAGGTTTACGATCCGAAAACCTTCTTCCCTCACGCGGCGTCGCTCCATCAGGCTTTCGCCCATTGTGGAAGATTCCTAACTGCTGCCTC	[Thermi]	Deinococci	Deinococcales	Deinococcaceae	Deinococcus
	denovo2364	32	11	15	6	GGAGGCAGCAGTGGGGAATATTGGACAATGGGGGCAACCCTGATCCAGCCATGCCGCGTGTGTGAAGAAGGCTTTCGGGTTGTAAAGCACTTTCAGTGAGGAGGAAAACCTTAAGTTTAATACGCTTGAGGCTTGACGTTACTCACAGAAGAAGCACCGGCTAACTCCGTGCCAGCAGCCG	Proteobacteria	Gammaproteobacteria	Alteromonadales	Alteromonadaceae	Marinobacter
	denovo2365	45	12	17	16	TCCCTACACGACGCTCTTCCGATCTCAGGAAACAGCTATGACCGATTACCGCGGCTGCTGGCTCGCAGCAAATGCAAGCGAGCAAGTCGGAAAGCGTTGGTCCGCCTGCAGCTGCTGCTGCCTCCCGTAGGACACTGGCCGTCGTTTTACAGATCGGAAGAGCACACGTCTGAA	Unclassified
	denovo2366	3	0	0	3	GGAGGCAGCAGTGGGGAATATTGGACAATGGACGCAAGTCTGATGCAGCCATGCCGCGTGTGTGAAGAAGGCCTTCGGGTTGTAAAGCACTTTCAGCGAGGAGGAAAGGTTGATGCTTAATACGTATCAACTGTGACGTTACTCGCAGAAGAAGCACCGGCTAACTCCGTGCCAGCAGCCG	Proteobacteria	Gammaproteobacteria
	denovo2369	4	1	3	0	GCGGCTGCTGGCACGTAGTTGGCCGGTGCTTCTTCTGTAGGTACCGTCACTTGCGCTTCGTCCCTACTGAAAGCGGTTTACAACCCGAAGGCCGTCATCCCGCACGCGGCGTTGCTGCATCAGGCTTTCGCCCATTGTGCAATATTCCCCACTGCTGCCTC	Actinobacteria	Actinobacteria	Actinomycetales
	denovo2370	2	2	0	0	GTATTACCGCGGCTGCTGGCCACCCGGCGGAGGTGGTTGCTGCTGCTGTGACATCATCTGTCCGTAGCTGTTCTTGTGCGGAGCTTGTGGGCTTTGTGGTTGCTGTTGCTGCTGCTGCCTCCCGTAGGC	Unclassified
	denovo2371	2	0	1	1	GCGGCTGCTGGCACAGAGTTAGCCGGTGCTTATTCTGCGAGTAACGTCCACTTATCCTAGGTATTAACTAGGTAAGCCTCCTCCTCGCTTAAAGTGCTTTACAACCCGAAGGCCTTCATCACACACGCGGGATGGCTGGATCAGGGTTTCCCCCATTGTCCAAAATTCCCCACTGCTGCCTC	Proteobacteria	Gammaproteobacteria	Pseudomonadales	Moraxellaceae
	denovo2374	320	6	295	19	GCGGCTGCTGGCACGTAGTTAGCCGGTGCTTATTCTTCAGGTACCGTCATCCTCCCGAGGTATTAGCCCAGAAGATTTCTTCCCTGACAAAAGCGGTTTACAACCCGAAGGCCTTCTTCCCGCACGCGGTATGGCTGGATCAGGCTTGCGCCCATTGTCCAAAATTCCCCACTGCTGCCTC	Proteobacteria	Betaproteobacteria	Burkholderiales	Comamonadaceae
	denovo2375	129	0	79	50	GGAGGCAGCAGTGGGGAATCTTGCGCAATGGGCGAAAGCCTGACGCAGCAACGCCGCGTGGGGGATGACGGCCTTCGGGTTGTAAACCTCTTTCGACCGGGACGAAGGATTCGTTTGACGGTACCGGTAGAAGAAGCACCGGCTAACTACGTGCCAGCAGCCG	Actinobacteria	Actinobacteria	Actinomycetales	Pseudonocardiaceae	Saccharopolyspora
	denovo2376	786	5	755	26	GGAGGCAGCAGTGGGGAATATTGCACAATGGGCGGAAGCCTGATGCAGCGACGCCGCGTGGGGGATGACGGCCTTCGGGTTGTAAACTCCTTTCACCATCGACGAAGGGTTTCTGACGGTAGATGGAGAAGAAGCACCGGCTAACTACGTGCCAGCAGCCG	Actinobacteria	Actinobacteria	Actinomycetales	Corynebacteriaceae	Corynebacterium
	denovo2377	5	5	0	0	GCGGCTGCTGGCACGGAGTTAGCCGATCCTTATTCTTACGGTACATTCAGCTCCCTACACGTAGAGAGGTTTATTCCCGTACAAAAGCAGTTTACAACCCGGAGGGCCGTCTTCCTGCACGCGGCATGGCTGGTTCAGGCTTGCGCCCATTGACCAATATTCCTTACTGCTGCCTC	Bacteroidetes	Sphingobacteriia	Sphingobacteriales	Sphingobacteriaceae
	denovo2379	8	8	0	0	GCGGCTGCTGGCACAGAGTTAGCCGGTGCTTGCTAAAGAGGTACCGTCATCATCGTGGATGTTAGCCACGACTTATTCGTCCCTCTCCACAGAGCTTTACAACCCGAAGGCCTTCATCACTCACGCGGCGTCGCTGCGTCAGGCTTTCGCCCATTGCGCAAGATTCCCCACTGCTGCCTC	Proteobacteria	Deltaproteobacteria	Myxococcales	Polyangiaceae
	denovo2381	5	5	0	0	GGAGGCAGCAGTAAGGAATATTGGTCAATGGGGGGAACCCTGAACCAGCCATGCCGCGTGCAGGAAGACGGCCCTACGGGTTGTAAACTGCTTTTGTACGGGAATAACCCGCCATACGCGTATGGCGCTGAAGGTACCGTAAGAATAAGGATCGGCTAACTCCGTGCCAGCAGCCG	Bacteroidetes	Sphingobacteriia	Sphingobacteriales	Sphingobacteriaceae
	denovo2384	4	0	0	4	GGAGGCAGCAGTGAGGAATATTGGTCAATGGGCGCAAGCCTGAACCAGCCATGCCGCGTGCAGGATGACTGCCCTATGGGTTGTAAACTGCTTTTATACGGGAAGAAACCCCTCCACGTGTGGAGGATTGACGGTACCGTAAGAATAAGGATCGGCTAACTCCGTGCCAGCAGCCG	Bacteroidetes	Flavobacteriia	Flavobacteriales	Flavobacteriaceae
	denovo2385	12	12	0	0	GGAGGCAGCAGTGGGGAATCTTGCACAATGGACGAAAGTCTGATGCAGCGACGCCGCGTGAGCGATGAAGCCCTTCGGGGTGTAAAGCTCTTTCGACAGGAACGATAATGACGGTACCTGGAGAAGAAGCTGCGGCTAACTACGTGCCAGCAGCCG	Acidobacteria	Solibacteres	Solibacterales
	denovo2386	7	1	5	1	GGAGGCAGCAGTGGGGAATATTGCACAATGGGCGCAAGCCTGATGCAGCCATGCCGCGTGTGTGAAGAAGGCCTTCGGGTTGTAAAGCTCTTTTACCAGGGATGATAATGACAGTACCTGGAGAATAAGCTCCGGCTAACTCCGTGCCAGCAGCCG	Proteobacteria
	denovo2387	15	0	15	0	GGAGGCAGCAGTGGGGAATATTGCGCAATGGGCGAAAGCCTGACGCAGCGACGCCGCGTGAGGGATGACGGCCTTCGGGTTGTAAACCTCTTTCAGCGCCGAAGAAGCGAAAGTGACGGTAGGCGCAGAAGAAGCACCGGCTAACTACGTGCCAGCAGCCG	Actinobacteria	Actinobacteria	Actinomycetales	Actinosynnemataceae	Actinoalloteichus
	denovo2388	2	0	2	0	GGAGGCAGCAGTGGGGAATATTGCACAATGGGCGCAAGCCTGATGCAGCCATGCCGCGTGTGTGAAGAAGGCCTTCGGGTTGTAAACCTCTTTCACCAGGGGCGAATCAAGGACGGTACCTGGAGAAGAAGCACCGGCCAACTACGTGCCAGCAGCCGCGGTAA	Actinobacteria	Actinobacteria	Actinomycetales	Williamsiaceae	Williamsia
	denovo2389	3	0	1	2	GGAGGCAGCAGTAGGGAATCTTCCGCAATGGACGCAAGTCTGACGGAGCAATGCCGCGTGAGCGATGAAGGTCTTCGGATCGTAAAGCTCTGTTGTTAGGGAAGAACAAGTACGGGAGTAACTGTCCGTACCTTGACGGTACCTAACCAGAAAGCCACGGCTAACTACGTGCCAGCAGCCG	Firmicutes	Bacilli	Bacillales
	denovo2390	4	0	1	3	GGAGGCAGCAGTGGGGAATTTTGGACAATGGGCGAAAGCCTGATCCAGCAATGCCGCGTGCAGGATGAAGGCCTTCGGGTTGTAAAGCACTTTAAGCGAGGAGGAGGCTTACCTAGTTAATACCTAGGATAAGTGGACGTTACTCGCAGAATAAGCACCGGCTAACTCTGTGCCAGCAGCCG	Proteobacteria	Gammaproteobacteria
	denovo2391	2	0	2	0	GGAGGCAGCAGTGGGGAATTTTGGACAATGGGCGCAAGCCTGATCCAGCCATGCCGCGTGTCTGAAGAAGGCCTTCGGGTTGTAAAGCACTTTTGGCGGGAACGAAAAGGACTGTGCCAATACCACGGTTCGATGACGGTACCCACAGAATAAGCACCGTCTAACTACGTGCCAGCAGCCG	Proteobacteria	Betaproteobacteria	Burkholderiales
	denovo2392	15	0	15	0	GGAGGCAGCAGTGGGGAATATTGGACAATGGGCGCAAGCCTGATCCAGCCATGCCGCGTGAGTGATGAAGGCCTTAGGGTTGTAAAGCTCTTTCGCTCGGGACGATAATGACGGTACCGAGATAAGAAGCCCCGGCTAACTTCGTGCCAGCAGCCG	Proteobacteria	Alphaproteobacteria	Rhizobiales	Methylocystaceae
	denovo2395	13	3	6	4	TTCCCTACACGACGCTCTTCCGATCTTGTAAAACGACGGCCAGTCGCCTACGGGAGGCAGCAGCAGCTGCAGGCGGACCAACGCTTTCCGACTTGCTCGCTTGCATTTGCTGCGAGCCAGCAGCCGCGGTAATACGGTCATAGCTGTTTCAGATCGGAAGAGCACACGTCTGAAC	Unclassified
	denovo2396	17	0	8	9	GGAGGCAGCAGTGGGGAATATTGGACAATGGGGGGAACCCTGATCCAGCCATGCCGCGTGTGTGAAGAAGGCCTTCGGGTTGTAAACCGCTTTCGCCTGTGACGAAGCGTGAGTGACGGTAATGGGTAAAGAAGCACCGGCTAACTACGTGCCAGCAGCCG	Unclassified
	denovo2398	9	0	6	3	GCGGCTGCTGGCACGTAGTTAGCCGGTGCTTCTTCTCCACCTACCGTCACCCCCAAAAAGGGGCTTCGTCGGTAGCGAAAGGAGTTTACAACCCGAAGGCCGTCATCCCCCACGCGGCGTCGCTGCATCAGGCTTGCGCCCATTGTGCAATATTCCCCACTGCTGCCTC	Actinobacteria	Actinobacteria	Actinomycetales
	denovo2399	14	0	14	0	GCGGCTGCTGGCACGGAGTTAGCCGGTGCTTGCTAAGGAGGTACCGTCAGCTAACGACGTGTTAGGTCGCCAGGTTTCGTCCCTCCCCACAGAGCTTTACGACCCGAAGGCCTTCATCACTCACGCGGCGTGGCTGGGTCAGGCTTGCGCCCATTGCCCAATATTCCCCACTGCTGCCTC	Proteobacteria	Deltaproteobacteria	Myxococcales
	denovo2401	5	0	3	2	CACGACGCTCTTCCGATCTAAAACGACGGCCAGTGTGGCCTACGGGAGGCAGCAGTAACGGCGGTAACGGCGGCGTCGGCGGTTCCGTCGGCGTCGGAGACTTTACGACGACGGCCAGCAGCCGCGGTAATCGGTCATAGCTGTTTCCTGAGATCGGAAGAGCACACG	Unclassified
	denovo2402	8	7	0	1	TTGTAAAATGACGGCCAGTCCCTACGGGAGGCAGCAGCGCCACGGAGGAGTTGTGTTTAGACACTGGCGGAGCAAGATTTCAGCAGAACCACCACCACAATTACCACCGTACGACCAGCAGCCGCGGTAATAGGTCATAGCTGTTTCCTG	Unclassified
	denovo2403	2	0	0	2	GGAGGCAGCAGTGGGGAATATTGGACAATGGGCGCAAGCCTGATCCAGCCATGCCGCGTGCAGGAAGAAGCATCTATGGTGTGTAAACTGCTTTTGTACGGGAAGAAACACTCCAACGTGTTGGAGCTTGACGGTACCGTAAGAATAAGGATCGGCTAACTCCGTGCCAGCAGCCG	Bacteroidetes	Flavobacteriia	Flavobacteriales	Flavobacteriaceae	Flavobacterium
	denovo2405	9	5	3	1	GGAGGCAGCAGGTGCGTAAATTACCCAATCCCGGCACGGAGAGGTAGTGACGAGAAATAACAATATGGACCTCTCTAACGATGGTCCAGAATTGGAATGAATTGAGCATAAATCCTTCAATAAGGATCAAGTGGAGGGCAAGTCTGGTGCCTGCTGCCG	Unclassified
	denovo2407	9	1	1	7	GGAGGCAGCAGTGGGGAATATTGCACAATGGGCGGAAGCCTGATGCAGCAACGCCGCGTGCGGGATGACGGCCTTCGGGTTGTAAAGCACTTTCAGCGAGGAGGAAAGGTTGATGCCTAATACGTATCAACTGTGACGTTACTCGCAGAAGAAGCACCGGCTAACTCCGTGCCAGCAGCCG	Proteobacteria	Gammaproteobacteria
	denovo2408	5	0	0	5	GCGGCTGCTGGCACGTAGTTAGCCGTGGCTTTCTGGTTAGGTACCGTCAAGGTGCGAGCAGTTACTCTCGCACTTGTTCTTCCCTAACAACAGAGCTTTACGACCCGAAGGCCTTCATCGCTCACGCGGCGTTGCTCCATCAGACTTTCGTCCATTGTGGAAGATTCCCTACTGCTGCCTC	Firmicutes	Bacilli	Bacillales	Bacillaceae	Bacillus
	denovo2409	51	27	0	24	GGAGGCAGCAGTGGGGAATTTTCCGCAATGGGCGAAAGCCTGACGGAGCAAGACCGCGTGAGGGAGGAAGGCTCTTGGGTTGTAAACCTCTTTTGTCAGGGAAGAAGAAAGTGACGGTACCTGACGAATCAGCATCGGCTAACTCCGTGCCAGCAGCCG	Cyanobacteria	Oscillatoriophycideae	Oscillatoriales	Phormidiaceae
	denovo2410	2	0	1	1	TGAGGCAGCAGTGGGGAATATTGCGCAATGGGCGGAAGCCTGACGCAGCGACGCCGCGTGAGGGATGAAGGCCTTCGGGTTGTAAACCTCTTTCAGCAGGGACGAAGCGGGAGTGACGGTACCTGCAGAAGAAGCACCGGCTAACTCTGTGCCAGCAGCCG	Actinobacteria	Actinobacteria
	denovo2411	608	62	422	124	GCGGCTGCTGGCACGGAGTTAGCCGGTGCTTCTTCTGCGGGTAACGTCAATTGCTGAGGTTATTAACCTCAACACCTTCCTCCCCGCTGAAAGTACTTTACAACCCGAAGGCCTTCTTCATACACGCGGCATGGCTGCATCAGGCTTGCGCCCATTGTGCAATATTCCCCACTGCTGCCTC	Proteobacteria	Gammaproteobacteria	Enterobacteriales	Enterobacteriaceae
	denovo2412	5	2	0	3	TTCCGATCTCGACGGCCAGTGTCCTACGGGAGGCAGCAGCTTGAGAAAAACGTGCGATGCATATCAACGAAACACGCACTATTGGCGCTGTGATTCAGATTCTAGTCTCACCCAGCAGCCGCGGTAATAACCGGTCATAGCTGTTTCCTGAGATCGGA	Unclassified
	denovo2414	8	0	5	3	GGAGGCAGCAGTGGGGAATATTGGACAATGGGCGAAAGCCTGATGCAGCGACGCCACGTGAGGGATGACGGCCTTCGGGTTGTAAACCTCTTTCAGCAGGGAAGAAGCGCAAGTGACGGTACCTGCAGAAGAAGCGCCGGCTAACTACGTGCCAGCAGCCG	Actinobacteria	Actinobacteria	Actinomycetales
	denovo2415	6	0	0	6	GGAGGCAGCAGTGGGGAATATTGCGCAATGGGCGAAAGCCTGACGCAGCGACGCCGCGTGGGTGATGAAGGCCTTCGGGTCGTAAAGCCCTGTCAAGAGGGACGAAACCTTGTCGACCTAATACGTCGGCAACCTGACGGTACCTCTGAAGGAAGCACCGGCTAACTCCGTGCCAGCAGCCG	Proteobacteria	Deltaproteobacteria
	denovo2416	5	5	0	0	GCGGCTGCTGGCACGTATTTAGCCGGTGCTTCTTAGTCAGGTACCGTCATTTTCTTCCCTGCTGATAGAGCTTTACATACCGAAATACTTCTTCGCTCACGCGGCGTTGCTGCATCAGGCTTGCGCCCATTGTGCAATATTCCCCACTGCTGCCTC	Firmicutes	Clostridia	Clostridiales	Lachnospiraceae
	denovo2417	3	0	3	0	GCGGCTGCTGGCACGTAGTTAGCCGGTGCTTCTTCTGCAGGTACCGTCACTTTCGCTTCTTCCCTACTGAAAGAGGTTTACAACCATAAGGCCTTCTTCACACACGCGGCATGGCTGGATCAGGGTTCCCCCCATTGTCCAATATTCCCCACTGCTGCCTC	Unclassified
	denovo2419	9	0	6	3	GGAGGCAGCAGTGGGGAATATTGGACAATGGGCGCAAGCCTGATCCAGCAATGCCGCGTGCAGGAAGAAGGCCTTCGGGTTGTAAACTGCTTTTGTCAGGGAAGAAATCTTCTGGGCTAATACCCCGGGAGGATGACGGTACCTGAAGAATAAGCACCGGCTAACTACGTGCCAGCAGCCG	Proteobacteria	Betaproteobacteria	Burkholderiales	Comamonadaceae	Aquabacterium
[truncated: 1,349 more rows]
